# Supplementary material for: Gallium/Indium-Promoted [4 + 2] Annulation of 2‑Aminobenzonitriles with Alkynes and Dimerization of 2‑Aminobenzonitriles: One-Pot Access to 4‑Aminoquinolines and 4‑Amino-2-Arylquinazolines
Source: ACS Omega. 2026 May 28;11(22):32813–24. doi: 10.1021/acsomega.6c01857 (PMC13261441; doi:10.1021/acsomega.6c01857)
Supplement: Supplementary file 2 [file ao6c01857_si_002.cif]

data_sy-129(1)_auto
_audit_creation_date               2025-07-24
_audit_creation_method
;
Olex2 1.5-ac6-012
(compiled 2023.08.24 svn.re1ec1418 for Rigaku Oxford Diffraction, GUI svn.r6817)
;
_shelx_SHELXL_version_number       '2018/3'
_audit_contact_author_address      ?
_audit_contact_author_email        ?
_audit_contact_author_name         ''
_audit_contact_author_phone        ?
_publ_contact_author_id_orcid      ?
_publ_section_references
;
Dolomanov, O.V., Bourhis, L.J., Gildea, R.J, Howard, J.A.K. & Puschmann, H.
 (2009), J. Appl. Cryst. 42, 339-341.

Sheldrick, G.M. (2015). Acta Cryst. A71, 3-8.

Sheldrick, G.M. (2015). Acta Cryst. C71, 3-8.
;
_chemical_name_common              ?
_chemical_name_systematic          ?
_chemical_formula_moiety           '0.8(C15 H11 F N2)'
_chemical_formula_sum              'C15 H11 F N2'
_chemical_formula_weight           238.26
_chemical_melting_point            ?
loop_
  _atom_type_symbol
  _atom_type_description
  _atom_type_scat_dispersion_real
  _atom_type_scat_dispersion_imag
  _atom_type_scat_source
 'C' 'C' 0.0033 0.0016 'International Tables Vol C Tables 4.2.6.8 and 6.1.1.4'
 'H' 'H' 0.0000 0.0000 'International Tables Vol C Tables 4.2.6.8 and 6.1.1.4'
 'F' 'F' 0.0171 0.0103 'International Tables Vol C Tables 4.2.6.8 and 6.1.1.4'
 'N' 'N' 0.0061 0.0033 'International Tables Vol C Tables 4.2.6.8 and 6.1.1.4'

_shelx_space_group_comment
;
The symmetry employed for this shelxl refinement is uniquely defined
by the following loop, which should always be used as a source of
symmetry information in preference to the above space-group names.
They are only intended as comments.
;
_space_group_crystal_system        'monoclinic'
_space_group_IT_number             14
_space_group_name_H-M_alt          'P 1 21/c 1'
_space_group_name_Hall             '-P 2ybc'
loop_
  _space_group_symop_operation_xyz
 'x, y, z'
 '-x, y+1/2, -z+1/2'
 '-x, -y, -z'
 'x, -y-1/2, z-1/2'

_cell_length_a                     10.3210(2)
_cell_length_b                     17.4949(3)
_cell_length_c                     12.5336(2)
_cell_angle_alpha                  90
_cell_angle_beta                   94.4840(10)
_cell_angle_gamma                  90
_cell_volume                       2256.20(7)
_cell_formula_units_Z              10
_cell_measurement_reflns_used      25313
_cell_measurement_temperature      101(1)
_cell_measurement_theta_max        30.0490
_cell_measurement_theta_min        2.3240
_shelx_estimated_absorpt_T_max     ?
_shelx_estimated_absorpt_T_min     ?
_exptl_absorpt_coefficient_mu      0.120
_exptl_absorpt_correction_T_max    1.00000
_exptl_absorpt_correction_T_min    0.32012
_exptl_absorpt_correction_type     multi-scan
_exptl_absorpt_process_details
;
CrysAlisPro 1.171.43.92a (Rigaku Oxford Diffraction, 2023)
Empirical absorption correction using spherical harmonics,
implemented in SCALE3 ABSPACK scaling algorithm.
;
_exptl_absorpt_special_details     ?
_exptl_crystal_colour              'clear brownish colourless'
_exptl_crystal_colour_lustre       clear
_exptl_crystal_colour_modifier     brownish
_exptl_crystal_colour_primary      colourless
_exptl_crystal_density_diffrn      1.754
_exptl_crystal_density_meas        ?
_exptl_crystal_density_method      ?
_exptl_crystal_description         needle
_exptl_crystal_F_000               1240
_exptl_crystal_size_max            ?
_exptl_crystal_size_mid            ?
_exptl_crystal_size_min            ?
_exptl_transmission_factor_max     ?
_exptl_transmission_factor_min     ?
_diffrn_reflns_av_R_equivalents    0.0692
_diffrn_reflns_av_unetI/netI       0.0364
_diffrn_reflns_Laue_measured_fraction_full  1.000
_diffrn_reflns_Laue_measured_fraction_max  0.884
_diffrn_reflns_limit_h_max         14
_diffrn_reflns_limit_h_min         -14
_diffrn_reflns_limit_k_max         23
_diffrn_reflns_limit_k_min         -24
_diffrn_reflns_limit_l_max         17
_diffrn_reflns_limit_l_min         -16
_diffrn_reflns_number              52964
_diffrn_reflns_point_group_measured_fraction_full  1.000
_diffrn_reflns_point_group_measured_fraction_max  0.884
_diffrn_reflns_theta_full          25.242
_diffrn_reflns_theta_max           30.324
_diffrn_reflns_theta_min           2.296
_diffrn_ambient_environment        N~2~
_diffrn_ambient_temperature        101(1)
_diffrn_detector                   'Hybrid Pixel Array Detector'
_diffrn_detector_area_resol_mean   10.0000
_diffrn_detector_type              HyPix
_diffrn_measured_fraction_theta_full  1.000
_diffrn_measured_fraction_theta_max  0.884
_diffrn_measurement_details
;
List of Runs (angles in degrees, time in seconds):

  # Type    Start    End  Width  t~exp~   \w     \q     \k     \f   Frames
--------------------------------------------------------------------------
  1  \w    -41.00  59.00   0.50    0.96    --  -13.74  57.00 120.00  200
  2  \w    -21.00   6.00   0.50    0.96    --   12.18   5.00 -36.00   54
  3  \w     54.00  95.00   0.50    0.96    --   12.18   5.00 -36.00   82
  4  \w    -15.00  88.00   0.50    0.96    --   12.18  57.00-120.00  206
  5  \w    -48.00  36.00   0.50    0.96    --  -13.74  77.00-180.00  168
  6  \w    -21.00  69.00   0.50    0.96    --  -13.74   5.00 -36.00  180
  7  \w    -22.00  31.00   0.50    0.96    --  -13.74 -99.00 -90.00  106
  8  \w    -22.00  22.00   0.50    0.96    --  -13.74 -99.00   0.00   88
  9  \w    -89.00  14.00   0.50    0.96    --  -13.74 -57.00  30.00  206
 10  \w    -99.00 -36.00   0.50    0.96    --  -13.74  -5.00 146.00  126
 11  \w    -73.00  16.00   0.50    0.96    --   12.18  -5.00 146.00  178
 12  \w    -23.00  56.00   0.50    0.96    --   12.18 -99.00  30.00  158
 13  \w    -23.00  56.00   0.50    0.96    --   12.18 -99.00 -60.00  158
;
_diffrn_measurement_device         'four-circle diffractometer'
_diffrn_measurement_device_type   
 'XtaLAB Synergy, Single source at home/near, HyPix'
_diffrn_measurement_method         '\w scans'
_diffrn_orient_matrix_type        
 'CrysAlisPro convention (1999,Acta A55,543-557)'
_diffrn_orient_matrix_UB_11        -0.0636018000
_diffrn_orient_matrix_UB_12        -0.0014812000
_diffrn_orient_matrix_UB_13        -0.0258024000
_diffrn_orient_matrix_UB_21        0.0265428000
_diffrn_orient_matrix_UB_22        -0.0022043000
_diffrn_orient_matrix_UB_23        -0.0504322000
_diffrn_orient_matrix_UB_31        0.0008861000
_diffrn_orient_matrix_UB_32        -0.0404591000
_diffrn_orient_matrix_UB_33        0.0036985000
_diffrn_radiation_monochromator    mirror
_diffrn_radiation_probe            x-ray
_diffrn_radiation_type             'Mo K\a'
_diffrn_radiation_wavelength       0.71073
_diffrn_source                     'micro-focus sealed X-ray tube'
_diffrn_source_type                'PhotonJet (Mo) X-ray Source'
_reflns_Friedel_coverage           0.000
_reflns_Friedel_fraction_full      .
_reflns_Friedel_fraction_max       .
_reflns_number_gt                  5033
_reflns_number_total               5989
_reflns_special_details
;
 Reflections were merged by SHELXL according to the crystal
 class for the calculation of statistics and refinement.
 
 _reflns_Friedel_fraction is defined as the number of unique
 Friedel pairs measured divided by the number that would be
 possible theoretically, ignoring centric projections and
 systematic absences.
;
_reflns_threshold_expression       'I > 2\s(I)'
_computing_cell_refinement         'CrysAlisPro 1.171.43.92a (Rigaku OD, 2023)'
_computing_data_collection         'CrysAlisPro 1.171.43.92a (Rigaku OD, 2023)'
_computing_data_reduction          'CrysAlisPro 1.171.43.92a (Rigaku OD, 2023)'
_computing_molecular_graphics      'Olex2 1.5-ac6-012 (Dolomanov et al., 2009)'
_computing_publication_material    'Olex2 1.5-ac6-012 (Dolomanov et al., 2009)'
_computing_structure_refinement    'SHELXL 2018/3 (Sheldrick, 2015)'
_computing_structure_solution      'SHELXT 2018/2 (Sheldrick, 2018)'
_refine_diff_density_max           0.632
_refine_diff_density_min           -0.619
_refine_diff_density_rms           0.058
_refine_ls_extinction_coef         0.0004(6)
_refine_ls_extinction_expression  
 'Fc^*^=kFc[1+0.001xFc^2^\l^3^/sin(2\q)]^-1/4^'
_refine_ls_extinction_method       'SHELXL-2018/3 (Sheldrick 2018)'
_refine_ls_goodness_of_fit_ref     1.062
_refine_ls_hydrogen_treatment      constr
_refine_ls_matrix_type             full
_refine_ls_number_parameters       328
_refine_ls_number_reflns           5989
_refine_ls_number_restraints       0
_refine_ls_R_factor_all            0.0587
_refine_ls_R_factor_gt             0.0494
_refine_ls_restrained_S_all        1.062
_refine_ls_shift/su_max            0.001
_refine_ls_shift/su_mean           0.000
_refine_ls_structure_factor_coef   Fsqd
_refine_ls_weighting_details      
 'w=1/[\s^2^(Fo^2^)+(0.0645P)^2^+1.1843P] where P=(Fo^2^+2Fc^2^)/3'
_refine_ls_weighting_scheme        calc
_refine_ls_wR_factor_gt            0.1297
_refine_ls_wR_factor_ref           0.1366
_refine_special_details            ?
_olex2_refinement_description
;
1. Fixed Uiso
 At 1.2 times of:
  All C(H) groups, All N(H,H) groups
2.a Rotating group:
 N005(H00A,H00B), N006(H00C,H00E)
2.b Aromatic/amide H refined with riding coordinates:
 C008(H008), C00D(H00D), C00G(H00G), C00K(H00K), C00M(H00M), C00N(H00N),
 C00O(H00O), C00P(H00P), C00Q(H00Q), C00R(H00R), C00S(H00S), C00T(H00T),
 C00U(H00U), C00V(H00V), C00X(H00X), C00Y(H00Y), C00Z(H00Z), C010(H010)
;
_atom_sites_solution_hydrogens     mixed
_atom_sites_solution_primary       dual
_atom_sites_solution_secondary     ?
loop_
  _atom_site_label
  _atom_site_type_symbol
  _atom_site_fract_x
  _atom_site_fract_y
  _atom_site_fract_z
  _atom_site_U_iso_or_equiv
  _atom_site_adp_type
  _atom_site_occupancy
  _atom_site_site_symmetry_order
  _atom_site_calc_flag
  _atom_site_refinement_flags_posn
  _atom_site_refinement_flags_adp
  _atom_site_refinement_flags_occupancy
  _atom_site_disorder_assembly
  _atom_site_disorder_group
 F001 F 0.32247(8) 0.40625(5) 0.29193(6) 0.0237(2) Uani 1 1 d . . . . .
 F002 F -0.10414(10) 0.05870(5) 0.47400(7) 0.0322(2) Uani 1 1 d . . . . .
 N003 N 0.12837(11) 0.25338(6) 0.68685(9) 0.0166(2) Uani 1 1 d . . . . .
 N004 N 0.61860(11) 0.26668(6) 0.08454(9) 0.0170(2) Uani 1 1 d . . . . .
 N005 N 0.50711(12) 0.31543(7) 0.39305(9) 0.0213(3) Uani 1 1 d . . . . .
 H00A H 0.426221 0.331748 0.390630 0.026 Uiso 1 1 d R U . . .
 H00B H 0.514682 0.273633 0.432269 0.026 Uiso 1 1 d R U . . .
 N006 N 0.07423(13) 0.14737(7) 0.38393(10) 0.0240(3) Uani 1 1 d . . . . .
 H00C H -0.003691 0.126492 0.372057 0.029 Uiso 1 1 d R U . . .
 H00E H 0.084520 0.182052 0.333828 0.029 Uiso 1 1 d R U . . .
 C007 C 0.47906(12) 0.33820(7) 0.19920(10) 0.0154(2) Uani 1 1 d . . . . .
 C008 C 0.83424(13) 0.17046(8) 0.06262(11) 0.0177(3) Uani 1 1 d . . . . .
 H008 H 0.820500 0.211106 0.012752 0.021 Uiso 1 1 calc R U . . .
 C009 C 0.53852(12) 0.29977(7) 0.29232(10) 0.0159(3) Uani 1 1 d . . . . .
 C00A C 0.66706(12) 0.22906(7) 0.17115(10) 0.0157(2) Uani 1 1 d . . . . .
 C00B C 0.18513(12) 0.27779(7) 0.60144(10) 0.0162(3) Uani 1 1 d . . . . .
 C00C C 0.26576(12) 0.34802(7) 0.61490(10) 0.0162(3) Uani 1 1 d . . . . .
 C00D C 0.63371(13) 0.24584(7) 0.27499(10) 0.0163(3) Uani 1 1 d . . . . .
 H00D H 0.676726 0.220007 0.334307 0.020 Uiso 1 1 calc R U . . .
 C00E C 0.52798(13) 0.32180(7) 0.09854(10) 0.0169(3) Uani 1 1 d . . . . .
 C00F C 0.04432(13) 0.19301(7) 0.67190(10) 0.0165(3) Uani 1 1 d . . . . .
 C00G C 0.16873(13) 0.24303(8) 0.50033(10) 0.0180(3) Uani 1 1 d . . . . .
 H00G H 0.215013 0.262264 0.443475 0.022 Uiso 1 1 calc R U . . .
 C00H C 0.37761(13) 0.39239(8) 0.19839(10) 0.0178(3) Uani 1 1 d . . . . .
 C00I C 0.01848(13) 0.15518(7) 0.57143(11) 0.0175(3) Uani 1 1 d . . . . .
 C00J C 0.76204(12) 0.16745(7) 0.15251(10) 0.0161(3) Uani 1 1 d . . . . .
 C00K C 0.33475(13) 0.46960(8) 0.54507(11) 0.0204(3) Uani 1 1 d . . . . .
 H00K H 0.331916 0.506190 0.488940 0.024 Uiso 1 1 calc R U . . .
 C00L C 0.08606(13) 0.18107(8) 0.48204(11) 0.0179(3) Uani 1 1 d . . . . .
 C00M C 0.78133(13) 0.10560(8) 0.22293(11) 0.0186(3) Uani 1 1 d . . . . .
 H00M H 0.731525 0.101948 0.283343 0.022 Uiso 1 1 calc R U . . .
 C00N C -0.02366(13) 0.16997(8) 0.76076(11) 0.0190(3) Uani 1 1 d . . . . .
 H00N H -0.005928 0.194773 0.827733 0.023 Uiso 1 1 calc R U . . .
 C00O C 0.26427(13) 0.40193(8) 0.53248(11) 0.0176(3) Uani 1 1 d . . . . .
 H00O H 0.214422 0.392238 0.466920 0.021 Uiso 1 1 calc R U . . .
 C00P C 0.34044(13) 0.36279(8) 0.71074(11) 0.0189(3) Uani 1 1 d . . . . .
 H00P H 0.341992 0.326934 0.767747 0.023 Uiso 1 1 calc R U . . .
 C00Q C 0.92575(13) 0.11452(8) 0.04582(11) 0.0191(3) Uani 1 1 d . . . . .
 H00Q H 0.974745 0.117359 -0.015153 0.023 Uiso 1 1 calc R U . . .
 C00R C 0.94622(13) 0.05434(8) 0.11763(11) 0.0190(3) Uani 1 1 d . . . . .
 H00R H 1.010275 0.016771 0.106620 0.023 Uiso 1 1 calc R U . . .
 C00S C 0.33040(14) 0.43196(8) 0.10987(11) 0.0211(3) Uani 1 1 d . . . . .
 H00S H 0.262720 0.468392 0.113974 0.025 Uiso 1 1 calc R U . . .
 C00T C 0.87283(13) 0.04941(8) 0.20524(11) 0.0192(3) Uani 1 1 d . . . . .
 H00T H 0.884903 0.007623 0.253393 0.023 Uiso 1 1 calc R U . . .
 C00U C 0.47948(14) 0.36331(8) 0.00653(11) 0.0215(3) Uani 1 1 d . . . . .
 H00U H 0.513494 0.353390 -0.060372 0.026 Uiso 1 1 calc R U . . .
 C00V C -0.11432(14) 0.11264(8) 0.75173(11) 0.0216(3) Uani 1 1 d . . . . .
 H00V H -0.159630 0.098838 0.811977 0.026 Uiso 1 1 calc R U . . .
 C00W C -0.07534(14) 0.09605(8) 0.56888(11) 0.0217(3) Uani 1 1 d . . . . .
 C00X C 0.40920(14) 0.48322(8) 0.64025(12) 0.0233(3) Uani 1 1 d . . . . .
 H00X H 0.458093 0.529103 0.649092 0.028 Uiso 1 1 calc R U . . .
 C00Y C 0.38451(15) 0.41738(8) 0.01275(11) 0.0236(3) Uani 1 1 d . . . . .
 H00Y H 0.354938 0.445331 -0.049435 0.028 Uiso 1 1 calc R U . . .
 C00Z C 0.41240(14) 0.42992(8) 0.72261(11) 0.0229(3) Uani 1 1 d . . . . .
 H00Z H 0.463999 0.439373 0.787387 0.027 Uiso 1 1 calc R U . . .
 C010 C -0.14085(14) 0.07407(8) 0.65399(12) 0.0242(3) Uani 1 1 d . . . . .
 H010 H -0.202734 0.033812 0.647520 0.029 Uiso 1 1 calc R U . . .

loop_
  _atom_site_aniso_label
  _atom_site_aniso_U_11
  _atom_site_aniso_U_22
  _atom_site_aniso_U_33
  _atom_site_aniso_U_23
  _atom_site_aniso_U_13
  _atom_site_aniso_U_12
 F001 0.0260(4) 0.0288(5) 0.0165(4) -0.0014(3) 0.0040(3) 0.0084(3)
 F002 0.0441(6) 0.0320(5) 0.0200(4) -0.0051(4) -0.0003(4) -0.0190(4)
 N003 0.0197(5) 0.0157(5) 0.0144(5) 0.0007(4) 0.0011(4) -0.0007(4)
 N004 0.0204(5) 0.0170(5) 0.0136(5) -0.0004(4) 0.0010(4) 0.0007(4)
 N005 0.0274(6) 0.0227(6) 0.0141(5) 0.0025(4) 0.0031(4) 0.0069(5)
 N006 0.0328(7) 0.0229(6) 0.0162(6) -0.0026(5) 0.0020(5) -0.0077(5)
 C007 0.0181(6) 0.0139(6) 0.0141(6) -0.0002(4) -0.0004(5) -0.0016(4)
 C008 0.0193(6) 0.0171(6) 0.0166(6) 0.0007(5) 0.0011(5) -0.0006(5)
 C009 0.0184(6) 0.0155(6) 0.0138(6) 0.0002(5) 0.0010(5) -0.0017(5)
 C00A 0.0163(6) 0.0154(6) 0.0153(6) -0.0004(5) 0.0011(4) -0.0010(4)
 C00B 0.0170(6) 0.0158(6) 0.0157(6) 0.0007(5) 0.0003(5) 0.0005(5)
 C00C 0.0165(6) 0.0158(6) 0.0167(6) -0.0013(5) 0.0028(5) 0.0006(4)
 C00D 0.0191(6) 0.0163(6) 0.0134(6) 0.0021(5) -0.0002(5) 0.0012(5)
 C00E 0.0190(6) 0.0159(6) 0.0155(6) 0.0001(5) -0.0002(5) 0.0000(5)
 C00F 0.0186(6) 0.0151(6) 0.0155(6) 0.0017(5) -0.0004(5) 0.0012(5)
 C00G 0.0212(6) 0.0181(6) 0.0147(6) 0.0004(5) 0.0023(5) -0.0007(5)
 C00H 0.0208(6) 0.0187(6) 0.0140(6) -0.0024(5) 0.0021(5) 0.0001(5)
 C00I 0.0206(6) 0.0159(6) 0.0157(6) 0.0011(5) -0.0003(5) -0.0007(5)
 C00J 0.0161(6) 0.0160(6) 0.0159(6) -0.0018(5) -0.0006(5) -0.0007(4)
 C00K 0.0229(7) 0.0189(6) 0.0198(6) 0.0030(5) 0.0038(5) -0.0018(5)
 C00L 0.0212(6) 0.0171(6) 0.0152(6) -0.0002(5) 0.0000(5) 0.0010(5)
 C00M 0.0202(6) 0.0196(6) 0.0162(6) 0.0011(5) 0.0026(5) 0.0006(5)
 C00N 0.0228(6) 0.0186(6) 0.0159(6) 0.0018(5) 0.0018(5) -0.0005(5)
 C00O 0.0176(6) 0.0201(6) 0.0151(6) -0.0001(5) 0.0022(5) -0.0012(5)
 C00P 0.0199(6) 0.0203(7) 0.0163(6) 0.0017(5) 0.0004(5) -0.0008(5)
 C00Q 0.0194(6) 0.0211(7) 0.0172(6) -0.0015(5) 0.0041(5) -0.0009(5)
 C00R 0.0186(6) 0.0171(6) 0.0211(6) -0.0028(5) 0.0011(5) 0.0018(5)
 C00S 0.0226(7) 0.0193(7) 0.0208(7) -0.0011(5) -0.0019(5) 0.0054(5)
 C00T 0.0214(6) 0.0171(6) 0.0186(6) 0.0019(5) -0.0006(5) 0.0006(5)
 C00U 0.0280(7) 0.0221(7) 0.0142(6) 0.0017(5) 0.0009(5) 0.0033(5)
 C00V 0.0225(7) 0.0220(7) 0.0207(7) 0.0048(5) 0.0033(5) -0.0022(5)
 C00W 0.0268(7) 0.0199(7) 0.0175(6) -0.0015(5) -0.0030(5) -0.0044(5)
 C00X 0.0249(7) 0.0211(7) 0.0241(7) -0.0021(5) 0.0028(5) -0.0072(5)
 C00Y 0.0303(7) 0.0231(7) 0.0166(6) 0.0045(5) -0.0024(5) 0.0058(6)
 C00Z 0.0243(7) 0.0255(7) 0.0181(6) -0.0023(5) -0.0021(5) -0.0054(5)
 C010 0.0251(7) 0.0222(7) 0.0249(7) 0.0033(5) -0.0003(6) -0.0066(5)

_geom_special_details
;
 All esds (except the esd in the dihedral angle between two l.s. planes)
 are estimated using the full covariance matrix.  The cell esds are taken
 into account individually in the estimation of esds in distances, angles
 and torsion angles; correlations between esds in cell parameters are only
 used when they are defined by crystal symmetry.  An approximate (isotropic)
 treatment of cell esds is used for estimating esds involving l.s. planes.
;
loop_
  _geom_bond_atom_site_label_1
  _geom_bond_atom_site_label_2
  _geom_bond_distance
  _geom_bond_site_symmetry_2
  _geom_bond_publ_flag
 F001 C00H 1.3644(15) . ?
 F002 C00W 1.3690(16) . ?
 N003 C00B 1.3302(17) . ?
 N003 C00F 1.3704(17) . ?
 N004 C00A 1.3329(17) . ?
 N004 C00E 1.3642(17) . ?
 N005 C009 1.3557(17) . ?
 N006 C00L 1.3606(17) . ?
 C007 C009 1.4418(17) . ?
 C007 C00E 1.4243(18) . ?
 C007 C00H 1.4119(18) . ?
 C008 C00J 1.3996(18) . ?
 C008 C00Q 1.3876(19) . ?
 C009 C00D 1.3915(18) . ?
 C00A C00D 1.4031(18) . ?
 C00A C00J 1.4877(18) . ?
 C00B C00C 1.4861(18) . ?
 C00B C00G 1.4039(18) . ?
 C00C C00O 1.3980(18) . ?
 C00C C00P 1.3996(18) . ?
 C00E C00U 1.4204(18) . ?
 C00F C00I 1.4291(18) . ?
 C00F C00N 1.4203(18) . ?
 C00G C00L 1.3874(18) . ?
 C00H C00S 1.3649(19) . ?
 C00I C00L 1.4385(18) . ?
 C00I C00W 1.4156(19) . ?
 C00J C00M 1.4006(18) . ?
 C00K C00O 1.3920(19) . ?
 C00K C00X 1.388(2) . ?
 C00M C00T 1.3928(19) . ?
 C00N C00V 1.3702(19) . ?
 C00P C00Z 1.3914(19) . ?
 C00Q C00R 1.3905(19) . ?
 C00R C00T 1.3846(19) . ?
 C00S C00Y 1.402(2) . ?
 C00U C00Y 1.369(2) . ?
 C00V C010 1.407(2) . ?
 C00W C010 1.362(2) . ?
 C00X C00Z 1.390(2) . ?

loop_
  _geom_angle_atom_site_label_1
  _geom_angle_atom_site_label_2
  _geom_angle_atom_site_label_3
  _geom_angle
  _geom_angle_site_symmetry_1
  _geom_angle_site_symmetry_3
  _geom_angle_publ_flag
 C00B N003 C00F 116.83(11) . . ?
 C00A N004 C00E 117.49(11) . . ?
 C00E C007 C009 117.73(11) . . ?
 C00H C007 C009 125.97(12) . . ?
 C00H C007 C00E 116.29(12) . . ?
 C00Q C008 C00J 120.48(12) . . ?
 N005 C009 C007 122.82(12) . . ?
 N005 C009 C00D 120.37(12) . . ?
 C00D C009 C007 116.79(11) . . ?
 N004 C00A C00D 123.26(12) . . ?
 N004 C00A C00J 116.09(11) . . ?
 C00D C00A C00J 120.64(11) . . ?
 N003 C00B C00C 116.87(11) . . ?
 N003 C00B C00G 123.90(12) . . ?
 C00G C00B C00C 119.18(12) . . ?
 C00O C00C C00B 120.01(12) . . ?
 C00O C00C C00P 118.89(12) . . ?
 C00P C00C C00B 121.06(12) . . ?
 C009 C00D C00A 120.94(12) . . ?
 N004 C00E C007 123.39(12) . . ?
 N004 C00E C00U 117.30(12) . . ?
 C00U C00E C007 119.30(12) . . ?
 N003 C00F C00I 123.37(12) . . ?
 N003 C00F C00N 117.24(12) . . ?
 C00N C00F C00I 119.33(12) . . ?
 C00L C00G C00B 121.12(12) . . ?
 F001 C00H C007 118.17(11) . . ?
 F001 C00H C00S 117.51(12) . . ?
 C00S C00H C007 124.32(12) . . ?
 C00F C00I C00L 118.16(12) . . ?
 C00W C00I C00F 116.01(12) . . ?
 C00W C00I C00L 125.80(12) . . ?
 C008 C00J C00A 119.86(12) . . ?
 C008 C00J C00M 118.55(12) . . ?
 C00M C00J C00A 121.58(12) . . ?
 C00X C00K C00O 119.52(13) . . ?
 N006 C00L C00G 119.90(12) . . ?
 N006 C00L C00I 123.56(12) . . ?
 C00G C00L C00I 116.53(12) . . ?
 C00T C00M C00J 120.64(12) . . ?
 C00V C00N C00F 121.26(13) . . ?
 C00K C00O C00C 120.96(12) . . ?
 C00Z C00P C00C 120.08(12) . . ?
 C008 C00Q C00R 120.43(12) . . ?
 C00T C00R C00Q 119.72(12) . . ?
 C00H C00S C00Y 118.19(12) . . ?
 C00R C00T C00M 120.13(12) . . ?
 C00Y C00U C00E 121.04(13) . . ?
 C00N C00V C010 120.55(13) . . ?
 F002 C00W C00I 118.04(12) . . ?
 C010 C00W F002 117.27(12) . . ?
 C010 C00W C00I 124.68(13) . . ?
 C00K C00X C00Z 120.17(13) . . ?
 C00U C00Y C00S 120.72(13) . . ?
 C00X C00Z C00P 120.36(13) . . ?
 C00W C010 C00V 118.15(13) . . ?

_shelx_res_file
;
TITL sy-129(1)_auto_a.res in P2(1)/c
    sy-129(1)_auto.res
    created by SHELXL-2018/3 at 15:53:58 on 24-Jul-2025
REM Old TITL SY-129(1)_auto in P2(1)/c
REM SHELXT solution in P2(1)/c: R1 0.108, Rweak 0.003, Alpha 0.015
REM <I/s> 0.417 for 167 systematic absences, Orientation as input
REM Formula found by SHELXT: C30 F2 N4
CELL 0.71073 10.321 17.4949 12.5336 90 94.484 90
ZERR 10 0.0002 0.0003 0.0002 0 0.001 0
LATT 1
SYMM -X,0.5+Y,0.5-Z
SFAC C H F N
UNIT 150 110 10 20

L.S. 4
PLAN  1
TEMP -172
BOND
list 4
fmap 2
ACTA
REM <olex2.extras>
REM <HklSrc "%.\\SY-129(1)_auto.hkl">
REM </olex2.extras>

WGHT    0.064500    1.184300
EXTI    0.000422
FVAR       0.28830
F001  3    0.322472    0.406255    0.291932    11.00000    0.02601    0.02885 =
         0.01649   -0.00139    0.00396    0.00837
F002  3   -0.104137    0.058698    0.474001    11.00000    0.04409    0.03201 =
         0.02001   -0.00508   -0.00029   -0.01897
N003  4    0.128366    0.253385    0.686846    11.00000    0.01967    0.01572 =
         0.01436    0.00069    0.00109   -0.00074
N004  4    0.618597    0.266675    0.084540    11.00000    0.02037    0.01696 =
         0.01362   -0.00044    0.00103    0.00066
N005  4    0.507108    0.315434    0.393051    11.00000    0.02740    0.02267 =
         0.01407    0.00250    0.00308    0.00695
AFIX   7
H00A  2    0.426221    0.331748    0.390630    11.00000   -1.20000
H00B  2    0.514682    0.273633    0.432269    11.00000   -1.20000
AFIX   0

N006  4    0.074230    0.147372    0.383928    11.00000    0.03283    0.02288 =
         0.01624   -0.00258    0.00203   -0.00768
AFIX   7
H00C  2   -0.003691    0.126492    0.372057    11.00000   -1.20000
H00E  2    0.084520    0.182052    0.333828    11.00000   -1.20000
AFIX   0

C007  1    0.479057    0.338198    0.199200    11.00000    0.01815    0.01388 =
         0.01406   -0.00019   -0.00039   -0.00160
C008  1    0.834242    0.170465    0.062623    11.00000    0.01932    0.01711 =
         0.01658    0.00072    0.00110   -0.00065
AFIX  43
H008  2    0.820500    0.211106    0.012752    11.00000   -1.20000
AFIX   0
C009  1    0.538516    0.299775    0.292324    11.00000    0.01842    0.01551 =
         0.01375    0.00023    0.00098   -0.00167
C00A  1    0.667063    0.229061    0.171149    11.00000    0.01631    0.01537 =
         0.01528   -0.00044    0.00106   -0.00099

C00B  1    0.185131    0.277793    0.601443    11.00000    0.01703    0.01582 =
         0.01565    0.00071    0.00033    0.00048
C00C  1    0.265761    0.348021    0.614901    11.00000    0.01648    0.01580 =
         0.01667   -0.00133    0.00282    0.00055
C00D  1    0.633708    0.245838    0.274988    11.00000    0.01905    0.01631 =
         0.01344    0.00210   -0.00020    0.00122
AFIX  43
H00D  2    0.676726    0.220007    0.334307    11.00000   -1.20000
AFIX   0
C00E  1    0.527981    0.321798    0.098536    11.00000    0.01902    0.01590 =
         0.01551    0.00010   -0.00025   -0.00004

C00F  1    0.044318    0.193007    0.671899    11.00000    0.01861    0.01513 =
         0.01555    0.00169   -0.00041    0.00118
C00G  1    0.168727    0.243034    0.500334    11.00000    0.02116    0.01812 =
         0.01474    0.00038    0.00233   -0.00069
AFIX  43
H00G  2    0.215013    0.262264    0.443475    11.00000   -1.20000
AFIX   0

C00H  1    0.377613    0.392390    0.198393    11.00000    0.02076    0.01872 =
         0.01395   -0.00236    0.00207    0.00008
C00I  1    0.018479    0.155176    0.571433    11.00000    0.02064    0.01595 =
         0.01574    0.00108   -0.00032   -0.00069
C00J  1    0.762039    0.167449    0.152513    11.00000    0.01613    0.01602 =
         0.01588   -0.00178   -0.00064   -0.00073
C00K  1    0.334748    0.469597    0.545074    11.00000    0.02292    0.01887 =
         0.01978    0.00301    0.00384   -0.00181
AFIX  43
H00K  2    0.331916    0.506190    0.488940    11.00000   -1.20000
AFIX   0
C00L  1    0.086062    0.181073    0.482042    11.00000    0.02117    0.01715 =
         0.01517   -0.00017    0.00002    0.00095

C00M  1    0.781330    0.105605    0.222931    11.00000    0.02015    0.01955 =
         0.01624    0.00114    0.00258    0.00057
AFIX  43
H00M  2    0.731525    0.101948    0.283343    11.00000   -1.20000
AFIX   0

C00N  1   -0.023656    0.169967    0.760756    11.00000    0.02277    0.01856 =
         0.01586    0.00176    0.00181   -0.00051
AFIX  43
H00N  2   -0.005928    0.194773    0.827733    11.00000   -1.20000
AFIX   0
C00O  1    0.264266    0.401929    0.532481    11.00000    0.01763    0.02014 =
         0.01510   -0.00012    0.00219   -0.00121
AFIX  43
H00O  2    0.214422    0.392238    0.466920    11.00000   -1.20000
AFIX   0
C00P  1    0.340436    0.362789    0.710738    11.00000    0.01989    0.02035 =
         0.01634    0.00174    0.00043   -0.00083
AFIX  43
H00P  2    0.341992    0.326934    0.767747    11.00000   -1.20000
AFIX   0

C00Q  1    0.925752    0.114524    0.045815    11.00000    0.01938    0.02110 =
         0.01724   -0.00151    0.00407   -0.00093
AFIX  43
H00Q  2    0.974745    0.117359   -0.015153    11.00000   -1.20000
AFIX   0
C00R  1    0.946216    0.054344    0.117626    11.00000    0.01861    0.01709 =
         0.02113   -0.00284    0.00105    0.00183
AFIX  43
H00R  2    1.010275    0.016771    0.106620    11.00000   -1.20000
AFIX   0
C00S  1    0.330404    0.431960    0.109874    11.00000    0.02265    0.01933 =
         0.02085   -0.00110   -0.00192    0.00536
AFIX  43
H00S  2    0.262720    0.468392    0.113974    11.00000   -1.20000
AFIX   0
C00T  1    0.872826    0.049414    0.205245    11.00000    0.02141    0.01715 =
         0.01858    0.00186   -0.00059    0.00060
AFIX  43
H00T  2    0.884903    0.007623    0.253393    11.00000   -1.20000
AFIX   0
C00U  1    0.479483    0.363309    0.006531    11.00000    0.02799    0.02206 =
         0.01419    0.00174    0.00095    0.00331
AFIX  43
H00U  2    0.513494    0.353390   -0.060372    11.00000   -1.20000
AFIX   0

C00V  1   -0.114318    0.112643    0.751728    11.00000    0.02248    0.02197 =
         0.02068    0.00484    0.00335   -0.00220
AFIX  43
H00V  2   -0.159630    0.098838    0.811977    11.00000   -1.20000
AFIX   0
C00W  1   -0.075339    0.096048    0.568876    11.00000    0.02681    0.01988 =
         0.01755   -0.00147   -0.00297   -0.00437
C00X  1    0.409200    0.483223    0.640245    11.00000    0.02493    0.02112 =
         0.02413   -0.00213    0.00279   -0.00718
AFIX  43
H00X  2    0.458093    0.529103    0.649092    11.00000   -1.20000
AFIX   0

C00Y  1    0.384508    0.417380    0.012749    11.00000    0.03028    0.02313 =
         0.01657    0.00453   -0.00244    0.00579
AFIX  43
H00Y  2    0.354938    0.445331   -0.049435    11.00000   -1.20000
AFIX   0

C00Z  1    0.412396    0.429921    0.722612    11.00000    0.02433    0.02550 =
         0.01815   -0.00226   -0.00210   -0.00537
AFIX  43
H00Z  2    0.463999    0.439373    0.787387    11.00000   -1.20000
AFIX   0
C010  1   -0.140850    0.074071    0.653994    11.00000    0.02513    0.02219 =
         0.02488    0.00326   -0.00029   -0.00664
AFIX  43
H010  2   -0.202734    0.033812    0.647520    11.00000   -1.20000
AFIX   0
HKLF 4


REM  sy-129(1)_auto_a.res in P2(1)/c
REM wR2 = 0.1366, GooF = S = 1.062, Restrained GooF = 1.062 for all data
REM R1 = 0.0494 for 5033 Fo > 4sig(Fo) and 0.0587 for all 5989 data
REM 328 parameters refined using 0 restraints

END

WGHT      0.0647      1.1793

REM Highest difference peak  0.632,  deepest hole -0.619,  1-sigma level  0.058
Q1    1   0.5634  0.2988  0.4487  11.00000  0.05    0.63
;
_shelx_res_checksum                9090
_shelx_hkl_file
;
   0   0  -2   39.75    3.14
   0   0  -2   42.94    3.26
   0   0   2   39.41    3.19
   0   0  -2   41.35    3.20
   0   0  -2   42.54    3.14
   0   0  -2   40.87    3.23
   0   0   2   42.35    3.26
   0   0   2   38.96    3.21
   0   0   2   43.07    3.24
   0   0  -3    0.09    0.23
   0   0   3    0.08    0.25
   0   0  -3    0.06    0.12
   0   0   3    0.08    0.17
   0   0  -3    0.18    0.10
   0   0   3    0.35    0.24
   0   0  -3   -0.09    0.17
   0   0  -3   -0.06    0.14
   0   0   3   -0.06    0.14
   0   0  -4  200.31   14.38
   0   0   4  191.08   14.25
   0   0   4  193.47   14.15
   0   0  -4  178.47   14.09
   0   0  -4  201.36   14.37
   0   0  -4  196.02   13.90
   0   0   4  190.46   14.29
   0   0  -4  206.36   14.18
   0   0   4  188.19   14.08
   0   0   5   -0.09    0.18
   0   0  -5   -0.11    0.13
   0   0  -5    0.13    0.21
   0   0  -5   -0.10    0.20
   0   0   5    0.10    0.21
   0   0  -5   -0.05    0.10
   0   0   5    0.13    0.16
   0   0   5    0.41    0.24
   0   0  -5   -0.15    0.23
   0   0  -5    0.14    0.26
   0   0   6    1.13    0.44
   0   0  -6    2.58    0.69
   0   0   6    1.74    0.56
   0   0   6    1.45    0.52
   0   0   6    1.95    0.55
   0   0  -6    2.28    0.67
   0   0   6    1.29    0.40
   0   0  -7   -0.20    0.40
   0   0   7   -0.15    0.26
   0   0  -7    0.14    0.24
   0   0  -7    0.07    0.15
   0   0   7   -0.18    0.40
   0   0   7   -0.17    0.38
   0   0   7    0.20    0.36
   0   0  -7   -0.20    0.31
   0   0   7   -0.12    0.27
   0   0  -8    2.28    0.78
   0   0   8    1.46    0.66
   0   0   8    1.99    0.61
   0   0  -8    1.86    0.58
   0   0  -8    3.75    0.82
   0   0   8    2.21    0.56
   0   0   8    2.76    0.76
   0   0  -8    2.50    0.47
   0   0   8    2.32    0.76
   0   0  -8    3.41    0.94
   0   0   9    0.04    0.13
   0   0  -9   -0.17    0.38
   0   0   9   -0.19    0.37
   0   0   9    0.15    0.36
   0   0  -9   -0.19    0.45
   0   0  -9    0.08    0.18
   0   0   9    0.78    0.52
   0   0  10  217.39   15.69
   0   0 -10  230.71   16.77
   0   0  10  231.01   16.52
   0   0 -10  222.10   16.07
   0   0  10  206.55   17.09
   0   0  10  219.43   16.68
   0   0 -11   -0.10    0.33
   0   0  11    0.32    0.69
   0   0 -11    0.22    0.40
   0   0  11   -0.18    0.39
   0   0  12   35.25    4.28
   0   0 -12   37.51    3.81
   0   0  12   38.72    3.86
   0   0 -13   -0.34    0.74
   0   0  13    0.37    0.74
   0   0 -13   -0.25    0.44
   0   0  13   -0.51    0.56
   0   0 -14    0.36    0.64
   0   0  14   -1.20    1.07
   0   0 -14    0.51    0.60
   0   0  14    0.82    0.54
   0   0  15   -0.28    0.50
   0   0  15    0.43    0.76
   0   0 -15    0.38    0.59
   0   0  16    4.12    1.26
   0   0  17   -0.30    0.80
   0  -1  -2 2164.25  144.58
   0   1  -2 2142.91  144.38
   0  -1  -2 1893.10  144.55
   0   1  -2 2164.38  144.60
   0   1   2 2150.64  144.53
   0   1  -2 2064.95  144.55
   0   1   2 1911.06  144.51
   0   1  -2 2043.65  144.41
   0  -1  -2 2050.92  144.52
   0   1  -2 2139.27  144.58
   0  -1   2 2091.04  144.54
   0  -1  -2 2083.91  144.42
   0  -1   2 1966.99  144.57
   0   1   2 2191.16  144.61
   0   1   2 2058.18  144.56
   0  -1   2 1747.62  144.51
   0  -1   2 1798.64  144.52
   0   1   2 2108.19  144.58
   0  -1  -3  414.12   28.26
   0  -1   3  397.06   28.02
   0   1  -3  425.93   28.08
   0   1  -3  423.15   28.35
   0   1   3  410.94   28.25
   0  -1   3  397.35   28.07
   0  -1  -3  386.78   28.17
   0   1  -3  382.05   28.06
   0   1  -3  414.37   28.31
   0   1   3  406.40   28.03
   0  -1  -3  385.56   28.03
   0   1   3  397.61   28.28
   0  -1   3  323.73   28.18
   0  -1   3  383.08   28.21
   0  -1   3  351.19   28.24
   0   1   3  396.83   28.30
   0   1  -4    6.93    0.95
   0   1   4    5.56    0.86
   0   1  -4    4.60    0.68
   0  -1  -4    6.83    0.82
   0  -1   4    4.91    0.69
   0   1   4    5.59    0.82
   0  -1   4    5.99    0.84
   0   1  -4    5.75    0.55
   0   1   4    5.53    0.63
   0  -1  -4    5.44    0.63
   0  -1  -4    5.71    0.82
   0   1  -4    5.78    0.72
   0   1   4    5.44    0.77
   0  -1   4    5.81    0.67
   0   1  -4    4.75    0.81
   0   1  -5   38.55    3.37
   0   1  -5   35.66    3.27
   0   1   5   33.68    3.18
   0  -1   5   34.02    3.03
   0   1   5   37.39    3.20
   0   1  -5   33.88    3.01
   0  -1  -5   36.97    3.14
   0   1  -5   38.91    3.35
   0  -1   5   35.49    3.21
   0   1   5   35.10    2.85
   0   1  -5   36.65    2.78
   0   1   5   37.99    3.30
   0   1   5   35.31    3.11
   0  -1   5   36.76    2.98
   0   1  -5   38.27    3.08
   0   1   6   19.93    2.00
   0  -1   6   19.66    1.86
   0   1  -6   21.62    2.29
   0   1  -6   22.57    2.27
   0   1   6   20.60    2.14
   0  -1  -6   16.89    1.93
   0   1  -6   18.91    1.92
   0  -1   6   21.37    1.99
   0   1   6   21.14    2.10
   0   1  -6   20.37    2.25
   0  -1   6   17.84    2.05
   0   1  -6   19.33    1.65
   0   1   6   23.90    2.29
   0   1   6   15.84    2.08
   0  -1   6   18.68    2.17
   0  -1   7  180.61   13.81
   0   1   7  196.61   14.04
   0   1  -7  195.33   14.42
   0   1   7  185.11   14.20
   0   1  -7  195.06   14.38
   0   1  -7  188.68   13.95
   0   1   7  184.94   14.12
   0  -1  -7  183.38   14.02
   0  -1   7  184.49   13.95
   0   1  -7  207.13   14.48
   0  -1   7  189.46   14.21
   0  -1   7  161.16   14.21
   0   1   7  202.17   14.45
   0   1  -7  183.44   13.53
   0   1   7  192.06   14.29
   0  -1   8    1.86    0.51
   0   1   8    2.91    0.68
   0  -1  -8    2.05    0.63
   0   1  -8    2.06    0.77
   0   1  -8    0.88    0.46
   0   1   8    1.99    0.64
   0  -1   8    2.72    0.67
   0  -1  -8    1.79    0.58
   0   1  -8    2.06    0.59
   0  -1   8    1.62    0.69
   0   1  -8    1.14    0.62
   0   1   8    2.32    0.81
   0  -1  -8    2.11    0.45
   0   1  -8    1.87    0.39
   0   1   8    1.77    0.62
   0  -1   8    1.78    0.62
   0   1   8    1.46    0.68
   0   1   9   11.62    1.63
   0  -1  -9   10.17    1.54
   0  -1   9   11.94    1.55
   0   1  -9   11.64    1.54
   0   1   9   11.20    1.14
   0  -1   9   12.49    1.92
   0   1   9   10.95    1.85
   0   1  -9   10.67    1.13
   0  -1  -9   10.61    1.27
   0   1  -9   12.89    1.64
   0   1   9   11.40    1.55
   0  -1  -9   12.20    1.69
   0  -1   9   12.07    1.46
   0   1 -10  177.07   13.34
   0  -1  10  175.76   13.35
   0   1  10  181.40   13.56
   0   1  10  168.24   12.62
   0   1  10  165.81   13.82
   0  -1  10  151.19   13.70
   0   1 -10  170.91   12.70
   0  -1 -10  179.34   12.95
   0   1 -10  184.28   13.39
   0   1  10  181.72   13.35
   0  -1 -10  177.03   13.57
   0  -1  10  179.95   13.17
   0  -1 -11  156.53   13.29
   0  -1  11  168.74   12.98
   0   1  11  163.32   13.13
   0   1  11  162.89   12.09
   0  -1  11  121.89   13.12
   0   1  11  157.39   13.44
   0   1 -11  176.82   12.29
   0  -1 -11  177.64   12.53
   0  -1 -11  180.37   13.25
   0   1 -11  175.80   13.01
   0  -1  11  180.62   12.82
   0  -1  12    4.27    1.04
   0   1  12    3.83    1.07
   0   1  12    3.07    0.38
   0   1  12    2.76    1.17
   0  -1 -12    2.62    0.63
   0  -1  12    3.95    0.91
   0  -1 -12    3.08    0.94
   0   1 -12    5.98    1.15
   0  -1 -12    6.15    1.33
   0  -1 -13    4.97    1.37
   0   1  13    5.44    1.30
   0  -1  13    7.71    1.39
   0   1 -13    8.88    1.46
   0  -1 -13    6.18    1.35
   0   1  13    7.82    1.75
   0  -1 -14    0.35    0.63
   0   1  14    0.57    0.88
   0  -1  14   -0.77    0.68
   0  -1 -14   -0.55    0.78
   0   1 -14   -0.23    0.50
   0   1  14   -0.80    0.71
   0  -1 -15    3.77    1.31
   0  -1 -15    1.98    0.88
   0   1  15    1.27    1.01
   0  -1  15    1.87    0.83
   0   1  15    2.10    0.89
   0   1  16   -0.31    0.67
   0  -1  16   -0.28    0.74
   0   1  17    0.63    0.69
   0  -1  17    1.42    0.84
   0  -2   0  565.41   41.47
   0  -2   0  648.13   41.62
   0   2  -1   78.14    5.75
   0   2  -1   78.79    5.78
   0   2  -1   78.40    5.80
   0   2   1   79.57    5.79
   0   2   1   76.48    5.86
   0   2  -1   77.96    5.79
   0  -2  -1   77.94    5.88
   0   2  -1   85.14    5.80
   0   2   1   77.89    5.87
   0  -2  -1   76.97    5.86
   0   2   1   81.87    5.79
   0  -2   1   77.61    5.77
   0   2  -1   78.49    5.79
   0  -2  -1   81.78    5.93
   0   2   1   91.79    5.95
   0   2  -1   78.85    5.72
   0   2   1   80.49    5.79
   0   2   2   54.93    3.92
   0  -2  -2   56.98    4.03
   0   2   2   54.39    3.99
   0   2  -2   48.40    3.82
   0   2  -2   50.81    3.89
   0   2  -2   53.91    3.92
   0  -2  -2   49.66    3.88
   0   2   2   51.98    3.92
   0   2  -2   56.54    3.95
   0  -2  -2   48.05    3.90
   0  -2   2   47.80    3.68
   0   2   2   52.71    3.96
   0   2  -2   51.43    3.71
   0  -2   2   53.57    3.87
   0   2  -2   47.36    3.69
   0   2   2   49.73    3.90
   0   2   2   47.99    3.82
   0   2   3  174.10   12.76
   0   2  -3  179.84   12.97
   0   2   3  176.56   12.86
   0  -2   3  177.92   12.66
   0  -2  -3  166.83   12.87
   0   2  -3  168.85   12.67
   0  -2  -3  184.04   13.00
   0   2  -3  180.08   12.63
   0   2  -3  182.52   12.95
   0  -2   3  171.31   12.82
   0  -2   3  174.33   12.89
   0   2   3  173.70   12.92
   0  -2   3  180.84   12.59
   0   2   3  167.42   12.93
   0   2  -4   55.65    4.41
   0   2   4   57.07    4.32
   0  -2   4   53.87    4.06
   0  -2  -4   51.37    4.26
   0   2  -4   50.18    4.06
   0   2  -4   54.64    4.04
   0   2  -4   53.67    4.36
   0  -2   4   53.74    4.23
   0  -2   4   50.35    4.27
   0   2   4   52.11    4.32
   0  -2   4   48.83    3.96
   0   2   4   55.14    4.11
   0   2  -5    6.04    1.00
   0  -2   5    5.32    0.67
   0   2   5    5.07    0.89
   0  -2  -5    5.96    0.89
   0  -2   5    5.47    0.74
   0   2  -5    4.19    0.68
   0   2  -5    5.01    0.70
   0   2   5    5.09    0.84
   0  -2   5    5.73    0.89
   0   2  -5    6.78    1.00
   0   2   5    5.68    0.90
   0   2   5    6.48    0.76
   0   2  -5    5.62    0.93
   0   2  -6   12.16    1.09
   0   2   6   13.84    1.30
   0   2  -6   10.66    1.57
   0   2   6   12.34    1.56
   0   2  -6   13.94    1.67
   0  -2   6   12.23    1.33
   0   2   6   14.92    1.65
   0   2  -6   11.95    1.34
   0  -2  -6   11.09    1.44
   0   2   6   11.32    1.47
   0   2  -6   12.89    1.35
   0   2  -6   12.42    1.64
   0  -2   6   12.22    1.53
   0  -2   6   11.58    1.25
   0   2   6   14.55    1.68
   0   2   6   12.38    1.62
   0   2  -7   32.69    2.55
   0   2  -7   32.73    3.30
   0   2  -7   26.39    3.11
   0   2   7   29.39    3.10
   0   2   7   33.53    3.19
   0   2  -7   30.88    2.89
   0  -2  -7   27.15    2.96
   0  -2   7   36.17    2.95
   0  -2  -7   34.16    3.23
   0   2   7   32.62    3.09
   0   2  -7   32.78    3.30
   0  -2   7   31.06    3.14
   0  -2   7   36.25    2.83
   0   2   7   31.92    3.21
   0   2   7   35.16    3.36
   0   2  -8   22.69    1.89
   0  -2  -8   22.83    2.17
   0   2  -8   19.61    2.59
   0  -2  -8   22.41    2.51
   0   2   8   21.87    2.51
   0   2  -8   22.87    2.65
   0  -2  -8   25.55    2.50
   0   2   8   22.03    2.50
   0  -2   8   25.13    2.33
   0   2  -8   21.53    2.27
   0   2  -8   22.71    2.68
   0  -2   8   22.77    2.54
   0  -2   8   23.46    2.19
   0   2   8   22.96    2.62
   0   2   8   21.59    2.63
   0   2  -8   21.66    2.25
   0  -2  -8   22.21    2.53
   0   2   8   22.00    2.41
   0  -2  -9  187.60   13.93
   0   2  -9  187.66   13.54
   0   2   9  181.97   13.68
   0  -2  -9  170.81   13.65
   0   2   9  179.56   13.84
   0   2  -9  170.69   13.50
   0  -2   9  194.47   13.58
   0   2   9  159.66   13.96
   0   2  -9  175.21   12.95
   0  -2  -9  178.78   13.32
   0  -2   9  190.36   13.39
   0   2  -9  176.51   14.04
   0  -2  -9  171.88   13.85
   0  -2 -10   67.70    6.68
   0   2 -10   80.84    7.05
   0  -2  10   85.46    6.55
   0   2 -10   73.04    6.45
   0   2  10   84.70    6.88
   0   2  10   72.27    6.00
   0   2  10   73.23    6.98
   0   2 -10   76.29    5.87
   0  -2 -10   78.32    6.27
   0   2 -10   88.66    6.56
   0  -2 -10   85.93    6.95
   0  -2  10   87.73    6.39
   0  -2 -11   24.06    3.08
   0   2 -11   26.51    3.29
   0   2  11   26.25    3.10
   0  -2  11   30.23    2.94
   0   2  11   26.30    2.36
   0   2  11   23.16    3.23
   0  -2 -11   25.79    2.63
   0   2 -11   28.63    2.26
   0  -2 -11   28.12    3.17
   0   2 -11   29.33    2.89
   0  -2  11   27.15    2.71
   0  -2 -12  121.23    9.87
   0   2  12  110.23    9.60
   0  -2  12  112.49    9.30
   0   2  12  110.90    8.56
   0   2  12  112.02    9.99
   0  -2 -12  120.05    9.01
   0   2 -12  113.92    9.24
   0  -2 -12  119.18    9.73
   0  -2  12  131.87    9.24
   0   2  13   13.24    1.28
   0  -2 -13   19.11    2.63
   0  -2  13   15.55    2.04
   0   2  13   18.59    2.43
   0   2 -13   17.58    2.06
   0  -2 -13   17.03    2.38
   0   2  13   14.13    2.48
   0  -2 -14    3.48    1.22
   0   2  14    2.39    1.08
   0  -2  14    3.54    1.03
   0   2  14    2.41    1.02
   0  -2 -14    3.30    1.02
   0  -2  15    0.50    0.44
   0  -2 -15    1.49    0.94
   0   2  15    0.84    0.92
   0   2  15    0.63    0.68
   0  -2 -15    1.53    0.91
   0  -2  16    1.67    0.84
   0   2  16    0.32    0.71
   0  -2  16    2.06    0.83
   0   2  17   35.82    4.08
   0   3   0    0.10    0.06
   0   3   0    0.07    0.09
   0   3   0   -0.04    0.08
   0   3   0    0.23    0.13
   0  -3   0   -0.06    0.12
   0   3   0   -0.06    0.11
   0   3   1   78.69    5.71
   0   3  -1   76.62    5.47
   0   3  -1   78.19    5.49
   0  -3  -1   69.12    5.47
   0   3  -1   76.91    5.49
   0   3  -1   72.91    5.53
   0   3  -1   77.84    5.61
   0   3   1   75.01    5.67
   0   3  -1   82.77    5.50
   0  -3  -1   74.21    5.48
   0   3   1   73.05    5.64
   0   3   1   73.97    5.59
   0   3  -1   76.22    5.54
   0  -3   1   74.84    5.50
   0   3   1   80.43    5.50
   0  -3   1   71.29    5.47
   0   3  -1   78.67    5.47
   0   3   1   73.80    5.49
   0  -3   1   69.58    5.47
   0   3  -2  176.35   13.80
   0   3  -2  199.12   13.82
   0   3  -2  202.14   13.91
   0  -3  -2  203.81   13.92
   0  -3  -2  196.11   13.98
   0   3   2  198.35   14.03
   0   3  -2  194.55   13.67
   0   3  -2  190.92   13.89
   0   3  -2  194.57   13.79
   0  -3   2  189.81   13.85
   0  -3  -2  198.31   13.89
   0   3  -2  194.25   13.89
   0   3   2  212.57   14.10
   0  -3  -2  212.46   14.12
   0  -3   2  179.96   13.86
   0   3   2  197.26   13.90
   0  -3   2  172.39   13.86
   0  -3   2  181.91   13.72
   0   3  -2  189.01   13.73
   0   3   2  190.53   13.90
   0  -3   3   14.60    1.43
   0   3   3   13.82    1.41
   0   3   3   14.89    1.39
   0   3  -3   15.31    1.47
   0  -3  -3   13.25    1.41
   0  -3  -3   13.83    1.44
   0   3  -3   14.28    1.19
   0  -3   3   13.42    1.14
   0  -3   3   14.57    1.38
   0   3  -3   13.18    1.15
   0  -3  -3   14.72    1.42
   0   3  -3   15.78    1.46
   0   3   3   14.37    1.35
   0   3   3   13.69    1.43
   0  -3   3   12.70    1.19
   0  -3   3   14.17    1.43
   0   3   4    5.56    0.86
   0  -3   4    7.70    0.96
   0  -3   4    5.89    0.56
   0   3  -4    5.97    0.62
   0   3   4    6.31    0.80
   0   3  -4    7.87    1.01
   0  -3  -4    4.67    0.83
   0  -3  -4    6.53    0.89
   0   3  -4    5.28    0.66
   0  -3   4    6.05    0.65
   0  -3   4    6.33    0.83
   0   3  -4    6.32    0.91
   0  -3  -4    6.10    0.87
   0   3   4    4.41    0.75
   0   3  -4    7.30    0.97
   0  -3  -4    5.66    0.80
   0  -3   5    2.36    0.50
   0   3   5    0.54    0.26
   0  -3  -5    0.72    0.42
   0   3  -5    1.60    0.53
   0  -3  -5    2.55    0.53
   0   3  -5    1.05    0.30
   0  -3   5    1.31    0.33
   0  -3  -5    1.78    0.50
   0   3   5    1.12    0.46
   0  -3   5    1.57    0.28
   0   3  -5    1.15    0.29
   0  -3   5    1.42    0.43
   0   3  -5    1.44    0.47
   0   3   5    2.00    0.48
   0   3   5    1.37    0.46
   0  -3   5    1.87    0.54
   0  -3  -5    0.97    0.42
   0   3  -5    0.86    0.39
   0  -3   6   43.73    4.03
   0  -3   6   45.36    3.57
   0   3   6   50.44    4.16
   0   3   6   46.97    3.76
   0   3  -6   48.28    4.18
   0  -3  -6   46.89    4.14
   0  -3  -6   42.24    3.95
   0  -3   6   47.52    3.70
   0   3  -6   43.06    3.72
   0   3  -6   48.53    3.70
   0   3   6   47.02    4.09
   0  -3  -6   44.14    4.12
   0   3  -6   47.51    4.16
   0  -3  -6   48.56    4.16
   0  -3   6   44.21    3.91
   0   3   6   46.82    4.04
   0  -3  -6   47.78    4.00
   0   3  -6   45.22    4.13
   0  -3   6   37.43    3.98
   0   3   6   43.93    4.10
   0  -3   7   13.14    1.84
   0   3   7   14.48    1.91
   0  -3   7   17.95    1.56
   0  -3  -7   13.80    1.63
   0   3   7   16.02    1.60
   0   3  -7   15.63    1.99
   0  -3  -7   17.10    2.04
   0  -3  -7   15.75    1.86
   0   3   7   18.26    2.00
   0   3  -7   18.97    2.14
   0  -3  -7   13.13    1.77
   0   3   7   17.26    2.00
   0  -3   7   15.47    1.60
   0   3  -7   14.59    1.64
   0  -3   7   15.18    1.83
   0  -3  -7   16.73    2.08
   0   3  -7   16.67    2.07
   0   3  -7   17.68    1.66
   0  -3  -7   18.56    2.10
   0   3   7   17.98    1.98
   0  -3   7   13.40    1.90
   0   3   7   15.05    1.97
   0  -3   7   13.67    1.84
   0   3   8    8.86    1.40
   0   3  -8    8.99    1.52
   0   3  -8    9.40    1.19
   0  -3  -8   10.19    1.54
   0   3   8   11.31    1.53
   0  -3  -8    7.93    1.32
   0  -3  -8    9.55    1.39
   0  -3   8   10.11    1.22
   0   3   8   10.03    1.51
   0   3  -8    7.95    1.17
   0   3  -8    9.51    0.90
   0   3   8    8.22    1.08
   0  -3  -8    8.84    1.21
   0  -3  -8   10.19    1.56
   0   3  -8    8.84    1.51
   0   3  -8    9.01    1.50
   0  -3  -8   10.72    1.59
   0   3   8    6.97    1.37
   0  -3   8    7.79    1.43
   0  -3   8   10.18    1.11
   0  -3   8   10.08    1.52
   0   3   8    7.51    1.35
   0  -3  -9    0.21    0.33
   0   3  -9    0.91    0.41
   0  -3   9    0.41    0.37
   0   3   9    0.69    0.46
   0  -3   9    0.26    0.65
   0   3   9    0.52    0.57
   0   3  -9    0.26    0.51
   0   3  -9    0.43    0.18
   0  -3  -9    0.55    0.35
   0  -3   9    0.86    0.33
   0   3   9    0.60    0.50
   0   3  -9    0.53    0.31
   0  -3  -9    1.19    0.60
   0  -3  10  119.23   10.63
   0   3  10  122.28   10.66
   0   3 -10  141.61   10.20
   0  -3  10  126.44   10.01
   0   3  10  135.82   10.59
   0   3  10  129.33    9.78
   0  -3 -10  129.66   10.47
   0   3 -10  126.10   10.68
   0   3 -10  120.88    9.41
   0  -3 -10  129.25   10.00
   0  -3  10  144.71    9.92
   0  -3 -10  137.86   10.66
   0   3 -10  141.75   10.04
   0  -3  11   41.11    4.36
   0   3  11   36.46    4.20
   0  -3  11   36.96    3.59
   0   3 -11   38.21    3.73
   0   3  11   32.36    3.88
   0   3  11   36.32    3.29
   0  -3 -11   38.95    4.03
   0   3 -11   38.21    4.22
   0  -3 -11   38.95    3.57
   0   3 -11   38.08    2.96
   0  -3  11   48.16    3.62
   0   3 -11   42.53    3.63
   0  -3 -11   42.03    4.16
   0  -3  12   52.05    5.38
   0   3  12   55.11    5.47
   0   3 -12   46.69    5.17
   0  -3 -12   46.54    4.99
   0   3  12   50.99    5.05
   0  -3  12   52.37    4.66
   0   3  12   50.01    4.17
   0  -3 -12   56.51    4.59
   0  -3  12   54.00    4.48
   0  -3 -12   52.73    5.14
   0   3 -12   49.71    4.50
   0   3  13    0.30    0.60
   0   3  13    0.08    0.22
   0  -3  13   -0.20    0.70
   0  -3  13   -0.37    0.94
   0   3 -13    0.35    0.34
   0  -3 -13    0.31    0.61
   0   3 -13    0.36    0.55
   0  -3 -13   -0.32    0.63
   0  -3  13   -0.30    0.60
   0   3  14    1.89    0.99
   0  -3  14    3.91    0.98
   0  -3 -14    3.19    1.18
   0   3  14    0.79    0.88
   0  -3  14    1.20    1.08
   0   3 -14    4.18    1.27
   0  -3 -14    1.71    0.88
   0  -3  14    3.15    1.13
   0   3  15   28.54    3.47
   0  -3  15   29.91    3.11
   0  -3  15   26.85    3.79
   0   3  15   21.05    3.36
   0  -3 -15   34.90    3.72
   0  -3  15   25.55    3.33
   0   3 -15   22.75    3.43
   0  -3  16    0.66    0.77
   0  -3  16    0.24    0.47
   0   3  16   -0.34    0.74
   0   4   0  851.81   60.21
   0   4   0  901.09   60.18
   0   4   0  912.26   60.29
   0   4   0  783.46   60.05
   0   4   0  887.85   60.37
   0   4  -1  142.90   10.46
   0   4   1  147.80   10.50
   0   4  -1  146.14   10.43
   0  -4  -1  139.64   10.42
   0   4   1  158.01   10.77
   0  -4   1  146.14   10.47
   0   4  -1  151.85   10.51
   0   4   1  141.77   10.73
   0   4  -1  145.97   10.67
   0   4  -1  152.12   10.43
   0  -4  -1  153.12   10.44
   0   4   1  132.45   10.65
   0   4   1  147.44   10.43
   0  -4   1  147.96   10.43
   0   4  -1  138.61   10.51
   0   4  -1  144.44   10.45
   0   4   1  145.62   10.43
   0  -4   1  138.12   10.42
   0   4   1  142.89   10.61
   0   4  -2    8.22    0.90
   0   4  -2    8.74    0.90
   0  -4  -2    7.74    0.87
   0   4   2    8.48    0.89
   0  -4   2    8.82    0.88
   0   4   2    8.27    1.02
   0   4  -2    9.23    0.93
   0   4  -2    8.61    0.92
   0  -4   2    7.65    0.84
   0  -4  -2   10.99    1.16
   0   4   2   11.88    1.19
   0   4  -2    8.52    0.88
   0  -4  -2    8.17    0.87
   0   4  -2    8.48    0.86
   0   4  -2    9.21    0.80
   0   4   2    7.85    0.87
   0  -4   2    8.63    0.78
   0  -4   2    7.51    0.85
   0  -4   3   21.16    1.98
   0   4   3   21.54    2.00
   0   4   3   25.19    2.25
   0   4  -3   21.51    1.93
   0  -4  -3   25.84    2.06
   0   4  -3   26.00    2.08
   0   4  -3   22.16    1.88
   0   4  -3   21.07    2.01
   0  -4  -3   22.63    2.03
   0  -4  -3   22.96    2.10
   0   4  -3   22.23    1.74
   0  -4   3   23.76    1.98
   0   4  -3   23.07    1.85
   0   4   3   18.46    1.89
   0  -4   3   20.22    1.99
   0   4   3   19.23    1.99
   0  -4   3   23.65    1.82
   0  -4   4  195.27   14.38
   0   4   4  187.26   14.38
   0  -4   4  188.52   14.22
   0   4  -4  196.21   14.08
   0  -4  -4  193.71   14.39
   0   4  -4  194.50   14.41
   0   4  -4  189.37   14.44
   0   4   4  199.08   14.34
   0  -4  -4  217.62   14.50
   0   4  -4  201.80   14.46
   0  -4  -4  190.28   14.44
   0   4  -4  188.23   14.05
   0   4  -4  189.03   13.99
   0  -4   4  212.60   14.01
   0  -4   4  200.87   14.32
   0   4   4  187.72   14.29
   0  -4   4  174.24   14.37
   0  -4   4  197.73   14.10
   0  -4   5  264.79   18.49
   0   4   5  260.24   19.11
   0  -4   5  238.49   19.02
   0  -4   5  257.30   18.92
   0  -4  -5  252.61   19.09
   0   4  -5  269.32   19.17
   0   4  -5  280.03   18.60
   0  -4  -5  246.91   18.97
   0   4   5  247.88   18.92
   0   4  -5  266.67   19.18
   0  -4  -5  273.56   19.18
   0  -4  -5  251.92   19.09
   0  -4   5  259.24   18.64
   0   4  -5  247.28   18.70
   0  -4   5  255.05   18.96
   0   4   5  255.71   19.02
   0   4  -5  256.06   19.17
   0  -4   5  262.79   18.74
   0  -4   5  251.57   19.10
   0  -4   6   62.76    6.07
   0   4   6   76.01    6.23
   0  -4   6   77.80    5.58
   0   4   6   81.62    6.36
   0  -4  -6   73.30    6.34
   0   4  -6   79.93    5.72
   0  -4   6   81.12    6.09
   0  -4  -6   75.95    6.24
   0   4  -6   76.33    6.28
   0  -4  -6   81.16    6.09
   0   4   6   71.59    5.94
   0  -4  -6   71.80    6.22
   0   4  -6   72.20    6.25
   0  -4  -6   74.93    6.18
   0  -4   6   74.00    5.73
   0   4  -6   77.80    5.85
   0  -4   6   74.27    6.05
   0  -4   6   70.44    6.21
   0   4   6   68.39    6.21
   0   4   6   76.36    6.17
   0   4  -6   76.97    6.32
   0  -4  -6   81.46    6.16
   0   4  -7    0.32    0.23
   0  -4   7    0.34    0.17
   0  -4  -7   -0.21    0.37
   0   4   7    0.75    0.44
   0  -4   7    0.29    0.32
   0  -4   7   -0.30    0.40
   0  -4  -7   -0.14    0.27
   0   4   7   -0.12    0.21
   0  -4  -7    0.19    0.49
   0   4  -7    0.20    0.35
   0  -4  -7    0.16    0.35
   0  -4  -7    0.17    0.26
   0   4  -7    0.21    0.25
   0  -4   7    0.09    0.17
   0   4  -7    0.61    0.45
   0   4   7    0.17    0.27
   0  -4   7   -0.18    0.51
   0   4   7   -0.19    0.55
   0   4   7    0.20    0.40
   0  -4   7   -0.20    0.47
   0   4  -7    0.59    0.39
   0  -4  -7    0.38    0.37
   0   4   8   -0.20    0.51
   0  -4   8    0.78    0.26
   0  -4  -8    0.69    0.51
   0   4  -8    1.14    0.38
   0   4   8    1.06    0.37
   0  -4  -8    0.88    0.40
   0   4  -8    0.90    0.57
   0  -4  -8    1.09    0.58
   0  -4  -8    0.74    0.49
   0   4   8    0.83    0.49
   0  -4   8    1.63    0.63
   0   4   8    1.57    0.63
   0   4  -8    0.50    0.39
   0  -4  -8    0.38    0.30
   0  -4   8    0.72    0.29
   0   4  -8    0.94    0.59
   0   4   8    1.38    0.56
   0  -4   8    0.69    0.46
   0   4  -8    0.44    0.44
   0  -4   8    0.91    0.61
   0   4   8    0.93    0.59
   0  -4  -8   -0.21    0.38
   0  -4   9    2.05    0.89
   0   4   9    0.78    0.66
   0  -4  -9    1.67    0.67
   0   4   9    1.71    0.73
   0   4  -9    1.16    0.45
   0  -4   9    1.20    0.43
   0  -4  -9    0.79    0.40
   0   4   9    1.69    0.45
   0   4  -9    1.21    0.26
   0   4  -9    0.52    0.58
   0  -4   9    1.39    0.62
   0  -4  -9    1.51    0.64
   0  -4   9    1.03    0.34
   0   4  -9    0.99    0.36
   0  -4  10   -0.29    0.84
   0   4  10   -0.29    0.96
   0  -4 -10    0.23    0.36
   0   4 -10   -0.16    0.39
   0   4  10   -0.27    0.67
   0  -4  10    0.27    0.30
   0  -4 -10    0.17    0.39
   0   4 -10    0.12    0.14
   0   4 -10   -0.29    0.68
   0  -4 -10    1.09    0.64
   0   4 -10   -0.12    0.29
   0  -4  10    0.10    0.27
   0  -4  10    0.22    0.49
   0  -4  11   29.72    3.12
   0  -4 -11   24.32    2.97
   0   4 -11   31.29    3.42
   0  -4  11   28.96    2.65
   0   4  11   28.66    3.28
   0   4 -11   22.31    2.60
   0   4  11   23.22    2.44
   0   4  11   19.32    2.99
   0  -4  11   23.91    3.18
   0  -4 -11   25.36    2.68
   0  -4 -11   23.88    3.09
   0   4 -11   25.16    2.48
   0  -4  11   28.21    2.45
   0  -4  12   36.17    4.01
   0  -4 -12   38.47    4.09
   0   4 -12   41.99    4.44
   0   4  12   34.32    4.06
   0  -4  12   42.12    3.67
   0   4  12   43.10    3.48
   0  -4  12   36.04    4.29
   0   4  12   37.85    4.36
   0  -4 -12   39.83    3.71
   0   4 -12   35.88    3.44
   0  -4 -12   32.38    4.05
   0  -4  12   41.74    3.46
   0   4  13    0.95    0.80
   0  -4  13    0.18    0.40
   0   4  13    0.34    0.27
   0   4 -13   -0.36    0.65
   0   4  13    0.37    0.81
   0  -4  13   -0.37    0.81
   0  -4  13    0.87    0.63
   0  -4 -13    0.65    0.50
   0   4  14    1.99    1.01
   0  -4  14    3.89    0.93
   0   4 -14    5.40    1.51
   0   4  14    3.96    1.39
   0  -4  14    1.99    0.97
   0  -4  14    5.50    1.35
   0  -4 -14    4.05    1.30
   0   4  15    0.34    0.53
   0  -4  15    0.41    0.48
   0  -4 -15    0.35    0.69
   0  -4  15   -0.32    0.63
   0   4  15   -0.42    0.75
   0  -4  15    0.42    0.92
   0   4 -15   -0.41    0.81
   0  -4 -16    1.43    0.91
   0   4  16    3.54    1.19
   0  -4  16    2.92    1.09
   0  -4  16    2.10    0.90
   0  -4  17    5.96    1.29
   0   5   0   -0.05    0.11
   0   5   0    0.26    0.18
   0   5   0    0.13    0.11
   0   5   0   -0.07    0.17
   0  -5   0    0.07    0.18
   0   5   0    0.46    0.25
   0  -5   1  157.28   10.98
   0   5  -1  158.73   11.04
   0   5   1  156.42   11.25
   0   5   1  159.99   10.98
   0   5  -1  143.06   10.91
   0  -5  -1  149.69   10.84
   0   5  -1  146.14   10.84
   0  -5   1  165.58   10.93
   0   5  -1  159.98   11.23
   0   5   1  148.41   11.26
   0  -5  -1  158.86   10.85
   0   5  -1  152.06   10.84
   0   5   1  148.80   11.17
   0  -5   1  149.56   10.84
   0   5   1  153.01   10.84
   0   5  -1  148.88   10.93
   0  -5   1  143.02   10.83
   0   5   1  151.13   10.84
   0  -5   1  143.11   10.98
   0   5   1  155.60   11.12
   0   5  -2  244.04   18.04
   0   5  -2  252.52   18.05
   0  -5  -2  246.31   18.03
   0  -5   2  240.79   18.04
   0   5  -2  258.16   18.22
   0  -5  -2  258.45   18.06
   0   5  -2  260.43   18.06
   0   5   2  251.74   18.22
   0   5  -2  262.13   17.94
   0   5   2  264.30   18.42
   0   5  -2  256.16   18.23
   0   5   2  256.20   18.06
   0   5  -2  253.81   17.98
   0  -5   2  246.31   17.98
   0  -5   2  242.04   18.03
   0   5   2  248.99   18.04
   0  -5   2  236.23   18.02
   0   5  -3   25.36    2.24
   0  -5  -3   24.69    2.25
   0   5  -3   26.29    2.29
   0  -5   3   25.68    2.27
   0   5  -3   26.55    2.27
   0   5  -3   28.10    2.33
   0  -5  -3   27.46    2.33
   0   5   3   25.88    2.29
   0  -5   3   24.69    2.26
   0   5  -3   26.70    2.02
   0   5  -3   24.87    2.21
   0   5   3   31.60    2.64
   0  -5   3   26.38    2.11
   0  -5   3   24.96    2.27
   0   5   3   24.68    2.28
   0   5  -3   26.64    2.13
   0   5   4   11.39    1.28
   0  -5   4   10.08    1.21
   0   5   4   10.32    1.38
   0   5  -4   10.94    1.19
   0  -5   4   10.71    1.12
   0   5  -4   10.18    1.23
   0  -5  -4    9.14    1.18
   0  -5   4   10.40    1.23
   0   5  -4   10.70    1.30
   0   5   4    9.93    1.25
   0  -5  -4   10.56    1.30
   0   5  -4   11.48    1.11
   0  -5  -4    9.82    1.23
   0   5  -4   11.54    1.30
   0  -5  -4    9.76    1.28
   0   5  -4   10.32    0.97
   0  -5   4   11.26    1.21
   0   5  -4   10.42    1.03
   0   5   4    9.14    1.13
   0  -5   4    8.35    1.16
   0  -5   4   11.06    1.03
   0   5   5  161.57   12.25
   0  -5   5  161.64   12.22
   0  -5  -5  166.61   12.55
   0  -5   5  170.04   12.08
   0   5  -5  168.26   12.30
   0  -5  -5  162.81   12.24
   0   5  -5  151.94   12.31
   0  -5   5  162.79   12.24
   0   5   5  165.69   12.20
   0   5  -5  169.59   11.89
   0  -5  -5  158.89   12.25
   0  -5  -5  171.18   12.32
   0   5  -5  179.22   12.37
   0  -5  -5  158.53   12.30
   0   5  -5  161.65   11.84
   0   5   5  163.96   12.46
   0   5  -5  155.75   11.74
   0  -5   5  154.59   12.11
   0   5   5  163.36   12.18
   0  -5   5  164.66   11.89
   0  -5   5  153.71   12.23
   0  -5   6  220.12   16.50
   0   5   6  218.26   16.52
   0  -5   6  213.73   16.30
   0   5  -6  238.06   16.63
   0  -5  -6  223.05   16.53
   0   5  -6  230.94   15.87
   0  -5  -6  233.73   16.83
   0   5   6  231.24   16.73
   0   5  -6  217.99   15.99
   0   5   6  215.62   16.35
   0  -5  -6  219.30   16.45
   0   5  -6  224.97   16.61
   0  -5  -6  241.13   16.65
   0  -5  -6  207.23   16.51
   0   5  -6  207.92   16.06
   0  -5   6  214.82   15.96
   0  -5   6  228.83   16.38
   0   5   6  215.59   16.44
   0   5  -6  218.55   16.65
   0  -5   6  219.04   16.57
   0  -5   6  225.51   16.11
   0   5   6  214.56   16.58
   0  -5   7   74.91    6.75
   0   5   7   80.29    6.84
   0  -5  -7   81.19    7.04
   0   5   7   89.00    7.02
   0   5  -7   88.16    6.20
   0  -5   7   83.96    6.64
   0  -5  -7   86.77    6.89
   0   5  -7   83.97    6.91
   0  -5  -7   81.72    6.70
   0   5  -7   82.20    6.20
   0   5   7   83.26    6.60
   0   5  -7   81.71    6.90
   0  -5  -7   89.50    6.96
   0  -5  -7   75.09    6.75
   0   5  -7   79.26    6.39
   0  -5   7   87.71    6.30
   0  -5   7   80.62    6.63
   0   5   7   80.29    6.92
   0  -5   7   80.01    6.88
   0  -5   7   80.01    6.38
   0   5  -7   78.23    6.94
   0   5   7   87.87    6.86
   0   5  -8    9.85    0.97
   0   5   8    7.78    1.17
   0  -5  -8    9.30    1.35
   0  -5  -8   10.10    1.55
   0   5  -8   10.43    1.62
   0   5  -8    9.79    1.04
   0   5   8   10.65    1.59
   0  -5  -8   10.06    1.65
   0   5   8    9.79    1.60
   0   5  -8    9.12    1.17
   0  -5   8    7.96    1.03
   0  -5   8    9.43    1.36
   0   5   8    7.51    1.33
   0   5  -8   10.70    1.63
   0  -5   8   10.55    0.94
   0  -5   8   10.11    1.52
   0   5   8    8.94    1.49
   0  -5   8    9.50    1.17
   0  -5   8    7.88    1.46
   0   5  -8    9.62    1.51
   0   5   8    7.63    1.46
   0  -5  -8    9.83    1.51
   0  -5   9    5.08    1.25
   0   5   9    7.54    1.45
   0   5  -9    6.69    0.85
   0  -5  -9    6.64    1.40
   0   5  -9    5.79    0.97
   0   5   9    6.78    1.32
   0  -5   9    6.25    0.88
   0  -5   9    8.01    1.25
   0   5  -9    6.67    1.39
   0  -5  -9    5.46    1.04
   0   5  -9    5.48    0.67
   0   5   9    6.24    0.99
   0  -5   9    5.39    0.69
   0  -5  10   -0.28    0.71
   0   5  10    0.29    0.81
   0  -5 -10    1.43    0.67
   0   5 -10   -0.10    0.21
   0   5 -10    0.47    0.31
   0   5  10    0.28    0.66
   0  -5  10    0.24    0.28
   0  -5  10    0.21    0.46
   0   5 -10    0.30    0.45
   0  -5 -10    0.37    0.33
   0   5 -10   -0.04    0.14
   0   5  10    0.14    0.24
   0   5 -10   -0.11    0.13
   0  -5  10   -0.07    0.17
   0   5  11    3.16    1.14
   0  -5  11    3.75    1.22
   0   5 -11    4.55    0.77
   0  -5 -11    5.18    1.37
   0   5  11    3.31    1.05
   0   5 -11    5.43    1.00
   0   5  11    4.13    0.87
   0  -5  11    4.04    0.82
   0  -5  11    4.47    1.12
   0   5 -11    5.79    1.41
   0  -5 -11    6.61    1.14
   0  -5  11    6.21    0.79
   0   5  12   25.08    3.25
   0  -5  12   15.68    2.77
   0   5 -12   23.61    3.13
   0  -5  12   21.45    2.33
   0   5  12   21.97    2.98
   0   5  12   20.27    2.32
   0  -5 -12   23.44    2.59
   0  -5  12   26.60    2.94
   0  -5  12   28.05    2.23
   0  -5 -12   21.91    2.98
   0   5  13   -0.67    0.78
   0  -5  13    0.33    0.38
   0   5  13   -0.14    0.30
   0  -5  13   -0.37    0.87
   0   5  13    0.37    0.81
   0  -5  13    0.19    0.42
   0  -5 -13    0.34    0.67
   0   5 -13    0.37    0.47
   0  -5  13   -0.28    0.66
   0   5  14   -0.35    0.62
   0  -5  14    0.17    0.38
   0   5  14    0.40    0.79
   0  -5  14    0.21    0.49
   0  -5  14   -0.40    0.86
   0  -5 -14    1.06    0.83
   0   5 -14    0.39    0.70
   0  -5  14    0.30    0.53
   0   5  15   11.53    2.14
   0  -5  15   11.62    1.63
   0  -5 -15   11.36    2.17
   0   5 -15   11.14    2.26
   0  -5  15   12.03    1.79
   0  -5  15   12.04    2.07
   0  -5 -16   18.78    2.98
   0  -5  16   20.01    2.87
   0  -5  16   23.52    2.68
   0   5  16   26.63    3.34
   0   6   0  249.47   18.01
   0   6   0  265.65   18.24
   0   6   0  266.26   18.09
   0  -6   0  271.66   18.10
   0   6   0  221.51   17.76
   0  -6   0  259.60   18.05
   0   6   0  251.31   17.93
   0   6   1   14.95    1.43
   0  -6   1   13.99    1.34
   0  -6  -1   15.55    1.56
   0  -6   1   14.57    1.32
   0   6  -1   13.96    1.35
   0   6   1   15.08    1.55
   0   6   1   15.27    1.58
   0   6  -1   14.97    1.54
   0  -6  -1   14.48    1.60
   0   6   1   13.87    1.27
   0   6  -1   12.32    1.20
   0   6  -1   14.53    1.26
   0   6  -2   28.47    2.44
   0   6  -2   30.70    2.43
   0  -6  -2   28.28    2.40
   0  -6   2   28.23    2.42
   0  -6  -2   31.37    2.83
   0   6  -2   28.82    2.65
   0  -6  -2   30.74    2.43
   0   6  -2   33.21    2.45
   0  -6   2   31.34    2.45
   0   6   2   30.60    2.63
   0   6   2   30.40    2.42
   0  -6   2   28.13    2.39
   0   6  -2   31.99    2.41
   0  -6   2   30.72    2.42
   0   6   2   29.69    2.42
   0   6   2   33.13    2.85
   0   6  -2   30.05    2.40
   0  -6  -3   29.54    2.77
   0   6  -3   30.08    2.58
   0   6  -3   32.64    2.55
   0  -6  -3   32.09    2.54
   0   6  -3   31.07    2.25
   0   6   3   29.77    2.82
   0  -6   3   26.46    2.45
   0   6   3   27.86    2.48
   0   6  -3   31.22    2.58
   0  -6   3   29.70    2.50
   0   6  -3   32.33    2.67
   0  -6  -3   26.05    2.44
   0   6  -3   29.00    2.50
   0  -6   3   29.70    2.40
   0   6  -3   27.97    2.47
   0  -6   3   28.10    2.35
   0   6   3   33.97    2.58
   0   6  -3   26.46    2.35
   0  -6   3   25.54    2.44
   0   6   4  514.28   34.15
   0  -6  -4  505.58   34.20
   0  -6   4  460.33   33.55
   0   6  -4  470.38   33.68
   0   6  -4  470.33   33.75
   0  -6  -4  460.10   33.71
   0   6  -4  466.83   33.88
   0  -6   4  497.76   33.77
   0   6   4  465.93   33.88
   0   6  -4  483.50   33.66
   0  -6  -4  456.24   33.95
   0   6  -4  486.49   33.78
   0  -6  -4  475.65   33.75
   0   6   4  452.72   33.65
   0   6  -4  438.42   33.34
   0   6   4  480.15   34.08
   0   6  -4  480.85   33.57
   0   6  -4  470.20   33.84
   0  -6   4  458.07   33.69
   0   6   4  483.18   33.75
   0  -6   4  481.48   33.47
   0  -6   4  442.20   33.69
   0   6   5   64.17    5.48
   0  -6   5   69.82    5.51
   0  -6  -5   70.65    5.89
   0  -6   5   69.20    5.32
   0   6  -5   64.69    5.56
   0   6  -5   66.44    5.51
   0  -6  -5   70.80    5.52
   0   6  -5   68.18    5.65
   0  -6   5   71.70    5.54
   0   6   5   69.16    5.57
   0  -6  -5   73.58    5.71
   0   6  -5   67.82    5.26
   0  -6  -5   66.89    5.52
   0   6  -5   72.86    5.60
   0  -6  -5   63.94    5.61
   0   6   5   67.60    5.78
   0   6  -5   63.98    5.09
   0   6  -5   68.57    5.15
   0   6   5   61.06    5.39
   0  -6   5   70.60    5.19
   0  -6   5   64.79    5.50
   0   6   6   38.57    3.50
   0  -6   6   36.04    3.42
   0  -6  -6   37.79    3.76
   0  -6   6   38.41    3.29
   0   6  -6   39.59    3.53
   0  -6  -6   39.67    3.50
   0  -6   6   39.60    3.50
   0   6   6   43.40    3.53
   0  -6  -6   32.88    3.42
   0   6  -6   41.18    3.13
   0  -6  -6   37.97    3.50
   0   6  -6   42.26    3.60
   0  -6  -6   38.21    3.57
   0   6   6   33.63    3.61
   0   6  -6   37.06    3.06
   0  -6   6   37.09    3.34
   0   6  -6   36.47    2.93
   0   6   6   33.99    3.37
   0   6  -6   35.99    3.57
   0  -6   6   36.94    3.49
   0  -6   6   36.77    3.09
   0   6   6   35.62    3.50
   0  -6   7   65.55    5.57
   0   6   7   62.10    5.57
   0  -6  -7   62.43    5.81
   0   6   7   71.01    5.86
   0   6  -7   65.74    4.79
   0  -6   7   68.82    5.40
   0  -6  -7   64.95    5.57
   0   6  -7   71.09    5.70
   0  -6   7   66.12    5.57
   0   6   7   60.72    5.38
   0   6  -7   62.54    5.02
   0  -6  -7   61.26    5.50
   0   6  -7   72.11    5.75
   0  -6  -7   67.61    5.66
   0  -6  -7   69.50    5.69
   0   6  -7   65.11    5.13
   0  -6   7   63.71    5.39
   0  -6   7   65.20    5.14
   0  -6   7   65.06    5.64
   0   6   7   60.78    5.61
   0   6   7   65.72    5.56
   0   6  -7   65.41    5.76
   0   6  -8   26.45    2.07
   0  -6  -8   24.34    2.93
   0  -6   8   25.84    2.60
   0  -6  -8   26.95    2.84
   0   6  -8   27.67    2.90
   0  -6  -8   21.85    2.59
   0   6   8   25.50    2.57
   0   6  -8   24.65    2.18
   0  -6  -8   30.00    2.97
   0   6  -8   24.53    2.83
   0   6   8   25.55    2.76
   0   6  -8   24.99    2.91
   0   6  -8   27.10    2.41
   0  -6   8   26.26    2.24
   0  -6   8   23.08    2.78
   0  -6   8   23.77    2.33
   0   6   8   25.03    2.87
   0   6   8   26.46    2.83
   0  -6   8   23.36    2.72
   0   6   9   10.78    1.85
   0   6  -9   11.78    1.42
   0  -6   9   11.60    1.25
   0   6   9    9.70    1.39
   0  -6  -9   10.14    1.55
   0   6  -9   12.21    1.13
   0   6  -9    9.79    1.73
   0   6  -9   12.26    1.12
   0  -6  -9    7.82    1.68
   0  -6   9   10.67    1.53
   0   6   9   10.34    1.75
   0  -6   9   11.05    1.78
   0  -6   9    9.19    1.28
   0  -6  10   28.58    3.18
   0  -6  10   26.17    2.47
   0   6  10   22.40    2.99
   0   6 -10   22.26    2.97
   0  -6  10   24.71    2.28
   0   6  10   25.89    3.11
   0   6 -10   25.25    2.51
   0   6  10   24.25    2.48
   0  -6 -10   24.94    2.70
   0   6 -10   22.59    1.99
   0   6 -10   23.55    1.94
   0   6 -10   27.49    2.16
   0  -6 -10   22.13    2.95
   0  -6  10   24.03    2.67
   0  -6  11   -0.22    0.44
   0   6 -11    0.33    0.51
   0  -6  11   -0.12    0.28
   0   6  11    0.17    0.31
   0   6  11   -0.32    0.97
   0  -6  11    0.16    0.31
   0  -6  11   -0.31    0.87
   0  -6 -11   -0.21    0.46
   0  -6 -11   -0.64    0.80
   0   6  11   -0.32    0.69
   0   6 -12    0.71    0.77
   0   6  12    0.34    0.73
   0   6  12    0.34    0.38
   0  -6  12    0.79    0.39
   0  -6  12    0.34    0.85
   0  -6  12    0.52    0.44
   0   6  12    0.34    0.81
   0  -6 -12    0.88    0.59
   0  -6 -12    1.01    0.67
   0  -6  12    1.23    0.69
   0   6  13   -0.35    0.63
   0  -6  13    0.87    0.47
   0   6  13    1.16    0.51
   0  -6  13    1.68    0.62
   0  -6  13    0.73    0.73
   0   6  13    1.11    0.99
   0  -6 -13    0.35    0.70
   0   6 -13    1.89    0.89
   0  -6  13    0.53    0.58
   0   6  14    1.83    0.87
   0  -6  14    1.41    0.53
   0  -6 -14    2.57    1.09
   0   6 -14    3.21    1.24
   0  -6  14    0.85    0.68
   0  -6  14    2.40    0.76
   0   6  14    1.58    0.94
   0  -6  14    1.57    0.93
   0  -6  15    1.05    0.62
   0   6 -15    1.26    0.92
   0  -6 -15   -0.38    0.59
   0  -6  15    1.20    0.71
   0   6  15    1.13    0.89
   0  -6  16    8.29    1.49
   0  -6 -16    9.02    1.97
   0   7   0    0.20    0.22
   0  -7   0    0.10    0.22
   0  -7   0   -0.10    0.21
   0   7   0   -0.07    0.15
   0   7   0    0.14    0.11
   0   7   0    0.13    0.20
   0   7  -1   59.49    4.58
   0   7  -1   60.42    4.70
   0   7   1   64.20    4.97
   0  -7  -1   58.05    4.91
   0   7  -1   62.61    4.75
   0  -7   1   64.98    4.71
   0   7   1   65.12    4.62
   0   7  -1   55.01    4.52
   0   7  -1   60.72    4.95
   0   7   1   59.92    4.98
   0  -7  -1   60.00    5.06
   0  -7   1   57.22    4.90
   0  -7   1   59.36    4.70
   0   7   1   61.26    4.77
   0   7   2    3.50    0.73
   0   7  -2    5.25    0.61
   0  -7   2    4.53    0.57
   0   7  -2    4.49    0.57
   0   7   2    3.96    0.56
   0   7  -2    3.55    0.49
   0  -7  -2    3.09    0.45
   0  -7   2    4.76    0.56
   0   7   2    4.13    0.76
   0   7  -2    3.72    0.70
   0  -7   2    4.74    0.74
   0  -7  -2    2.28    0.68
   0   7  -2    3.61    0.48
   0  -7  -2    4.58    0.53
   0   7   2    4.03    0.67
   0  -7   2    3.53    0.55
   0  -7  -2    3.37    0.68
   0  -7   2    3.50    0.46
   0   7   2    4.05    0.49
   0   7  -2    3.80    0.49
   0   7   2    3.11    0.46
   0  -7   2    3.69    0.48
   0   7  -3   75.42    5.86
   0  -7   3   82.15    5.80
   0   7  -3   73.13    5.83
   0  -7  -3   77.08    5.82
   0   7  -3   71.60    6.01
   0  -7   3   75.18    5.82
   0   7  -3   80.79    6.07
   0  -7  -3   74.77    6.25
   0   7  -3   76.27    5.84
   0  -7  -3   77.86    5.85
   0   7   3   75.73    6.03
   0   7   3   73.98    5.81
   0  -7   3   73.24    5.80
   0   7  -3   79.43    6.04
   0   7   3   78.79    6.29
   0   7  -3   80.67    5.66
   0   7  -3   77.31    5.74
   0  -7   3   75.91    5.82
   0  -7   3   75.97    5.75
   0   7   3   71.63    5.81
   0  -7  -4   52.66    4.59
   0   7   4   59.51    4.64
   0  -7   4   51.46    4.00
   0   7  -4   51.43    4.14
   0  -7  -4   46.25    4.07
   0   7  -4   52.89    4.17
   0  -7   4   52.79    4.14
   0   7  -4   48.11    4.28
   0  -7  -4   55.03    4.52
   0   7  -4   50.29    4.16
   0   7   4   46.29    4.30
   0   7  -4   49.85    4.13
   0  -7  -4   48.44    4.12
   0   7   4   46.45    4.06
   0   7   4   50.01    4.47
   0   7  -4   50.16    3.79
   0   7  -4   49.64    4.28
   0  -7   4   48.86    4.08
   0   7   4   49.19    4.12
   0   7  -4   47.66    3.93
   0  -7   4   56.17    3.96
   0  -7   4   50.41    4.12
   0   7   5   15.07    1.87
   0  -7  -5   14.25    1.90
   0  -7   5   15.35    1.48
   0   7  -5   13.04    1.55
   0  -7  -5   12.45    1.52
   0   7  -5   12.39    1.57
   0   7  -5   12.90    1.66
   0  -7   5   14.96    1.61
   0   7  -5   13.46    1.70
   0  -7  -5   15.41    1.81
   0   7   5   15.85    1.74
   0   7  -5   14.61    1.49
   0  -7  -5   10.79    1.48
   0   7  -5   14.74    1.63
   0   7   5   13.44    1.52
   0   7  -5   12.96    1.23
   0   7   5   14.08    1.83
   0   7   5   11.36    1.50
   0  -7   5   12.17    1.51
   0  -7   5   13.45    1.59
   0  -7   5   14.01    1.33
   0  -7   6   63.52    5.58
   0   7   6   73.98    5.73
   0  -7  -6   68.82    6.06
   0  -7   6   72.17    5.49
   0   7  -6   70.40    5.72
   0  -7  -6   67.49    5.64
   0   7  -6   62.40    5.77
   0   7  -6   57.36    5.71
   0  -7   6   70.65    5.68
   0   7   6   66.97    5.70
   0  -7  -6   71.53    5.87
   0   7  -6   72.01    5.39
   0  -7  -6   64.70    5.65
   0   7  -6   72.96    5.77
   0  -7  -6   68.68    5.82
   0   7  -6   64.09    5.19
   0   7   6   69.00    6.00
   0   7  -6   68.99    5.21
   0  -7   6   62.59    5.62
   0   7   6   71.17    5.77
   0  -7   6   71.94    5.30
   0   7   6   70.90    5.63
   0  -7  -7  106.57    8.45
   0   7   7  101.45    7.95
   0  -7  -7   99.25    8.06
   0   7  -7  104.36    7.54
   0  -7  -7  101.64    8.04
   0   7  -7  102.96    8.08
   0   7   7  103.46    7.99
   0   7  -7   94.11    8.14
   0   7   7   98.35    8.32
   0   7  -7   96.53    7.47
   0  -7   7  101.39    7.98
   0  -7   7  101.24    7.75
   0  -7  -7   96.88    7.95
   0   7  -7  100.67    8.03
   0  -7   7  102.30    7.53
   0  -7   7   89.28    7.94
   0   7   7   92.30    8.01
   0   7   7   92.59    7.93
   0  -7   7   93.89    7.91
   0   7  -8    7.34    1.44
   0  -7  -8    8.09    1.42
   0  -7  -8    9.54    1.64
   0   7  -8    8.14    1.08
   0  -7   8   11.54    1.39
   0   7  -8   11.20    1.73
   0   7   8   10.35    1.51
   0   7  -8   10.31    1.53
   0  -7  -8    7.58    1.34
   0  -7   8   10.03    1.56
   0  -7   8    8.30    1.08
   0   7   8    9.76    1.54
   0   7   8    7.58    1.38
   0  -7   8    6.49    1.30
   0   7   8   10.71    1.43
   0  -7  -8    9.79    1.48
   0   7  -8    8.32    1.02
   0  -7   9   37.97    3.20
   0   7   9   35.37    3.76
   0  -7   9   39.03    3.82
   0   7  -9   35.83    3.19
   0  -7  -9   33.96    3.57
   0   7   9   32.38    3.32
   0   7  -9   35.83    2.95
   0   7  -9   38.92    3.96
   0  -7  -9   36.32    3.93
   0  -7   9   34.09    3.37
   0  -7  10    1.15    0.56
   0   7 -10    1.54    0.88
   0   7 -10    3.54    0.76
   0   7  10    2.51    0.94
   0  -7 -10    1.56    0.67
   0   7 -10    2.34    0.43
   0  -7 -10    3.74    1.15
   0   7  10    1.71    0.78
   0  -7  10    3.04    1.02
   0  -7  10    3.33    0.69
   0  -7  11    4.89    1.08
   0   7 -11    4.02    1.19
   0  -7  11    4.72    0.76
   0   7  11    2.55    0.83
   0   7  11    4.39    1.31
   0  -7  11    4.60    0.89
   0  -7  11    5.19    1.47
   0  -7 -11    4.60    1.10
   0  -7 -11    2.64    1.06
   0   7  11    6.70    1.60
   0   7 -12   42.29    4.84
   0   7  12   47.83    4.99
   0  -7  12   46.46    3.89
   0   7  12   45.36    4.24
   0   7  12   44.42    4.86
   0  -7  12   39.71    4.75
   0  -7  12   45.38    4.10
   0  -7 -12   50.27    4.56
   0  -7 -12   47.56    4.97
   0  -7  12   45.66    4.44
   0   7  13   10.39    2.15
   0   7  13   12.09    1.75
   0  -7  13   15.67    1.64
   0  -7 -13   14.91    2.48
   0   7 -13   10.04    2.17
   0  -7  13   14.52    2.06
   0  -7  13   15.51    2.44
   0   7  13   14.34    2.37
   0  -7  13   14.24    1.80
   0  -7  14   18.19    2.15
   0   7 -14   13.87    2.55
   0  -7 -14   19.35    2.87
   0  -7  14   16.93    2.41
   0   7  14   18.84    2.82
   0  -7 -15    5.12    1.54
   0  -7  15    6.05    1.41
   0   7  15    5.94    1.62
   0  -7  15    5.45    1.12
   0  -7  16    0.21    0.53
   0  -7 -16    0.41    0.88
   0   8   0   59.86    4.99
   0   8   0   67.71    5.17
   0  -8   0   72.61    5.37
   0  -8   0   70.15    5.35
   0   8   0   69.78    5.39
   0   8   0   70.26    5.55
   0   8   1  215.03   16.18
   0  -8   1  212.50   16.12
   0   8  -1  224.66   16.17
   0  -8  -1  209.68   16.23
   0   8  -1  204.34   15.66
   0   8  -1  214.78   15.84
   0  -8   1  223.04   15.86
   0   8   1  238.57   15.94
   0   8  -1  194.75   15.59
   0   8   1  230.83   15.71
   0  -8   1  223.81   15.83
   0   8  -1  237.37   15.92
   0  -8  -1  210.32   16.08
   0   8   1  224.37   16.10
   0  -8  -2   15.75    1.92
   0   8  -2   15.06    1.75
   0   8   2   14.53    1.80
   0  -8  -2   17.11    1.37
   0   8  -2   15.89    1.36
   0   8  -2   15.41    1.52
   0  -8  -2   16.73    1.88
   0   8   2   15.60    1.84
   0  -8   2   16.45    1.54
   0   8   2   16.31    1.70
   0   8  -2   15.01    1.55
   0   8  -2   17.37    1.63
   0  -8   2   17.70    1.46
   0   8  -2   15.58    1.36
   0  -8  -2   15.57    1.35
   0  -8   2   16.86    1.49
   0   8   2   16.40    1.51
   0  -8   2   15.72    1.73
   0   8  -2   14.13    1.43
   0   8  -2   14.97    1.41
   0  -8   3   51.64    4.48
   0   8   3   55.23    4.52
   0   8  -3   64.75    4.49
   0   8   3   57.02    5.03
   0  -8   3   60.96    4.57
   0   8  -3   57.26    4.61
   0   8  -3   59.61    4.57
   0  -8  -3   56.31    4.53
   0  -8   3   57.21    4.56
   0   8  -3   63.02    4.87
   0  -8  -3   61.54    5.14
   0   8  -3   60.16    4.87
   0   8  -3   58.96    4.56
   0  -8  -3   61.42    4.57
   0  -8  -3   61.51    4.96
   0   8   3   58.73    5.04
   0   8  -3   60.64    4.81
   0  -8   3   54.16    4.51
   0   8   3   60.48    4.56
   0   8  -3   58.95    4.50
   0  -8   3   58.97    4.56
   0   8   3   58.94    4.82
   0   8   4   82.64    6.62
   0   8  -4   81.81    5.73
   0  -8   4   81.21    6.02
   0   8  -4   77.45    6.15
   0  -8  -4   73.08    6.06
   0   8  -4   76.87    6.12
   0  -8   4   84.63    6.14
   0   8  -4   77.59    6.35
   0   8   4   75.08    6.42
   0  -8  -4   83.14    6.62
   0   8  -4   81.01    6.27
   0  -8  -4   82.08    6.13
   0   8  -4   76.82    6.11
   0   8   4   76.95    6.29
   0   8   4   66.33    6.45
   0   8  -4   80.70    5.80
   0   8  -4   69.15    6.25
   0   8   4   79.86    6.11
   0  -8   4   75.35    6.06
   0   8  -4   75.49    5.95
   0  -8   4   73.99    6.07
   0  -8   4   82.46    5.98
   0  -8  -5    9.59    1.49
   0   8   5    8.10    1.31
   0  -8   5    6.84    0.93
   0   8  -5    5.22    0.95
   0   8  -5    6.38    1.13
   0   8  -5    6.99    1.19
   0  -8   5    9.03    1.13
   0   8   5    7.44    1.18
   0  -8  -5    4.53    1.05
   0   8  -5    8.16    1.09
   0   8  -5    6.97    1.04
   0  -8  -5   10.57    1.20
   0   8   5    5.91    0.95
   0   8  -5    6.57    0.74
   0   8   5    8.69    1.40
   0  -8   5    7.09    1.01
   0   8   5    6.84    1.04
   0  -8   5    7.86    0.88
   0  -8   5    7.38    1.06
   0  -8  -5    6.44    1.00
   0   8  -5    6.57    1.01
   0  -8  -6    0.73    0.44
   0  -8   6    0.89    0.39
   0   8  -6    0.39    0.43
   0  -8  -6    1.44    0.58
   0   8  -6    1.27    0.42
   0   8   6    0.72    0.43
   0  -8  -6    1.24    0.50
   0   8  -6    1.12    0.49
   0  -8   6    1.34    0.36
   0   8   6    1.78    0.53
   0   8   6    0.71    0.56
   0   8  -6    1.00    0.28
   0   8  -6    0.61    0.29
   0   8  -6    0.80    0.57
   0  -8   6    1.35    0.50
   0   8   6    0.46    0.43
   0  -8   6    0.58    0.43
   0   8   6   -0.16    0.39
   0  -8  -6    1.93    0.56
   0   8  -6    1.26    0.51
   0  -8   6    0.78    0.44
   0  -8  -7    4.51    1.16
   0   8   7    4.83    0.95
   0  -8  -7    3.43    0.90
   0   8  -7    3.93    0.69
   0   8  -7    2.24    0.79
   0  -8  -7    2.15    0.77
   0   8   7    3.67    0.80
   0   8   7    2.60    0.89
   0   8  -7    3.07    0.55
   0   8  -7    2.77    0.51
   0   8  -7    2.28    0.79
   0   8   7    2.52    0.79
   0   8  -7    4.74    0.95
   0  -8   7    5.16    1.04
   0  -8  -7    3.78    0.83
   0  -8   7    4.25    0.67
   0  -8   7    4.14    0.78
   0   8   7    3.91    0.91
   0  -8   7    2.20    0.76
   0   8   8   11.88    1.57
   0  -8  -8   11.82    1.69
   0   8  -8    9.37    1.16
   0   8   8    8.07    1.45
   0  -8   8   10.01    1.52
   0   8  -8   11.18    1.22
   0   8   8   10.50    1.80
   0  -8  -8    6.62    1.30
   0   8  -8   10.31    1.56
   0   8   8   11.61    1.69
   0  -8   8   11.31    1.63
   0  -8   8   10.51    1.21
   0  -8  -8   10.00    1.79
   0   8  -8    8.72    1.59
   0   8  -8   11.67    1.69
   0  -8  -8   11.37    1.62
   0  -8   8    9.29    1.32
   0  -8  -9    0.31    0.47
   0  -8   9   -0.48    0.57
   0   8   9    0.25    0.50
   0  -8   9    0.57    0.34
   0   8  -9    0.57    0.51
   0   8  -9    0.23    0.31
   0  -8   9    0.17    0.39
   0   8  -9    0.28    0.23
   0  -8  -9    0.23    0.46
   0  -8 -10    0.72    0.52
   0  -8  10    1.09    0.72
   0   8  10   -0.28    0.79
   0  -8  10    1.40    0.53
   0   8 -10    0.31    0.49
   0  -8  10    0.18    0.40
   0  -8 -10    1.30    0.76
   0  -8 -11   14.02    2.21
   0   8  11   11.98    2.16
   0   8  11   10.64    1.65
   0  -8  11   12.71    1.51
   0   8  11   12.45    2.13
   0  -8  11   12.01    1.99
   0   8 -11    9.95    1.95
   0  -8  11   11.40    1.71
   0  -8 -11    7.96    1.61
   0  -8 -12    3.59    1.30
   0   8  12    4.09    1.27
   0   8  12    3.66    0.93
   0   8  12    3.05    1.23
   0  -8  12    5.29    0.97
   0  -8  12    1.64    1.08
   0   8 -12    2.59    1.07
   0  -8  12    4.24    1.04
   0  -8 -12    4.84    1.18
   0  -8 -13   34.98    3.81
   0   8 -13   39.10    4.48
   0   8  13   29.80    3.46
   0  -8 -13   41.70    4.52
   0   8  13   35.06    4.20
   0  -8  13   37.96    3.48
   0  -8  13   33.72    4.14
   0  -8  13   38.48    3.81
   0   8  13   40.55    4.51
   0   8  14   16.95    2.67
   0   8 -14   14.58    2.57
   0  -8  14   13.80    2.01
   0  -8  14   11.49    1.67
   0  -8 -14   10.53    2.16
   0  -8  15    1.16    0.65
   0   8  15    2.08    1.17
   0  -8  15    1.93    0.82
   0  -8 -15    1.62    1.02
   0  -9   0    0.12    0.33
   0   9   0    0.13    0.30
   0   9   0   -0.09    0.20
   0  -9   0   -0.12    0.29
   0   9   0    0.07    0.16
   0   9   0   -0.16    0.25
   0   9   0    0.06    0.14
   0   9  -1  152.05   11.26
   0   9  -1  169.71   11.55
   0  -9  -1  160.42   11.73
   0  -9   1  158.80   11.44
   0   9   1  173.81   11.81
   0   9   1  163.32   11.51
   0  -9   1  159.81   11.50
   0   9  -1  129.80   11.22
   0   9  -1  149.30   11.28
   0  -9   1  161.95   11.33
   0   9  -1  138.64   11.17
   0   9   1  162.88   11.29
   0   9   1  156.90   11.83
   0   9  -1  166.27   11.85
   0  -9   1  148.99   11.75
   0  -9   2   58.98    4.46
   0   9  -2   50.74    4.34
   0  -9   2   54.96    4.78
   0   9   2   59.01    4.46
   0   9  -2   58.92    4.22
   0  -9  -2   59.44    4.21
   0   9  -2   51.91    4.53
   0   9   2   49.71    4.83
   0  -9  -2   54.04    5.00
   0   9  -2   59.15    4.87
   0   9  -2   57.30    4.21
   0  -9  -2   59.15    4.20
   0   9   2   53.13    4.82
   0  -9   2   51.92    4.48
   0   9   2   62.13    4.72
   0   9  -2   53.24    4.84
   0   9  -2   52.19    4.49
   0   9  -2   61.59    4.56
   0   9   2   56.29    4.89
   0  -9  -2   59.71    4.96
   0   9  -2   55.23    4.35
   0  -9  -3   18.08    2.17
   0   9   3   20.73    2.24
   0   9  -3   20.59    1.73
   0   9  -3   16.65    1.73
   0  -9   3   19.00    1.74
   0   9   3   18.97    1.75
   0   9  -3   18.83    1.70
   0  -9  -3   18.05    1.68
   0  -9   3   19.09    1.73
   0   9  -3   19.70    1.98
   0  -9  -3   20.55    2.29
   0   9  -3   19.17    2.06
   0  -9  -3   18.83    1.68
   0   9  -3   18.73    1.70
   0  -9  -3   16.47    2.00
   0   9   3   18.35    2.15
   0   9  -3   20.72    1.99
   0  -9   3   19.97    1.80
   0   9   3   18.88    1.98
   0   9  -3   17.49    1.66
   0  -9   4   21.42    2.09
   0   9   4   22.60    2.13
   0   9  -4   24.38    1.91
   0   9   4   23.17    2.61
   0  -9   4   22.92    2.11
   0   9  -4   20.57    2.18
   0   9  -4   24.26    2.19
   0  -9  -4   22.83    2.14
   0  -9   4   24.61    2.18
   0   9  -4   22.32    2.40
   0   9  -4   24.88    2.40
   0   9   4   25.78    2.61
   0  -9  -4   28.47    2.81
   0  -9  -4   24.99    2.19
   0   9  -4   24.05    2.18
   0  -9  -4   24.90    2.53
   0   9   4   25.08    2.66
   0   9  -4   27.11    2.49
   0   9   4   23.15    2.16
   0   9  -4   22.38    2.06
   0  -9   4   20.05    2.09
   0   9   4   26.36    2.46
   0  -9   4   22.35    2.08
   0   9   5   65.89    5.74
   0  -9   5   67.62    5.14
   0   9  -5   63.43    5.31
   0  -9  -5   62.61    5.21
   0   9  -5   66.53    5.29
   0   9  -5   61.34    5.51
   0  -9   5   69.46    5.28
   0  -9  -5   65.49    5.75
   0   9   5   72.30    5.69
   0   9  -5   65.85    5.34
   0  -9  -5   67.55    5.28
   0   9  -5   70.12    5.33
   0   9   5   60.95    5.23
   0   9   5   67.33    5.49
   0   9  -5   60.32    4.85
   0   9   5   69.94    5.85
   0   9  -5   68.68    5.59
   0   9  -5   64.94    5.26
   0   9   5   64.10    5.23
   0  -9   5   63.61    5.20
   0   9   5   62.53    5.26
   0  -9   5   66.65    5.07
   0   9  -5   63.89    5.06
   0  -9   5   58.50    5.19
   0  -9  -6   73.39    6.50
   0  -9   6   73.47    5.79
   0   9  -6   76.03    6.06
   0   9  -6   75.44    6.03
   0  -9  -6   67.29    5.89
   0   9  -6   73.31    6.25
   0  -9   6   74.71    5.96
   0   9  -6   67.69    6.22
   0   9  -6   71.75    5.88
   0  -9  -6   70.06    6.31
   0   9   6   77.65    6.27
   0   9  -6   73.72    6.00
   0  -9  -6   69.21    5.93
   0   9   6   73.81    5.99
   0   9  -6   72.63    5.51
   0   9   6   71.41    6.47
   0   9  -6   71.48    5.73
   0   9   6   71.30    5.95
   0  -9   6   70.20    5.90
   0  -9   6   81.07    5.71
   0   9   6   71.11    5.99
   0  -9   6   74.48    5.99
   0  -9   7    3.83    0.73
   0   9  -7    4.02    0.99
   0  -9  -7    3.34    1.01
   0   9  -7    2.02    0.56
   0  -9  -7    5.59    1.10
   0  -9  -7    3.30    0.80
   0   9  -7    3.28    0.81
   0   9   7    1.77    0.65
   0  -9   7    2.76    0.55
   0   9   7    2.46    0.87
   0   9  -7    3.52    0.56
   0   9  -7    3.46    0.59
   0  -9   7    3.58    0.81
   0   9   7    3.02    0.78
   0  -9  -7    3.52    0.83
   0   9  -7    3.93    0.85
   0   9   7    2.25    0.72
   0  -9   7    3.12    0.76
   0   9  -8    7.65    1.06
   0  -9  -8    6.28    1.31
   0   9   8    5.53    1.11
   0  -9   8    7.13    1.22
   0   9   8    8.35    1.59
   0   9  -8    7.15    0.95
   0  -9   8    9.80    1.25
   0   9  -8    7.95    1.49
   0  -9  -8    9.57    1.70
   0  -9  -8    6.32    1.25
   0   9  -8    6.45    1.24
   0   9   8    6.78    1.29
   0  -9   8   10.00    1.09
   0  -9   8    8.74    1.40
   0  -9  -8    5.89    1.15
   0  -9   9   -0.16    0.50
   0   9  -9   -0.29    0.45
   0   9  -9    0.11    0.24
   0   9  -9    0.11    0.21
   0  -9  -9   -0.25    0.44
   0  -9  -9   -0.32    0.49
   0  -9   9    0.34    0.28
   0  -9   9    0.24    0.52
   0   9   9   -0.25    0.49
   0  -9  10    0.12    0.27
   0   9  10   -0.28    0.55
   0   9  10    0.24    0.43
   0  -9 -10    0.52    0.51
   0   9 -10    0.32    0.57
   0  -9 -10    0.34    0.60
   0  -9  10   -0.18    0.45
   0  -9  11   -0.20    0.39
   0   9 -11   -0.35    0.70
   0   9  11   -0.37    0.66
   0   9  11   -0.24    0.42
   0  -9 -11   -0.27    0.53
   0  -9 -11    0.71    0.89
   0   9  11    0.31    0.55
   0  -9  11    0.14    0.36
   0  -9  11   -0.29    0.74
   0  -9  12   14.15    1.87
   0   9 -12    8.71    1.96
   0   9  12   13.23    1.88
   0  -9  12   10.24    1.44
   0  -9  12    9.97    1.99
   0   9  12   12.71    2.18
   0  -9 -12   12.78    2.00
   0  -9 -12   12.97    2.24
   0   9  12   12.47    2.32
   0  -9  13   21.96    2.30
   0   9  13   22.42    3.17
   0   9  13   18.61    2.45
   0  -9 -13   24.15    2.85
   0  -9 -13   16.60    2.83
   0  -9  13   19.74    2.50
   0   9 -13   17.38    2.87
   0   9 -14   31.93    4.11
   0   9  14   29.60    4.06
   0  -9  14   34.10    3.20
   0  -9 -14   28.08    3.95
   0  -9  14   32.17    3.49
   0  -9  15   25.34    2.63
   0  -9 -15   23.69    3.49
   0  -9  15   20.93    2.78
   0 -10   0  101.61    7.68
   0  10   0   95.44    7.41
   0  10   0   93.26    7.29
   0  10   0   98.56    7.27
   0  10   0   95.85    7.24
   0 -10   0  100.92    7.66
   0  10   0   99.97    7.69
   0  10   0  100.08    7.90
   0  10  -1  208.60   15.25
   0  10   1  205.50   15.27
   0 -10   1  199.13   15.21
   0  10  -1  193.98   14.62
   0  10   1  203.06   15.07
   0 -10   1  210.69   14.93
   0  10   1  217.28   14.91
   0  10  -1  170.01   14.59
   0  10  -1  194.99   14.66
   0  10  -1  214.49   14.95
   0 -10   1  211.46   14.84
   0  10   1  207.03   15.13
   0 -10  -1  212.93   15.14
   0  10  -1  180.17   14.53
   0  10   1  218.93   14.68
   0 -10   1  219.39   14.74
   0 -10  -2   36.83    2.81
   0  10  -2   38.20    2.82
   0  10  -2   39.34    3.27
   0  10   2   37.86    3.60
   0 -10  -2   43.21    3.72
   0 -10   2   33.62    3.46
   0  10   2   42.94    3.21
   0 -10   2   42.45    3.21
   0  10  -2   32.75    3.03
   0  10  -2   39.88    2.84
   0 -10  -2   40.20    2.83
   0  10  -2   35.83    3.25
   0  10   2   28.23    3.45
   0 -10  -2   39.61    3.77
   0  10  -2   39.26    3.59
   0 -10  -2   37.98    2.81
   0  10  -2   39.07    2.82
   0 -10  -2   38.19    2.81
   0  10  -2   38.25    2.82
   0  10   2   32.02    3.46
   0  10  -2   30.10    3.13
   0  10  -2   40.43    3.68
   0  10  -2   36.69    3.04
   0  10   2   42.20    3.44
   0 -10   2   37.08    3.25
   0  10  -3   10.64    1.28
   0  10   3   13.38    1.36
   0 -10   3   14.87    1.39
   0 -10  -3   12.76    1.22
   0  10  -3   14.13    1.27
   0 -10   3   14.60    1.33
   0  10  -3   14.96    1.64
   0  10  -3   14.83    1.74
   0 -10  -3   13.59    1.85
   0  10  -3   11.24    1.19
   0 -10  -3   12.91    1.22
   0  10   3   12.51    1.56
   0 -10   3   13.69    1.42
   0  10   3   12.43    1.71
   0  10  -3   11.50    1.44
   0  10  -3   13.36    1.70
   0 -10  -3   12.26    1.77
   0  10   3   13.67    1.79
   0  10  -3   14.08    1.35
   0  10  -3   10.62    1.21
   0  10  -4   33.53    2.59
   0  10   4   33.03    3.32
   0  10   4   27.48    2.65
   0  10  -4   29.78    2.83
   0 -10   4   33.22    2.76
   0  10  -4   33.65    2.80
   0 -10  -4   32.35    2.75
   0  10  -4   31.49    3.09
   0 -10   4   34.59    2.81
   0  10   4   29.00    3.16
   0 -10  -4   29.61    3.30
   0  10  -4   32.06    3.08
   0 -10  -4   30.64    2.73
   0  10  -4   31.72    2.76
   0 -10  -4   36.94    3.29
   0  10   4   31.14    3.30
   0 -10   4   34.50    2.82
   0  10  -4   30.69    3.07
   0  10  -4   30.41    3.05
   0  10  -4   32.17    2.70
   0 -10   4   34.08    2.81
   0  10   4   32.40    3.08
   0  10  -5   32.13    2.87
   0 -10   5   30.54    2.65
   0 -10  -5   28.51    2.69
   0  10  -5   30.03    2.74
   0  10  -5   28.52    3.01
   0 -10   5   30.51    2.72
   0 -10  -5   33.69    3.32
   0  10  -5   34.12    2.99
   0 -10  -5   29.64    2.71
   0  10  -5   30.68    2.75
   0  10   5   26.59    2.72
   0 -10   5   31.97    2.65
   0  10  -5   27.68    2.37
   0  10   5   30.19    3.26
   0  10  -5   34.20    3.13
   0  10  -5   34.86    2.94
   0  10   5   29.54    2.72
   0 -10   5   25.73    2.61
   0  10  -5   27.70    2.56
   0 -10   5   28.31    2.68
   0  10   5   28.92    2.72
   0 -10  -6   -0.27    0.34
   0 -10   6    0.23    0.28
   0  10  -6   -0.30    0.50
   0  10  -6    0.21    0.47
   0  10  -6   -0.22    0.44
   0  10  -6   -0.15    0.27
   0 -10  -6    0.49    0.48
   0 -10  -6   -0.14    0.49
   0  10  -6   -0.15    0.48
   0 -10   6    0.39    0.31
   0  10   6    0.46    0.33
   0  10  -6    0.38    0.18
   0  10   6   -0.26    0.47
   0  10  -6    0.63    0.34
   0  10   6   -0.14    0.46
   0 -10   6   -0.13    0.38
   0 -10   6   -0.14    0.43
   0  10   6   -0.15    0.41
   0 -10  -7    6.12    1.39
   0 -10   7    8.51    1.11
   0 -10  -7    6.53    1.10
   0  10  -7    8.55    1.44
   0  10  -7    7.12    1.33
   0  10  -7    7.39    1.08
   0 -10  -7    4.53    1.14
   0 -10  -7    8.37    1.23
   0  10  -7    6.54    1.15
   0  10   7    5.38    1.04
   0 -10   7    6.60    0.90
   0  10   7    8.35    1.58
   0  10  -7    6.17    0.79
   0  10  -7    5.99    0.91
   0  10   7    7.56    1.18
   0 -10   7    6.96    1.10
   0  10   7    4.58    1.01
   0  10  -7    5.58    1.07
   0 -10   7    4.16    0.93
   0 -10  -8   24.00    2.88
   0 -10   8   24.65    2.25
   0 -10  -8   19.46    2.27
   0 -10  -8   20.33    2.57
   0  10  -8   23.43    2.16
   0  10  -8   18.07    2.30
   0  10  -8   19.14    1.84
   0  10   8   17.18    2.60
   0  10  -8   17.25    1.81
   0  10   8   19.17    2.35
   0 -10   8   17.55    2.27
   0 -10   8   19.86    1.96
   0  10   8   18.05    2.29
   0  10  -8   22.46    2.71
   0 -10   9    9.47    1.30
   0  10  -9    6.05    1.46
   0  10   9    8.77    1.71
   0 -10   9    8.23    1.09
   0 -10   9    8.30    1.48
   0  10   9    7.52    1.45
   0 -10  -9    6.95    1.66
   0 -10  -9    9.11    1.58
   0 -10 -10   19.64    2.51
   0  10  10   16.95    2.31
   0 -10  10   16.98    1.75
   0  10  10   13.32    2.17
   0 -10  10   14.49    2.21
   0  10 -10   17.58    2.55
   0 -10 -10   17.09    2.60
   0 -10  10   14.80    1.95
   0 -10 -11    9.90    1.76
   0  10  11    8.56    1.55
   0  10  11    8.72    1.78
   0 -10  11    9.18    1.78
   0 -10  11    9.06    1.25
   0  10 -11    9.38    1.88
   0 -10 -11   10.97    2.04
   0 -10  11   10.83    1.54
   0 -10  12   -0.41    0.82
   0  10 -12    0.39    0.77
   0  10  12   -0.41    0.63
   0  10  12    0.26    0.46
   0 -10  12    0.14    0.31
   0 -10 -12   -0.38    0.76
   0 -10 -12   -0.29    0.51
   0 -10  13    0.45    0.69
   0  10 -13    0.41    0.82
   0  10  13    0.25    0.51
   0 -10 -13    0.87    0.69
   0 -10  13    0.92    0.51
   0 -10 -13    0.40    0.61
   0  10  13    2.13    1.14
   0 -10  14    0.17    0.42
   0  10 -14   -0.43    0.86
   0  10  14    0.44    0.79
   0  10  14    0.25    0.58
   0 -10 -14    0.41    0.82
   0 -10  14    0.72    0.68
   0 -10  15   13.00    1.99
   0  11   0   -0.15    0.24
   0 -11   0    0.29    0.39
   0  11   0    0.15    0.23
   0  11   0    0.15    0.15
   0  11   0   -0.10    0.20
   0 -11   0    0.15    0.27
   0  11   0    0.09    0.23
   0 -11   0    0.21    0.37
   0  11   0   -0.20    0.35
   0 -11   0   -0.10    0.19
   0  11   0    0.15    0.21
   0  11  -1    1.91    0.55
   0 -11  -1    3.05    0.74
   0  11   1    2.76    0.70
   0 -11   1    2.86    0.65
   0  11   1    3.54    0.68
   0  11  -1    2.07    0.44
   0  11   1    2.53    0.72
   0  11  -1    2.07    0.47
   0  11  -1    1.19    0.42
   0  11   1    2.22    0.74
   0  11  -1    1.96    0.67
   0 -11   1    1.97    0.68
   0 -11   1    3.37    0.58
   0  11  -1    2.22    0.43
   0  11   1    1.97    0.45
   0 -11   2   72.34    4.94
   0  11  -2   48.71    4.66
   0  11   2   69.67    4.91
   0  11  -2   63.62    5.00
   0  11  -2   72.99    5.51
   0  11   2   67.41    5.49
   0 -11  -2   64.50    5.59
   0  11  -2   54.57    4.69
   0  11  -2   61.95    4.98
   0  11   2   62.65    5.34
   0  11  -2   52.34    4.84
   0  11  -2   71.23    5.55
   0 -11   2   61.05    5.00
   0  11   2   63.88    5.11
   0  11  -2   62.09    4.97
   0 -11  -2   59.51    5.32
   0  11   2   69.39    5.45
   0  11  -3   41.29    3.32
   0 -11  -3   40.51    3.90
   0  11   3   44.24    3.95
   0  11  -3   33.82    3.21
   0 -11   3   42.26    3.33
   0 -11  -3   37.11    3.05
   0  11  -3   41.67    3.10
   0  11  -3   40.08    3.56
   0  11  -3   44.98    3.85
   0 -11  -3   42.79    4.05
   0 -11  -3   40.92    3.07
   0  11  -3   41.09    3.08
   0  11  -3   44.43    3.41
   0  11   3   31.96    3.66
   0  11  -3   32.52    3.38
   0  11  -3   43.01    3.85
   0  11  -3   34.29    3.14
   0  11   3   40.21    3.58
   0 -11   3   41.21    3.42
   0  11  -4   33.97    3.46
   0 -11   4   42.57    3.49
   0 -11  -4   44.05    3.43
   0  11  -4   44.01    3.46
   0  11  -4   43.26    3.88
   0 -11   4   42.32    3.46
   0  11  -4   42.07    3.89
   0 -11  -4   36.65    4.05
   0 -11  -4   41.37    3.40
   0  11  -4   47.40    3.48
   0 -11   4   45.97    3.60
   0  11   4   38.08    4.03
   0  11  -4   39.59    3.76
   0  11  -4   42.04    3.88
   0 -11  -4   40.00    4.11
   0  11  -4   43.42    3.34
   0  11  -4   39.05    3.37
   0 -11   5    0.11    0.23
   0  11  -5    0.20    0.43
   0  11  -5    0.47    0.40
   0 -11  -5    0.22    0.26
   0 -11   5   -0.11    0.28
   0  11  -5    0.20    0.36
   0  11  -5    0.69    0.44
   0 -11  -5   -0.26    0.32
   0  11  -5    0.12    0.27
   0 -11  -5   -0.11    0.24
   0 -11   5   -0.11    0.29
   0  11   5    0.14    0.27
   0  11   5   -0.25    0.39
   0  11  -5    0.11    0.12
   0  11  -5   -0.16    0.33
   0  11  -5    0.03    0.10
   0  11  -5    0.29    0.25
   0  11  -6   18.71    2.00
   0 -11  -6   18.52    1.97
   0  11   6   17.27    2.00
   0 -11   6   20.43    1.90
   0  11  -6   16.59    1.59
   0  11   6   20.28    2.56
   0  11  -6   17.56    2.27
   0  11  -6   18.96    2.02
   0  11  -6   22.12    2.44
   0 -11  -6   17.61    1.94
   0  11  -6   15.48    1.91
   0 -11  -6   20.82    2.52
   0  11  -6   20.57    2.16
   0 -11   6   18.67    1.88
   0 -11  -7    0.54    0.42
   0  11  -7    0.16    0.31
   0 -11  -7   -0.16    0.52
   0  11  -7   -0.52    0.65
   0  11   7    0.18    0.32
   0 -11   7    0.44    0.29
   0  11   7    0.30    0.54
   0  11  -7   -0.07    0.16
   0  11  -7    0.13    0.27
   0  11  -7    0.25    0.56
   0 -11  -7   -0.32    0.55
   0  11  -7    0.25    0.51
   0  11  -7   -0.34    0.57
   0 -11  -7    0.30    0.54
   0 -11   7    0.13    0.36
   0 -11   8   37.53    3.40
   0 -11  -8   33.66    3.52
   0 -11  -8   45.42    4.19
   0  11  -8   36.77    3.42
   0  11  -8   39.14    3.70
   0  11   8   39.13    4.24
   0  11  -8   38.09    3.23
   0  11  -8   32.82    3.88
   0 -11   8   36.50    3.24
   0 -11  -8   41.43    4.28
   0 -11   9   14.70    1.74
   0  11  -9   16.83    2.39
   0 -11   9   13.95    1.55
   0 -11  -9   14.91    2.18
   0 -11  -9   11.66    2.16
   0  11   9   10.19    2.06
   0 -11  10   23.25    2.30
   0  11 -10   24.54    3.20
   0  11  10   24.05    3.28
   0  11  10   21.74    2.88
   0 -11 -10   24.10    3.00
   0 -11  10   27.50    2.64
   0 -11 -10   20.57    3.10
   0 -11  11   13.60    1.96
   0  11 -11   19.96    2.81
   0  11  11   15.99    2.33
   0 -11 -11   16.49    2.38
   0 -11 -11   13.97    2.50
   0 -11  11   17.97    1.84
   0 -11  12    2.20    0.78
   0  11 -12    4.37    1.38
   0  11  12    3.89    1.12
   0 -11 -12    1.83    0.96
   0 -11 -12    2.36    1.01
   0 -11  12    3.76    0.76
   0 -11  13   14.45    1.98
   0  11 -13   14.76    2.57
   0  11  13   18.08    2.35
   0  11  13   13.70    2.62
   0 -11  13   14.65    1.75
   0 -11 -13   10.44    2.01
   0 -11 -13   13.47    2.45
   0 -11 -14    4.63    1.37
   0  11  14    2.67    0.95
   0 -11  14    3.22    1.03
   0  12   0  308.70   22.71
   0 -12   0  299.95   22.68
   0  12   0  326.56   22.43
   0  12   0  283.44   22.28
   0 -12   0  317.60   22.68
   0  12   0  321.17   22.75
   0  12   0  299.69   22.23
   0 -12   0  319.94   22.40
   0 -12   0  311.94   23.07
   0  12  -1  282.19   20.36
   0 -12   1  271.78   20.34
   0  12  -1  251.42   19.57
   0  12   1  281.17   20.18
   0  12  -1  288.27   19.99
   0  12  -1  295.95   20.03
   0  12   1  281.27   20.19
   0 -12  -1  276.16   20.15
   0  12  -1  225.00   19.58
   0  12  -1  287.68   20.48
   0  12   1  300.96   19.58
   0  12  -1  262.64   19.68
   0 -12   1  298.75   19.78
   0  12  -1  232.45   19.48
   0 -12   1  278.84   19.98
   0  12   1  298.79   19.91
   0 -12   2    1.97    0.52
   0  12  -2    1.40    0.46
   0  12  -2    1.68    0.50
   0  12   2    1.17    0.48
   0  12  -2    2.02    0.42
   0 -12   2    1.52    0.50
   0  12  -2    1.59    0.50
   0  12   2    2.44    0.75
   0  12  -2    0.22    0.36
   0  12   2    1.81    0.63
   0 -12  -2    2.24    0.71
   0  12  -2    1.29    0.47
   0 -12  -2    3.74    0.92
   0  12  -2    3.12    0.83
   0  12  -3   36.08    2.83
   0 -12  -3   36.45    2.82
   0 -12  -3   35.14    3.70
   0  12  -3   39.40    3.22
   0 -12   3   33.98    3.13
   0  12  -3   41.88    2.87
   0 -12  -3   38.13    2.84
   0  12  -3   31.96    3.32
   0 -12  -3   38.67    3.91
   0  12  -3   37.05    3.64
   0 -12  -3   35.35    2.80
   0  12  -3   42.32    2.85
   0  12  -3   37.66    3.25
   0  12  -3   38.09    2.83
   0 -12  -3   39.07    2.83
   0  12   3   36.08    3.69
   0  12  -3   30.14    3.23
   0  12  -3   34.09    3.61
   0  12  -3   29.28    2.95
   0 -12   3   38.62    3.32
   0 -12   4    0.52    0.32
   0  12  -4    0.87    0.28
   0  12  -4    0.17    0.37
   0 -12  -4    0.22    0.21
   0 -12   4    0.91    0.32
   0  12  -4    0.73    0.40
   0 -12  -4    1.07    0.58
   0  12  -4    0.39    0.39
   0  12  -4    0.60    0.25
   0 -12  -4    0.78    0.27
   0 -12   4    0.75    0.37
   0  12  -4    0.63    0.34
   0  12   4    0.74    0.49
   0  12  -4    0.20    0.44
   0  12  -4    0.39    0.22
   0 -12  -4    0.50    0.50
   0  12  -4    0.41    0.22
   0 -12  -5   12.22    2.02
   0 -12   5   15.40    1.62
   0 -12  -5   13.96    1.55
   0  12  -5   14.47    1.61
   0  12  -5   14.95    1.98
   0  12  -5   14.96    1.89
   0 -12  -5   15.13    2.19
   0  12  -5   15.79    1.61
   0 -12  -5   16.64    1.61
   0  12   5   12.16    1.63
   0 -12   5   13.72    1.61
   0  12   5   13.42    2.06
   0  12  -5   15.17    1.34
   0  12  -5   13.59    1.83
   0  12  -5   15.10    1.95
   0  12  -5   16.84    1.30
   0  12  -5   14.11    1.51
   0  12  -6    0.41    0.30
   0 -12  -6    1.03    0.46
   0 -12   6    0.49    0.36
   0  12   6    0.48    0.41
   0  12   6    1.46    0.74
   0  12  -6    0.66    0.47
   0  12  -6    1.29    0.30
   0  12  -6    0.47    0.43
   0  12  -6    0.93    0.59
   0 -12  -6    1.04    0.45
   0  12  -6    0.83    0.43
   0  12  -6    1.09    0.49
   0 -12  -6    0.28    0.50
   0 -12   6    1.22    0.46
   0  12  -7   18.51    2.11
   0 -12  -7   16.02    1.98
   0 -12   7   20.59    1.98
   0  12  -7   17.64    1.67
   0  12   7   20.20    2.71
   0  12  -7   18.45    2.01
   0  12  -7   17.71    2.43
   0  12  -7   20.81    2.19
   0  12  -7   17.96    2.43
   0 -12  -7   16.12    2.00
   0  12  -7   20.25    2.19
   0 -12  -7   19.11    2.58
   0 -12   7   21.33    2.05
   0 -12  -8    0.30    0.53
   0  12  -8    0.65    0.39
   0  12  -8   -0.19    0.62
   0 -12   8    1.10    0.44
   0  12   8    0.34    0.52
   0  12  -8    0.49    0.36
   0  12  -8    0.58    0.45
   0 -12  -8    0.35    0.54
   0  12  -8    1.80    0.93
   0 -12  -8    1.34    0.79
   0 -12   8    0.87    0.50
   0 -12  -9   29.20    3.59
   0  12  -9   30.17    3.68
   0  12   9   35.39    4.04
   0  12   9   31.36    3.71
   0 -12   9   32.80    2.94
   0 -12  -9   32.29    3.89
   0 -12   9   33.31    3.14
   0 -12  10    0.51    0.41
   0  12  10    0.39    0.69
   0  12  10    1.22    0.77
   0 -12 -10   -0.37    0.66
   0  12 -10   -0.35    0.62
   0 -12 -10    0.93    0.73
   0 -12  10    0.51    0.53
   0 -12 -11   46.38    5.21
   0  12 -11   50.73    5.54
   0  12  11   51.28    5.70
   0  12  11   51.06    5.27
   0 -12 -11   58.89    5.87
   0 -12  11   52.59    4.52
   0 -12  11   63.90    4.95
   0 -12  12   18.05    2.19
   0  12 -12   17.46    2.85
   0  12  12   17.65    2.50
   0 -12  12   16.74    1.91
   0 -12 -12   18.62    2.61
   0 -12 -12   15.79    2.71
   0 -12  13    3.55    0.80
   0 -12  13    4.20    1.04
   0  12 -13    4.30    1.40
   0 -12 -13    3.23    1.06
   0  12  13    3.53    1.11
   0 -12 -13    2.93    1.20
   0  12  14   11.76    1.98
   0 -12  14   11.37    1.78
   0  13   0    0.18    0.32
   0 -13   0   -0.17    0.29
   0  13   0    0.12    0.26
   0  13   0   -0.18    0.28
   0  13   0    0.26    0.52
   0  13   0    0.20    0.21
   0  13   0   -0.11    0.25
   0 -13   0    0.98    0.66
   0  13  -1   76.29    6.19
   0  13  -1   86.42    6.62
   0  13   1   73.66    6.67
   0  13  -1   69.08    6.23
   0  13  -1   82.41    7.03
   0  13  -1   83.36    6.60
   0 -13  -1   72.95    6.63
   0  13   1   87.83    6.82
   0  13   1   87.58    6.20
   0  13  -1   77.80    6.30
   0 -13   1   78.43    6.56
   0 -13   1   88.06    6.39
   0 -13   1   88.99    7.05
   0 -13  -2   25.41    3.01
   0  13  -2   20.19    2.15
   0  13  -2   28.06    2.58
   0  13   2   25.01    2.81
   0  13  -2   26.45    2.95
   0  13  -2   22.08    2.35
   0 -13  -2   27.24    2.86
   0  13  -2   27.87    2.54
   0  13  -2   25.01    2.47
   0 -13   2   27.39    2.59
   0 -13   2   30.03    2.46
   0 -13  -3   31.79    2.31
   0  13  -3   31.41    2.32
   0 -13  -3   29.19    3.29
   0  13  -3   32.67    2.84
   0 -13   3   33.35    2.83
   0  13  -3   32.12    3.07
   0 -13  -3   28.01    3.38
   0  13  -3   31.68    2.30
   0 -13  -3   32.25    2.30
   0  13  -3   31.28    2.88
   0 -13  -3   30.11    2.29
   0  13  -3   32.25    2.31
   0  13   3   29.02    3.29
   0  13  -3   25.84    2.84
   0  13  -3   34.76    3.41
   0 -13   3   32.22    2.97
   0  13  -3   23.14    2.54
   0 -13  -4   56.41    5.21
   0  13  -4   55.17    4.33
   0 -13   4   57.22    4.48
   0 -13  -4   55.49    4.18
   0  13  -4   58.43    4.23
   0  13  -4   54.81    4.86
   0 -13  -4   52.65    5.26
   0  13  -4   60.55    4.21
   0 -13  -4   55.71    4.16
   0  13  -4   57.56    4.50
   0  13   4   52.26    5.12
   0  13  -4   54.53    4.98
   0  13  -4   43.28    4.59
   0  13  -4   44.16    4.21
   0 -13   4   49.12    4.52
   0 -13   5    3.88    0.73
   0  13  -5    2.71    0.57
   0 -13  -5    3.74    0.62
   0  13  -5    2.71    0.81
   0  13  -5    2.86    0.86
   0 -13  -5    1.76    0.81
   0  13  -5    3.28    0.84
   0 -13  -5    3.28    0.61
   0  13  -5    3.24    0.61
   0 -13   5    3.96    0.78
   0  13   5    3.40    1.03
   0  13  -5    3.92    0.66
   0  13  -5    4.25    0.92
   0  13  -5    2.18    0.41
   0  13  -5    2.44    0.42
   0 -13  -5    3.67    1.11
   0  13  -5    2.56    0.55
   0 -13   6   10.74    1.28
   0 -13  -6    8.04    1.18
   0  13  -6    9.12    1.55
   0  13  -6   10.30    1.32
   0  13  -6   10.36    1.66
   0 -13  -6    8.75    1.71
   0  13  -6    8.67    1.41
   0  13  -6   11.22    1.31
   0 -13  -6   10.05    1.25
   0 -13   6    9.09    1.24
   0  13   6    7.26    1.22
   0  13  -6    7.22    0.90
   0  13   6    8.89    1.71
   0  13  -6   10.31    1.43
   0 -13  -6    9.14    1.74
   0  13  -6    8.76    1.12
   0 -13  -7   11.36    1.42
   0  13  -7   10.45    1.46
   0 -13   7   10.47    1.36
   0  13   7   11.22    1.95
   0  13  -7    9.58    1.41
   0  13  -7   10.39    1.76
   0 -13  -7    7.34    1.26
   0  13  -7   10.61    1.51
   0  13  -7   11.42    1.83
   0 -13   7   11.99    1.42
   0 -13  -7   12.97    2.06
   0  13  -7   11.08    1.55
   0 -13  -8   74.59    6.42
   0 -13   8   83.80    6.32
   0  13  -8   71.68    7.00
   0  13   8   84.89    7.48
   0  13  -8   77.33    6.30
   0 -13  -8   74.92    6.42
   0  13  -8   77.28    7.09
   0 -13  -8   70.36    7.03
   0 -13   8   85.59    6.42
   0 -13   9    7.61    1.13
   0  13   9    7.94    1.75
   0  13   9    8.48    1.74
   0 -13  -9    5.17    1.37
   0  13  -9    6.92    1.57
   0 -13  -9    6.60    1.73
   0 -13   9    6.27    1.12
   0 -13  10   32.02    2.93
   0  13 -10   35.84    4.05
   0  13  10   30.99    4.00
   0  13  10   29.67    3.62
   0 -13 -10   26.59    3.76
   0 -13  10   34.01    3.15
   0 -13 -10   27.32    3.57
   0 -13  11    6.44    0.98
   0  13  11    8.95    1.97
   0  13  11    7.13    1.55
   0 -13 -11    8.04    1.90
   0  13 -11    3.48    1.35
   0 -13  11    5.49    1.11
   0 -13 -11    3.67    1.22
   0 -13  12    0.85    0.49
   0  13  12   -0.45    0.89
   0  13  12    0.64    0.75
   0 -13 -12    0.67    0.73
   0  13 -12    0.41    0.74
   0 -13  12    1.36    0.65
   0 -13 -12    0.42    0.74
   0  13 -13   -0.44    0.78
   0 -13 -13   -0.34    0.67
   0 -13  13    0.21    0.48
   0  13  13    0.31    0.63
   0  13  14    3.98    1.22
   0  14   0  114.33    9.19
   0 -14   0  111.95    9.50
   0  14   0  110.55    8.81
   0  14   0  121.47    9.70
   0  14   0  109.61    8.71
   0  14   0  131.09    9.31
   0  14   1    0.21    0.37
   0  14  -1    0.52    0.41
   0 -14  -1    0.40    0.51
   0 -14   1    0.54    0.39
   0  14  -1    0.71    0.45
   0  14   1    0.43    0.43
   0  14  -1    1.08    0.63
   0  14   1    0.58    0.63
   0  14   1    1.07    0.37
   0  14  -1    0.38    0.36
   0  14   1    0.97    0.45
   0  14  -1    0.13    0.36
   0 -14   1    0.25    0.32
   0 -14   1    0.52    0.35
   0  14  -2    8.59    1.30
   0 -14  -2   10.59    1.62
   0  14  -2   11.82    1.48
   0  14   2   12.24    1.77
   0  14  -2    8.54    1.58
   0  14  -2    9.54    1.36
   0  14  -2    8.30    1.23
   0 -14   2   11.22    1.33
   0 -14   2   10.10    1.43
   0 -14  -3    1.78    0.75
   0  14  -3    1.17    0.34
   0 -14   3    1.29    0.49
   0  14  -3    1.42    0.53
   0  14   3    2.05    0.76
   0  14  -3    1.24    0.63
   0  14  -3    2.65    0.71
   0  14  -3    1.25    0.57
   0  14  -3    1.64    0.49
   0 -14  -3    1.24    0.67
   0 -14   3    2.31    0.55
   0 -14  -4   75.26    5.50
   0  14  -4   71.53    5.51
   0 -14  -4   62.35    6.48
   0  14  -4   77.49    5.83
   0 -14   4   70.20    5.90
   0  14  -4   74.13    5.53
   0 -14  -4   76.73    5.51
   0  14  -4   72.76    6.34
   0 -14  -4   74.56    6.82
   0 -14  -4   78.46    5.49
   0  14  -4   77.95    5.50
   0  14  -4   76.15    5.97
   0  14  -4   84.03    5.54
   0 -14  -4   78.01    5.50
   0  14   4   71.28    6.66
   0  14  -4   69.08    6.44
   0  14  -4   60.19    6.08
   0 -14   4   76.45    6.12
   0  14  -4   56.23    5.63
   0 -14   5   91.18    6.78
   0  14  -5   89.81    6.54
   0 -14  -5   86.81    6.50
   0  14  -5   85.51    7.26
   0 -14  -5   79.85    7.58
   0 -14  -5   88.27    6.48
   0  14  -5   92.48    6.52
   0  14  -5   89.12    6.67
   0  14   5   83.84    7.57
   0  14  -5   72.94    6.29
   0  14  -5   82.39    7.14
   0  14  -5   89.03    7.25
   0 -14  -5   85.73    7.61
   0 -14   5   88.51    6.90
   0 -14  -6    4.81    1.27
   0 -14  -6    2.39    0.60
   0 -14   6    4.19    0.88
   0  14  -6    3.53    0.65
   0  14   6    5.47    1.36
   0  14  -6    3.84    0.91
   0  14  -6    2.56    0.91
   0  14  -6    3.92    1.07
   0 -14  -6    3.22    0.66
   0 -14   6    2.90    0.71
   0 -14  -6    5.37    1.31
   0 -14  -7    1.22    0.50
   0 -14   7    1.92    0.58
   0  14   7   -0.34    0.69
   0  14  -7    0.90    0.43
   0  14  -7    1.69    0.76
   0 -14  -7    0.14    0.63
   0  14  -7    1.94    0.89
   0 -14  -7    1.31    0.83
   0 -14   7    1.56    0.57
   0 -14  -8   25.41    2.49
   0  14  -8   22.92    3.05
   0 -14   8   24.69    2.41
   0  14   8   25.75    3.33
   0  14   8   21.81    3.07
   0  14  -8   24.27    2.44
   0  14  -8   21.65    2.97
   0 -14  -8   24.04    2.49
   0 -14   8   22.91    2.39
   0 -14  -8   14.38    2.67
   0 -14  -9   16.66    2.72
   0  14   9   17.62    2.77
   0  14   9   20.22    2.80
   0 -14   9   16.16    1.93
   0  14  -9   16.92    2.64
   0 -14   9   20.74    2.16
   0 -14  -9   18.70    2.72
   0 -14 -10    5.16    1.52
   0  14  10    8.31    1.90
   0  14  10    6.97    1.64
   0 -14  10    8.22    1.15
   0  14 -10    5.50    1.48
   0 -14  10    5.61    1.10
   0 -14 -10    3.46    1.26
   0 -14 -11    6.62    1.72
   0  14  11    9.21    2.01
   0  14  11    5.54    1.49
   0 -14  11    5.83    1.04
   0  14 -11    8.29    1.92
   0 -14  11    9.97    1.42
   0 -14 -11    6.29    1.60
   0 -14 -12    0.43    0.85
   0 -14  12    0.15    0.38
   0  14  12    0.46    0.71
   0  14  12    0.68    0.68
   0 -14  12   -0.19    0.52
   0  14 -12    0.42    0.65
   0 -14 -12   -0.35    0.63
   0  14  13    6.36    1.62
   0 -14 -13    7.40    1.67
   0 -14  13    6.96    1.30
   0  14  14    0.32    0.71
   0 -15   0   -0.28    0.56
   0  15   0    0.42    0.42
   0  15   0    0.30    0.53
   0  15   0   -0.12    0.35
   0  15   0    0.29    0.41
   0  15   0    0.41    0.40
   0 -15  -1   35.29    3.54
   0  15  -1   37.29    3.46
   0  15  -1   36.03    3.48
   0  15   1   31.22    3.51
   0  15   1   36.45    3.98
   0  15  -1   32.21    3.78
   0  15  -1   29.08    3.12
   0  15   1   44.55    3.47
   0  15  -1   37.99    3.28
   0  15   1   36.56    3.07
   0 -15   1   34.83    3.21
   0 -15   1   32.08    3.38
   0 -15   2    3.85    0.91
   0  15   2    3.27    0.95
   0  15  -2    3.80    0.85
   0  15   2    2.88    1.05
   0  15  -2    3.88    1.04
   0  15  -2    3.59    0.83
   0  15   2    3.59    0.65
   0  15  -2    2.72    0.72
   0 -15  -2    3.53    0.99
   0  15  -2    4.01    0.87
   0 -15   2    2.59    0.67
   0 -15   3    0.13    0.29
   0  15  -3    0.84    0.47
   0 -15   3    0.35    0.39
   0  15   3    0.82    0.59
   0  15  -3    0.15    0.36
   0  15  -3    0.27    0.47
   0  15   3   -0.33    0.66
   0  15  -3    0.94    0.50
   0 -15  -3    0.78    0.57
   0  15  -3    0.27    0.38
   0 -15  -3   -0.31    0.56
   0 -15  -4   26.54    3.29
   0 -15   4   32.17    2.82
   0  15  -4   32.10    3.22
   0 -15  -4   32.99    3.66
   0 -15  -4   27.88    2.17
   0 -15  -4   29.33    2.18
   0  15  -4   30.62    2.20
   0  15  -4   29.39    2.79
   0  15   4   32.33    3.55
   0  15  -4   28.56    3.25
   0  15  -4   27.20    2.96
   0 -15   4   29.04    2.93
   0  15  -4   29.77    2.21
   0 -15  -4   29.54    2.20
   0 -15  -5    2.74    1.00
   0 -15   5    3.90    0.81
   0 -15  -5    3.74    0.54
   0  15  -5    3.28    0.90
   0  15  -5    6.21    1.31
   0 -15  -5    4.97    1.27
   0 -15  -5    2.68    0.49
   0  15  -5    3.00    0.51
   0 -15  -5    3.62    0.54
   0  15   5    4.11    1.25
   0  15  -5    3.81    0.72
   0  15  -5    5.24    1.14
   0  15   5    4.53    1.30
   0 -15  -5    3.31    0.53
   0  15  -5    1.88    0.47
   0 -15   5    3.69    0.86
   0 -15  -6    2.03    0.96
   0 -15  -6    0.38    0.43
   0 -15   6    1.32    0.64
   0  15   6    1.01    0.85
   0  15   6   -0.36    0.55
   0  15  -6    1.32    0.65
   0  15  -6    1.59    0.71
   0  15  -6    1.25    0.67
   0 -15  -6    1.46    0.43
   0 -15  -6    1.31    0.82
   0 -15   6    0.70    0.44
   0 -15  -7   55.67    5.59
   0 -15  -7   54.55    4.52
   0 -15   7   52.21    4.68
   0  15   7   53.59    5.60
   0  15   7   58.10    5.76
   0  15  -7   58.39    4.96
   0  15  -7   55.00    5.30
   0  15  -7   46.00    5.07
   0 -15  -7   54.08    5.55
   0 -15   7   56.38    4.67
   0 -15   8    6.07    1.04
   0  15   8    4.59    1.49
   0  15  -8    5.84    1.08
   0  15   8    5.89    1.58
   0  15  -8    6.68    1.49
   0  15  -8    3.81    1.19
   0 -15  -8    3.87    1.34
   0 -15   8    5.02    1.00
   0  15   9   25.55    3.52
   0  15   9   22.99    3.33
   0 -15   9   23.19    2.57
   0  15  -9   26.32    3.37
   0 -15  -9   22.90    3.28
   0 -15   9   29.82    2.76
   0 -15  10   16.85    2.03
   0  15 -10   12.35    2.33
   0  15  10   17.13    2.81
   0  15  10   20.03    2.80
   0 -15  10   17.72    1.94
   0 -15 -10   11.25    2.23
   0 -15 -10   14.72    2.65
   0 -15  11    9.17    1.43
   0  15 -11    6.83    1.73
   0  15  11   11.27    2.23
   0  15  11    6.27    1.63
   0 -15 -11    8.95    2.04
   0 -15 -11    5.86    1.59
   0 -15  11    7.95    1.25
   0  15  12   -0.36    0.65
   0 -15 -12   -0.37    0.73
   0 -15  12    0.79    0.55
   0  15 -12   -0.43    0.85
   0 -15 -13    1.83    0.99
   0  15  13    2.84    1.15
   0  16   0    0.95    0.69
   0  16   0    0.45    0.53
   0  16   0    1.09    0.46
   0 -16   0    1.50    0.85
   0  16   0    0.49    0.38
   0  16  -1    1.54    0.60
   0  16   1    1.23    0.73
   0  16  -1    1.23    0.58
   0  16   1    0.99    0.78
   0  16  -1    1.53    0.73
   0  16  -1    0.77    0.44
   0  16   1    1.20    0.42
   0 -16  -1    1.56    0.79
   0  16  -1    1.13    0.51
   0  16   1    2.40    0.67
   0 -16   2    0.20    0.56
   0  16  -2    0.56    0.52
   0  16   2    0.80    0.67
   0  16   2    0.34    0.60
   0  16  -2    0.59    0.46
   0  16  -2    0.18    0.38
   0  16   2    0.21    0.21
   0  16  -2    0.33    0.42
   0  16  -2    0.51    0.40
   0 -16  -2    0.24    0.44
   0 -16   2    0.29    0.43
   0 -16   3    5.43    0.91
   0  16  -3    2.52    0.76
   0  16  -3    4.58    1.00
   0 -16   3    3.85    0.87
   0  16  -3    2.81    0.75
   0  16   3    3.18    1.06
   0  16  -3    5.95    1.31
   0  16   3    1.05    0.86
   0 -16  -3    4.31    1.10
   0 -16  -3    4.33    1.21
   0 -16   4   13.84    1.56
   0  16  -4   10.19    1.58
   0  16  -4   11.60    1.72
   0 -16   4   11.34    1.63
   0  16   4    9.63    1.86
   0  16  -4   10.17    1.43
   0  16  -4   12.45    1.94
   0 -16  -4   11.42    1.92
   0 -16  -4   11.29    2.04
   0 -16  -5    1.89    0.85
   0 -16   5    2.01    0.63
   0  16  -5    1.58    0.74
   0  16  -5    1.24    0.71
   0 -16  -5    2.10    0.89
   0 -16  -5    1.92    0.32
   0 -16  -5    2.20    0.34
   0  16   5    1.66    0.85
   0  16  -5    2.04    0.86
   0 -16   5    2.95    0.78
   0 -16  -5    1.76    0.32
   0 -16   6   15.18    1.72
   0  16  -6   10.96    1.89
   0  16  -6   14.23    2.13
   0 -16  -6   10.72    2.11
   0 -16  -6   12.47    1.37
   0 -16  -6   16.14    1.46
   0  16   6   14.87    2.37
   0  16  -6   14.22    2.01
   0  16   6   13.21    2.38
   0 -16  -6   11.50    2.18
   0 -16   6   15.00    1.85
   0 -16   7  108.64    8.13
   0  16  -7   84.63    8.52
   0  16  -7  108.68    8.91
   0  16   7   99.43    9.16
   0  16   7  101.95    9.21
   0  16  -7  101.07    8.36
   0 -16   7  102.65    8.20
   0 -16  -7  102.62    9.14
   0 -16  -7  108.92    9.21
   0 -16   8   28.48    2.72
   0  16  -8   25.00    3.23
   0  16   8   26.22    3.56
   0  16  -8   23.79    2.71
   0  16   8   24.56    3.44
   0 -16   8   27.13    2.72
   0  16  -8   25.09    3.28
   0 -16  -8   23.28    3.35
   0 -16  -8   26.74    3.54
   0 -16   9    7.67    1.26
   0  16   9    7.47    1.79
   0  16   9   10.07    2.04
   0  16  -9    6.72    1.66
   0 -16  -9    5.99    1.58
   0 -16   9    7.53    1.28
   0 -16  10    5.05    1.03
   0  16  10    7.95    1.97
   0  16  10    3.15    1.42
   0 -16 -10    6.82    1.63
   0 -16  10    7.20    1.25
   0  16 -10    7.62    1.74
   0  16  11    1.17    0.98
   0 -16 -11   -0.38    0.68
   0 -16  11    0.95    0.63
   0  16 -11    1.22    0.81
   0  16  12    1.54    0.99
   0 -16  12    3.96    0.99
   0 -16 -12    4.59    1.34
   0  16  13   -0.38    0.75
   0  17   0    0.45    0.44
   0  17   0   -0.34    0.60
   0  17   0    0.48    0.52
   0  17   0   -0.18    0.40
   0  17   1    2.36    0.81
   0  17  -1    1.53    0.65
   0  17   1    0.70    0.70
   0  17  -1    1.95    0.92
   0  17  -1    1.34    0.54
   0  17   1    0.26    0.41
   0 -17  -1    1.98    0.88
   0  17  -1    1.63    0.69
   0  17   1    1.71    0.66
   0  17   2   18.16    2.53
   0  17  -2   15.74    2.18
   0  17   2   19.45    2.87
   0  17   2   25.29    2.47
   0  17  -2   19.46    2.69
   0  17  -2   15.54    2.12
   0  17   2   19.93    1.97
   0  17  -2   20.64    2.31
   0 -17   2   20.06    2.15
   0 -17   2   22.55    2.51
   0 -17   3    7.12    1.15
   0  17  -3    7.37    1.23
   0  17  -3    4.85    1.12
   0  17   3    6.93    0.92
   0  17  -3    5.96    1.09
   0  17   3    7.34    1.53
   0  17   3    7.42    1.71
   0  17  -3    5.11    1.33
   0 -17   3    6.24    1.24
   0 -17  -3    4.56    1.36
   0 -17  -3    7.25    1.45
   0 -17   4   20.31    2.13
   0  17  -4   18.68    2.43
   0 -17   4   22.09    2.42
   0  17   4   27.21    3.12
   0  17  -4   20.13    2.67
   0  17  -4   15.42    2.17
   0 -17  -4   17.28    2.56
   0 -17  -4   15.46    2.63
   0 -17   5   11.18    1.45
   0  17  -5    8.20    1.51
   0  17  -5   10.05    1.71
   0 -17   5   10.87    1.58
   0  17   5    9.08    1.89
   0  17  -5   10.05    1.77
   0 -17  -5   10.13    1.95
   0 -17  -5   10.65    2.03
   0 -17   6   14.50    1.75
   0  17  -6   10.43    1.85
   0  17  -6   12.98    2.07
   0 -17   6   13.79    1.87
   0  17   6   16.67    2.55
   0  17   6   11.17    2.29
   0  17  -6   14.46    2.09
   0 -17  -6   19.24    2.67
   0 -17  -6   16.11    2.57
   0 -17   7    1.48    0.65
   0  17  -7    2.32    1.04
   0  17  -7    1.84    0.87
   0 -17   7    2.50    0.81
   0  17   7    2.74    1.11
   0  17  -7    1.15    0.69
   0  17   7    2.03    1.09
   0 -17  -7    0.74    0.94
   0 -17  -7    2.67    1.18
   0 -17   8   14.84    1.92
   0  17  -8   15.17    2.48
   0  17  -8   14.00    2.38
   0 -17   8   19.82    2.20
   0  17   8   18.18    2.89
   0  17   8   20.60    2.98
   0 -17  -8   16.11    2.66
   0 -17  -8   15.45    2.63
   0 -17   9   18.41    2.12
   0  17  -9   15.62    2.59
   0  17  -9   12.97    2.43
   0  17   9   14.77    2.70
   0  17   9   19.53    2.98
   0 -17   9   17.36    2.09
   0 -17  -9   18.79    2.87
   0 -17  -9   23.19    3.21
   0  17  10    0.46    0.70
   0  17  10    0.42    0.74
   0 -17 -10   -0.39    0.70
   0 -17  10    0.37    0.54
   0  17 -10    0.39    0.77
   0  17  11    0.41    0.82
   0  17 -11   -0.41    0.73
   0 -17 -11    0.40    0.61
   0 -17  11    1.53    0.68
   0  18   0   12.17    2.17
   0  18   0   10.95    1.63
   0  18   0   10.31    1.45
   0  18   0   10.40    1.72
   0  18   1    2.22    1.05
   0  18  -1    0.69    0.82
   0  18   1    1.72    0.54
   0  18  -1    1.26    0.61
   0  18   1    1.69    0.73
   0  18  -1    2.03    0.75
   0  18  -1    1.38    0.69
   0  18   1    1.11    0.61
   0  18  -2    1.66    0.94
   0  18   2    3.05    1.13
   0  18  -2    1.81    0.68
   0  18   2    1.89    0.57
   0  18   2    1.44    0.74
   0  18  -2    1.83    0.73
   0 -18   2    2.19    0.76
   0  18   2    1.50    0.81
   0  18  -2    1.66    0.65
   0  18   3   33.18    3.90
   0  18  -3   38.10    3.46
   0  18   3   34.15    4.17
   0  18  -3   39.07    4.05
   0  18  -3   27.90    3.31
   0  18   3   38.07    3.06
   0  18  -3   31.52    3.46
   0 -18   3   34.93    3.30
   0 -18   3   29.89    3.42
   0 -18   4    4.41    0.89
   0  18  -4    3.37    0.95
   0  18  -4    4.38    1.06
   0 -18   4    4.83    1.08
   0  18   4    2.41    1.00
   0  18  -4    1.52    0.85
   0  18   4    4.83    1.45
   0 -18  -4    2.50    1.03
   0 -18  -4    4.91    1.37
   0 -18   5   10.62    1.45
   0  18  -5    6.13    1.39
   0  18  -5    9.08    1.72
   0  18   5   11.72    2.10
   0  18  -5   10.97    1.85
   0 -18   5   11.28    1.68
   0 -18  -5   11.18    2.14
   0 -18  -5   10.42    1.99
   0 -18   6   38.22    3.50
   0  18  -6   33.13    3.89
   0  18   6   42.58    4.62
   0  18  -6   39.11    4.01
   0  18  -6   37.58    3.92
   0  18   6   35.76    4.45
   0 -18   6   34.39    3.63
   0 -18  -6   34.55    4.30
   0 -18  -6   35.95    4.25
   0 -18   7   61.22    5.16
   0  18  -7   65.47    5.96
   0 -18   7   66.74    5.42
   0  18   7   56.76    6.12
   0  18  -7   55.10    5.41
   0  18   7   64.21    6.43
   0  18  -7   43.69    5.38
   0 -18  -7   67.95    6.29
   0 -18  -7   59.41    6.16
   0 -18   8    1.25    0.62
   0  18  -8   -0.33    0.65
   0  18  -8    0.34    0.61
   0 -18   8    0.81    0.62
   0  18   8    1.29    0.93
   0  18   8   -0.43    0.67
   0 -18  -8    0.81    0.80
   0 -18  -8    2.02    1.14
   0 -18   9    5.37    1.12
   0  18  -9    3.99    1.42
   0  18  -9    6.96    1.67
   0  18   9    5.84    1.69
   0  18   9    8.32    1.95
   0 -18  -9    5.08    1.56
   0 -18  -9    3.26    1.36
   0 -18   9    6.71    1.21
   0  18 -10   11.37    2.22
   0 -18  10   11.61    1.69
   0  18  10   12.70    2.48
   0  19   0    0.38    0.75
   0  19   0    0.27    0.53
   0  19   0    0.46    0.58
   0  19   0   -0.35    0.49
   0  19   1   23.84    2.56
   0  19  -1   16.05    2.23
   0  19  -1   19.34    2.85
   0  19   1   18.41    2.83
   0  19   1   18.26    2.06
   0  19  -1   19.05    2.22
   0  19  -1   15.74    2.26
   0  19   1   17.98    2.53
   0  19  -2   44.59    4.45
   0  19  -2   44.10    4.95
   0  19   2   58.11    4.71
   0  19   2   44.83    5.16
   0  19   2   43.02    4.77
   0  19   2   48.77    4.09
   0  19  -2   45.40    4.40
   0  19  -3    5.36    1.43
   0  19   3    4.15    1.46
   0  19  -3    4.18    1.07
   0  19  -3    2.54    0.87
   0  19   3    4.75    1.04
   0  19   3    4.39    1.27
   0 -19   3    4.42    0.96
   0 -19   4    2.82    0.91
   0  19   4    3.61    1.22
   0  19   4    2.13    1.15
   0  19  -4    4.49    1.23
   0  19  -4    4.30    1.10
   0  19  -4    2.17    0.83
   0 -19  -4    1.18    0.95
   0 -19   4    2.98    0.82
   0 -19   5    0.70    0.52
   0  19  -5   -0.26    0.51
   0  19  -5    0.28    0.65
   0 -19   5    0.23    0.62
   0  19   5   -0.38    0.68
   0  19  -5   -0.30    0.54
   0 -19  -5    2.08    0.92
   0 -19  -5    0.40    0.72
   0 -19   6   12.56    1.60
   0  19  -6    7.51    1.65
   0  19  -6   13.41    2.03
   0 -19   6   10.49    1.65
   0  19   6   10.90    2.14
   0  19   6    6.64    1.89
   0  19  -6   10.55    1.87
   0 -19  -6   12.91    2.21
   0 -19  -6    5.32    1.57
   0 -19   7   22.68    2.40
   0  19  -7   14.18    2.45
   0  19  -7   17.37    2.71
   0  19   7   20.83    3.23
   0  19   7   22.96    3.39
   0 -19   7   24.21    2.67
   0 -19  -7   17.85    2.97
   0 -19  -7   24.61    3.24
   0 -19   8   24.32    2.69
   0  19  -8   26.04    3.29
   0  19   8   23.26    3.59
   0  19   8   22.26    3.46
   0  19  -8   32.54    3.68
   0 -19   8   26.44    2.89
   0 -19  -8   25.19    3.60
   0 -19  -8   23.48    3.47
   0  19  -9   24.88    3.46
   0 -19   9   27.92    2.91
   0  19 -10    2.77    1.13
   0  20   0    8.00    1.88
   0  20   0    7.22    1.54
   0  20   0   10.46    1.70
   0  20   1    0.41    0.82
   0  20  -1   -0.39    0.69
   0  20   1   -0.30    0.47
   0  20   1    0.25    0.55
   0  20  -1   -0.75    0.63
   0  20  -2   14.73    2.52
   0  20   2   23.84    2.57
   0  20   2   20.92    3.11
   0  20  -2   15.26    2.22
   0  20   2   13.10    2.36
   0  20   3   58.72    5.84
   0  20  -3   44.75    4.61
   0  20   3   56.72    4.68
   0  20  -3   44.11    5.01
   0 -20   3   43.90    4.32
   0  20   3   47.87    5.12
   0  20   4   11.63    2.15
   0  20   4    9.86    2.22
   0  20  -4   12.14    2.07
   0  20  -4   10.77    1.84
   0  20  -4    7.03    1.52
   0 -20   4    9.69    1.48
   0 -20  -4   13.19    2.40
   0 -20   5    1.47    0.82
   0  20   5    2.79    1.23
   0  20  -5    0.96    0.76
   0  20  -5    0.57    0.63
   0  20  -5    0.82    0.61
   0 -20   5    2.98    0.82
   0 -20  -5    3.78    1.35
   0 -20   6    1.21    0.68
   0  20   6    1.68    1.06
   0  20   6   -0.46    1.01
   0  20  -6    0.30    0.47
   0  20  -6    0.29    0.52
   0 -20  -6    1.71    1.14
   0  20  -6    0.92    0.67
   0 -20   6    1.32    0.69
   0 -20   7    0.19    0.48
   0  20  -7    0.31    0.68
   0 -20   7    0.47    0.47
   0  20   7    0.88    1.04
   0 -20   8    6.07    1.22
   0  21   0   -0.42    0.75
   0  21   0   -0.28    0.61
   0  21   1   17.10    2.28
   0  21  -1   14.20    2.20
   0  21   1   11.37    2.39
   0  21  -1   12.52    2.38
   0  21   1   16.03    2.37
   0  21  -2    0.28    0.55
   0  21   2    0.75    0.71
   0  21   2    1.02    0.80
   0  21  -2    1.55    0.91
   0  21   2    0.90    0.90
   0  21   3   22.60    3.36
   0  21   3   30.03    3.98
   0  21  -3   28.92    3.62
   0  21  -3   24.76    3.13
   0  21   3   30.19    3.10
   0  21  -4    5.94    1.34
   0  21   4    5.49    1.08
   0 -21   4    4.35    1.05
   0  21   4    6.22    1.63
   0  21  -4    5.31    1.42
   0  21   4    5.66    1.67
   0  21  -5    4.40    1.28
   0  21   5    3.72    1.35
   0  21  -5    4.36    1.26
   0 -21   5    3.38    0.94
   0  21  -6    0.32    0.63
   0 -21   6    1.40    0.73
   0 -21   6   -0.25    0.50
   0  21   6    0.44    0.77
   0  22   0    4.23    1.27
   0  22   0    3.98    1.55
   0  22  -1    2.76    1.03
   0  22   1    3.50    1.14
   0  22   1    1.84    1.01
   0  22  -1    1.28    1.08
   0  22   2   20.31    3.01
   0  22   2   24.92    2.91
   0  22  -2   25.13    3.17
   0  22  -2   21.99    3.31
   0  22   3    3.40    0.96
   0  22  -3    2.76    1.09
   0  22   3    4.89    1.44
   0  22  -3    4.27    1.27
   0  22   4    2.67    0.79
   0  22   4    2.01    1.02
   0  22  -4    0.74    0.74
   0  22   5    2.13    1.01
   0  22  -5    0.70    0.83
   0  23   4    0.41    0.64
   0  23  -4    0.77    0.77
   0  23  -5    0.73    0.92
  -1   0  17    0.29    0.59
  -1   0  16   10.37    1.81
  -1   0  15   -0.28    0.43
  -1   0  15    0.43    0.77
   1   0 -14   47.56    4.53
  -1   0  14   42.20    4.38
  -1   0  14   40.44    4.94
   1   0 -13    0.26    0.52
  -1   0  13   -0.38    0.59
  -1   0  13    0.75    0.63
   1   0 -12  192.33   14.24
  -1   0  12  184.78   14.78
  -1   0  12  178.82   13.04
  -1   0  12  181.24   14.12
  -1   0  11    0.32    0.58
  -1   0  11    0.18    0.36
   1   0 -11   -0.23    0.54
  -1   0  11   -0.22    0.61
  -1   0  10   20.04    2.84
  -1   0  10   22.21    2.55
   1   0 -10   22.32    2.60
   1   0 -10   20.49    2.46
   1   0 -10   23.92    1.91
  -1   0  10   22.44    2.44
   1   0 -10   24.32    2.82
   1   0  -9   -0.34    0.52
  -1   0   9   -0.18    0.43
  -1   0   9   -0.15    0.31
   1   0  -9    0.19    0.37
  -1   0   9   -0.26    0.33
   1   0  -9    0.06    0.14
   1   0  -9   -0.23    0.46
   1   0  -8    2.44    0.41
   1   0  -8    2.05    0.68
  -1   0   8    2.75    0.68
   1   0  -8    2.25    0.62
   1   0  -8    1.97    0.63
  -1   0   8    3.64    0.73
   1   0  -8    4.18    0.99
  -1   0   8    3.02    0.78
  -1   0   8    2.11    0.80
   1   0  -8    1.94    0.74
  -1   0   8    1.90    0.70
   1   0  -7   -0.05    0.13
   1   0  -7   -0.19    0.35
   1   0  -7   -0.18    0.27
  -1   0   7    0.14    0.18
   1   0  -7    0.26    0.23
  -1   0   7    0.13    0.25
  -1   0   7    0.36    0.35
  -1   0   7   -0.20    0.36
   1   0  -7   -0.19    0.29
  -1   0   7   -0.19    0.33
  -1   0   6   10.94    1.32
   1   0  -6   13.17    1.09
   1   0  -6    9.99    1.51
   1   0  -6   13.13    1.41
   1   0  -6   12.39    1.54
  -1   0   6   10.23    1.44
  -1   0   6   11.81    1.39
  -1   0   6   12.77    1.61
   1   0  -6   10.95    1.52
   1   0  -5    0.13    0.16
   1   0  -5    0.28    0.20
  -1   0   5   -0.10    0.18
  -1   0   5    0.09    0.20
  -1   0   5    0.15    0.10
   1   0  -5   -0.03    0.07
   1   0  -5    0.27    0.29
   1   0  -4   19.70    1.80
  -1   0   4   20.32    1.83
   1   0  -4   19.82    1.95
   1   0  -4   16.36    1.76
  -1   0   4   19.87    1.93
  -1   0   4   20.04    1.54
   1   0  -4   20.52    1.56
  -1   0   4   21.53    1.84
  -1   0   3    0.08    0.17
   1   0  -3    0.06    0.12
  -1   0   3    0.17    0.23
   1   0  -3   -0.08    0.16
  -1   0   3    0.12    0.17
   1   0  -3   -0.06    0.12
   1   0  -2  283.26   21.31
   1   0  -2  309.65   21.38
  -1   0   2  294.87   21.39
   1   0  -2  308.88   21.36
  -1   0   2  298.17   21.36
   1   0  -1   -0.03    0.05
  -1   0   1    0.28    0.11
   1   0   1    0.05    0.06
   1   0   1    0.03    0.06
  -1   0  -1   -0.03    0.06
  -1   0  -1    0.03    0.06
   1   0   1    0.03    0.06
  -1   0  -1    0.09    0.06
   1   0   2  240.53   19.47
  -1   0  -2  274.10   19.51
  -1   0  -2  280.03   19.34
   1   0   2  274.91   19.50
  -1   0  -2  292.09   19.58
  -1   0  -2  267.98   19.54
  -1   0  -3   -0.07    0.13
   1   0   3    0.02    0.06
  -1   0  -3    0.02    0.07
   1   0   3    0.08    0.19
  -1   0  -3    0.06    0.13
   1   0   3    0.06    0.15
  -1   0  -3    0.09    0.23
  -1   0  -3    0.09    0.25
   1   0   4    4.77    0.79
  -1   0  -4    4.60    0.71
   1   0   4    4.49    0.44
   1   0   4    4.37    0.71
  -1   0  -4    4.82    0.67
   1   0   4    4.41    0.65
  -1   0  -4    3.92    0.75
  -1   0  -4    5.37    0.84
   1   0   5    0.28    0.21
  -1   0  -5   -0.16    0.25
  -1   0  -5    0.11    0.22
   1   0   5   -0.11    0.20
   1   0   5    0.08    0.08
   1   0   5   -0.12    0.22
   1   0   5   -0.10    0.15
   1   0   5    0.15    0.31
  -1   0  -5   -0.15    0.24
  -1   0  -5   -0.15    0.26
  -1   0  -6    0.59    0.39
   1   0   6   -0.16    0.32
  -1   0  -6    0.78    0.35
   1   0   6    0.79    0.39
   1   0   6    0.33    0.11
   1   0   6    0.59    0.32
   1   0   6    0.44    0.24
  -1   0  -6    0.18    0.32
   1   0   6    0.56    0.41
   1   0   6    0.88    0.44
  -1   0  -6    0.18    0.27
   1   0   7   -0.19    0.33
  -1   0  -7   -0.15    0.26
   1   0   7   -0.30    0.33
   1   0   7    0.03    0.09
   1   0   7    0.25    0.25
  -1   0  -7    0.21    0.32
   1   0   7   -0.22    0.61
   1   0   7    0.20    0.31
  -1   0  -7   -0.20    0.36
   1   0   7    0.17    0.21
   1   0   8   -0.41    0.41
  -1   0  -8    0.99    0.44
   1   0   8    1.37    0.53
   1   0   8    0.58    0.42
   1   0   8    0.69    0.41
  -1   0  -8    1.77    0.54
  -1   0  -8    1.66    0.67
   1   0   8    0.49    0.53
   1   0   8    0.23    0.54
  -1   0  -8    0.93    0.54
  -1   0  -8    1.13    0.42
  -1   0  -9   -0.18    0.36
   1   0   9    0.19    0.34
  -1   0  -9   -0.18    0.39
   1   0   9    0.15    0.30
   1   0   9    0.26    0.51
  -1   0  -9    0.25    0.38
  -1   0  -9   -0.11    0.36
   1   0  10  508.73   36.08
   1   0  10  472.53   35.76
  -1   0 -10  552.52   36.08
   1   0  10  465.98   36.43
  -1   0 -10  513.45   36.49
  -1   0 -10  473.29   35.48
   1   0  11   -0.46    0.73
  -1   0 -11    0.21    0.42
   1   0  11    0.71    0.48
   1   0  11    0.31    0.62
  -1   0 -11    0.30    0.53
  -1   0 -11   -0.12    0.26
   1   0  12   12.82    1.96
  -1   0 -12   14.38    1.93
   1   0  12   12.94    2.30
  -1   0 -12   17.17    2.40
  -1   0 -12   11.96    1.50
  -1   0 -13   -0.35    0.62
   1   0  13    0.26    0.57
  -1   0 -13    0.23    0.46
   1   0  14   17.46    2.41
  -1   0 -14   16.85    2.68
   1   0  15   -0.58    0.73
  -1   0 -15    0.39    0.59
   1   0  16   84.73    7.59
   1   0  17    0.62    0.73
  -1   1  17    2.17    0.92
  -1  -1  17   -0.27    1.01
  -1   1  16   29.38    3.52
  -1  -1  16   29.95    3.41
  -1   1  15    0.86    1.02
   1  -1 -15    2.64    1.11
  -1  -1  15    0.52    0.73
  -1   1  15    2.05    0.86
   1  -1 -15   -0.30    0.60
  -1   1  14    2.03    0.97
   1   1 -14    2.99    0.93
   1  -1 -14    2.63    1.05
   1  -1 -14    1.41    0.90
  -1   1  14    2.52    0.84
  -1  -1  14    2.49    0.84
  -1   1  13    0.91    0.27
  -1   1  13    0.38    0.83
   1   1 -13    1.01    0.67
  -1  -1  13    0.47    0.56
  -1   1  13    2.39    0.85
   1  -1 -13    1.12    0.75
   1   1 -13    0.97    0.57
  -1   1  12   -0.35    1.13
   1  -1 -12    0.79    0.70
   1   1 -12    0.23    0.61
   1   1 -12   -0.31    0.56
  -1   1  12   -0.25    0.63
  -1  -1  12   -0.22    0.73
  -1   1  11    2.79    0.93
  -1  -1  11    0.41    0.55
  -1  -1  11    1.28    0.24
   1  -1 -11    2.43    0.46
  -1  -1  11    0.65    0.92
  -1   1  11    0.32    0.87
   1  -1 -11    0.24    0.49
   1   1 -11    1.06    0.61
  -1  -1  11    2.35    0.69
   1   1 -11    0.86    0.68
  -1  -1  10  277.99   24.97
  -1   1  10  323.75   25.16
  -1   1  10  304.56   24.65
  -1  -1  10  327.11   24.57
   1  -1 -10  336.95   24.80
   1   1 -10  332.46   24.63
   1   1 -10  341.59   24.59
   1  -1 -10  339.74   24.00
  -1   1  10  360.68   24.66
  -1  -1  10  353.27   24.47
   1   1 -10  341.62   25.06
  -1  -1   9   70.57    6.97
  -1   1   9   73.46    7.02
   1   1  -9   79.83    6.61
   1  -1  -9   75.92    6.64
  -1  -1   9   86.41    6.69
  -1   1   9   76.64    6.74
   1  -1  -9   78.26    6.78
   1   1  -9   83.95    6.71
   1  -1  -9   87.38    6.23
   1   1  -9   79.13    6.98
  -1   1   9   83.22    6.68
  -1  -1   9   87.96    6.58
  -1   1   8   41.13    3.74
  -1  -1   8   45.52    3.66
  -1   1   8   39.45    3.96
   1   1  -8   35.62    3.91
   1  -1  -8   45.32    3.83
   1   1  -8   41.45    3.68
  -1   1   8   45.96    3.93
  -1  -1   8   42.32    3.73
   1  -1  -8   39.49    3.81
   1   1  -8   40.42    3.08
   1  -1  -8   46.85    3.41
   1   1  -8   44.31    4.12
  -1  -1   8   42.70    3.99
   1   1  -8   41.99    4.03
  -1   1   8   42.65    3.99
  -1   1   8   41.73    4.12
  -1  -1   8   30.11    3.84
  -1  -1   7   30.07    2.69
  -1   1   7   30.89    3.07
   1   1  -7   29.06    3.07
   1   1  -7   27.96    2.71
   1  -1  -7   28.12    2.79
  -1   1   7   29.37    2.89
  -1  -1   7   29.49    2.75
  -1   1   7   32.99    2.88
   1  -1  -7   29.66    2.88
   1  -1  -7   31.82    2.52
  -1   1   7   30.83    2.43
   1   1  -7   33.06    3.17
  -1   1   7   26.18    2.99
  -1  -1   7   24.83    2.96
  -1   1   7   31.55    3.05
  -1  -1   7   29.75    2.99
   1   1  -7   29.03    3.00
  -1  -1   6   10.57    1.21
  -1   1   6   11.21    1.05
   1  -1  -6    8.94    1.25
   1   1  -6   12.27    1.29
  -1  -1   6   11.39    1.27
  -1   1   6   12.16    1.40
  -1   1   6   12.74    1.39
   1   1  -6    9.51    1.38
  -1   1   6    9.56    1.37
   1  -1  -6   11.34    1.42
  -1  -1   6   12.50    1.49
   1   1  -6    9.87    1.43
  -1  -1   6    9.12    1.41
  -1   1   6    9.61    1.43
   1   1  -6   10.17    1.46
   1   1  -5    0.13    0.20
   1  -1  -5    1.22    0.39
  -1  -1   5    1.22    0.32
  -1   1   5    0.11    0.17
   1  -1  -5   -0.10    0.16
   1   1  -5    0.08    0.17
  -1  -1   5    0.26    0.26
  -1   1   5    0.13    0.16
   1   1  -5    0.13    0.27
   1   1  -5    0.09    0.17
  -1   1   5    0.21    0.21
  -1  -1   5    0.16    0.19
   1  -1  -5    0.11    0.12
  -1   1   5    0.05    0.12
   1  -1  -4   16.52    1.39
  -1   1   4   15.76    1.37
  -1   1   4   16.69    1.61
  -1  -1   4   15.49    1.46
  -1  -1   4   16.02    1.46
   1   1  -4   15.90    1.66
   1  -1  -4   16.38    1.57
   1   1  -4   17.36    1.49
   1   1  -4   15.26    1.47
  -1   1   4   14.45    1.55
  -1   1   4   15.50    1.62
   1  -1  -3  161.67   11.51
  -1   1   3  171.96   11.53
   1  -1  -3  144.54   11.67
  -1  -1   3  159.45   11.55
  -1   1   3  159.84   11.71
  -1  -1   3  136.14   11.72
  -1  -1   3  157.26   11.64
  -1   1   3  165.44   11.81
   1   1  -3  164.89   11.75
  -1  -1   3  163.78   11.56
   1   1  -3  152.80   11.56
   1  -1  -3  163.52   11.69
   1   1  -3  165.66   11.55
   1   1  -2   10.09    0.92
  -1  -1   2    8.90    0.84
  -1   1   2    7.73    0.88
   1   1  -2    8.36    0.80
  -1  -1   2    8.71    0.92
  -1   1   2    7.79    0.88
   1   1  -2   10.34    0.92
   1  -1  -2    9.38    0.92
  -1  -1   1  167.88   11.52
   1   1  -1  172.17   11.58
  -1   1   1  172.70   11.59
  -1  -1   1  146.77   11.57
   1  -1  -1  151.36   11.55
  -1   1   1  158.89   11.56
  -1  -1   1  138.93   11.55
  -1   1   1  170.04   11.63
   1   1  -1  166.02   11.56
   1  -1  -1  163.06   11.63
   1  -1  -1  169.86   11.57
   1   1  -1  169.31   11.56
   1   1  -1  159.00   11.57
  -1  -1   1  161.83   11.57
  -1   1   0   63.40    4.59
  -1  -1  -1    2.57    0.32
   1  -1   1    2.37    0.32
   1   1   1    2.75    0.33
  -1   1  -1    2.73    0.32
   1   1   1    2.65    0.36
  -1  -1  -1    2.88    0.37
  -1  -1  -1    2.92    0.35
  -1   1  -1    2.44    0.30
  -1  -1  -1    2.25    0.31
  -1   1  -1    2.62    0.32
  -1  -1  -1    2.58    0.35
   1  -1   1    2.78    0.33
   1  -1   1    2.47    0.31
  -1   1  -1    2.99    0.34
   1   1   1    3.07    0.31
   1  -1   2  299.05   20.22
   1   1   2  283.24   20.17
  -1  -1  -2  278.11   20.26
   1   1   2  278.65   20.25
  -1   1  -2  284.75   20.15
  -1  -1  -2  263.76   20.09
  -1  -1  -2  273.88   20.17
  -1   1  -2  281.98   20.24
  -1   1  -2  309.36   20.28
  -1  -1  -3   10.70    1.25
  -1   1  -3   11.63    1.19
   1   1   3   12.68    1.10
  -1   1  -3   13.50    1.35
  -1  -1  -3   13.51    1.29
   1  -1   3   12.77    1.14
   1   1   3   11.31    1.23
   1  -1   3   12.83    1.28
  -1   1  -3   16.13    1.43
   1   1   4    0.80    0.31
   1  -1   4    0.48    0.23
  -1   1  -4    0.67    0.25
  -1  -1  -4    0.40    0.24
   1   1   4    0.60    0.18
  -1   1  -4    0.12    0.26
  -1   1  -4    0.49    0.21
  -1  -1  -4    0.10    0.23
   1  -1   4    0.77    0.23
   1   1   4    0.46    0.23
   1   1   4    0.87    0.31
   1  -1   4    0.51    0.26
  -1   1  -4    1.09    0.39
   1   1   5   12.23    1.48
  -1  -1  -5   11.23    1.51
  -1   1  -5   13.09    1.61
  -1   1  -5   13.66    1.39
   1  -1   5   11.43    1.30
  -1  -1  -5   12.55    1.40
   1   1   5   12.48    1.10
  -1   1  -5   12.19    1.51
   1  -1   5   10.91    1.21
  -1   1  -5   11.70    1.25
   1   1   5   12.20    1.36
   1  -1   5   11.52    1.39
   1   1   5   12.02    1.40
   1  -1   5   11.64    1.51
   1   1   5   10.16    1.44
  -1   1  -5   13.20    1.57
  -1   1  -6  101.82    7.41
   1   1   6   87.74    7.30
   1  -1   6   79.57    7.24
  -1  -1  -6   82.76    7.12
  -1  -1  -6   87.83    7.04
   1   1   6   92.62    7.12
   1  -1   6   93.91    6.99
  -1   1  -6   85.72    6.94
   1   1   6   90.32    6.57
   1   1   6   89.42    7.25
   1  -1   6   90.75    7.26
  -1   1  -6   95.26    7.32
   1   1   6   89.37    6.99
   1  -1   6   86.39    6.81
   1   1   6   96.01    7.25
  -1  -1  -6   75.91    7.24
  -1   1  -6   88.35    7.39
   1   1   6   87.21    7.08
   1  -1   6   92.69    7.13
   1  -1   7    6.48    1.28
  -1   1  -7    9.20    1.45
   1   1   7    9.21    1.46
  -1  -1  -7   10.15    1.43
   1   1   7    8.37    1.31
   1   1   7    9.22    1.30
   1  -1   7    7.98    1.11
  -1  -1  -7    6.99    1.14
  -1   1  -7    9.40    1.20
   1   1   7    7.82    0.82
   1   1   7    8.58    1.18
   1  -1   7    9.27    1.10
   1  -1   7    9.28    1.33
   1   1   7    5.09    1.05
   1  -1   7    6.26    1.24
   1   1   7    6.52    1.25
  -1   1  -7    9.22    1.45
   1  -1   8    3.89    0.91
   1   1   8    3.87    0.91
  -1   1  -8    4.65    0.69
  -1  -1  -8    3.97    0.71
  -1  -1  -8    3.44    0.88
   1   1   8    3.15    0.84
  -1  -1  -8    3.46    0.81
   1  -1   8    4.07    0.81
  -1   1  -8    4.27    0.84
   1   1   8    3.70    0.51
  -1   1  -8    4.25    1.02
   1  -1   8    5.88    1.26
   1   1   8    3.89    1.07
   1   1   8    4.57    0.98
  -1   1  -8    3.47    0.98
   1  -1   8    3.44    0.96
   1   1   8    3.71    0.99
   1  -1   8    5.04    0.82
   1   1   8    3.25    0.74
  -1   1  -8    5.99    0.91
  -1  -1  -8    4.17    0.93
   1   1   9   -0.21    0.45
   1  -1   9    1.76    0.59
  -1   1  -9    2.47    0.69
   1   1   9    1.70    0.31
  -1  -1  -9    0.96    0.53
  -1  -1  -9    1.32    0.43
  -1   1  -9    1.20    0.40
   1  -1   9    0.77    0.73
   1   1   9    0.78    0.61
  -1   1  -9    2.50    0.70
   1  -1   9    0.82    0.39
   1   1   9    0.33    0.40
  -1  -1  -9    1.00    0.57
   1  -1  10   44.71    3.93
   1   1  10   38.00    3.89
   1   1  10   40.17    3.02
  -1  -1 -10   37.77    3.44
  -1   1 -10   39.74    3.36
   1   1  10   34.38    3.62
  -1  -1 -10   41.31    3.94
  -1   1 -10   46.79    3.83
   1  -1  10   37.83    3.56
   1   1  10   41.02    4.24
   1  -1  10   31.95    3.97
  -1  -1 -10   43.81    4.21
  -1  -1 -11   94.91    7.87
  -1  -1 -11   83.88    6.94
  -1   1 -11   84.11    6.79
   1   1  11   91.54    7.58
   1  -1  11   91.21    7.41
  -1   1 -11   91.42    7.28
  -1  -1 -11   91.33    7.51
   1  -1  11   91.71    7.17
   1   1  11   99.19    8.05
   1  -1  11   71.59    7.60
   1   1  12   93.00    8.41
  -1  -1 -12   95.64    8.31
  -1   1 -12   96.41    8.39
  -1   1 -12   87.30    7.21
  -1  -1 -12   89.78    7.39
  -1   1 -12   96.52    7.73
  -1  -1 -12  103.65    8.08
   1  -1  12  100.44    7.95
   1   1  12   95.97    8.06
   1  -1  12   92.88    7.59
  -1   1 -13   10.25    2.08
  -1  -1 -13   12.17    2.17
  -1  -1 -13   12.22    1.88
   1  -1  13   11.82    1.84
   1   1  13   10.84    1.93
  -1  -1 -14   46.70    4.94
  -1   1 -14   41.10    4.83
   1  -1  14   46.66    4.52
   1   1  14   43.39    4.57
  -1   1 -15    7.08    1.74
  -1  -1 -15    6.81    1.69
   1   1  15    9.17    1.76
   1  -1  15   11.20    1.83
   1   1  16   -0.32    0.89
   1  -1  16    0.86    0.80
   1  -1  17    6.09    1.43
   1   1  17    8.07    1.67
  -1   2  17   10.76    1.96
  -1   2  16   14.98    2.25
  -1  -2  16   11.85    2.20
  -1  -2  16   13.48    2.01
   1   2 -15    1.16    0.78
   1  -2 -15    2.88    1.18
  -1  -2  15    2.41    0.82
  -1   2  15    2.15    1.04
  -1   2  15    3.01    1.28
  -1  -2  15    3.81    1.28
  -1   2  14    4.86    1.55
   1  -2 -14    7.44    1.55
   1   2 -14    6.93    1.62
  -1   2  14    5.01    1.39
  -1  -2  14    8.31    1.42
  -1   2  13    8.32    1.10
   1   2 -13   11.40    1.69
   1  -2 -13   12.97    1.99
   1  -2 -13   14.18    2.21
   1   2 -13   11.65    2.06
  -1  -2  13   11.93    1.70
  -1   2  13   11.77    1.89
  -1   2  13    8.33    1.90
  -1   2  12    4.56    1.37
   1   2 -12    6.06    1.44
   1  -2 -12    4.43    1.26
   1  -2 -12    5.53    1.26
  -1  -2  12    5.99    1.03
   1   2 -12    5.87    1.17
   1  -2 -12    4.14    0.76
  -1  -2  12    6.44    1.17
  -1   2  12    4.50    1.21
   1  -2 -11  427.82   31.12
   1   2 -11  445.65   31.63
  -1  -2  11  438.24   31.58
  -1   2  11  415.36   31.87
  -1   2  11  381.18   32.14
   1   2 -11  435.54   31.63
   1  -2 -11  413.45   31.90
  -1  -2  11  475.79   31.47
   1   2 -11  426.92   32.18
   1  -2 -10   13.06    1.48
   1   2 -10   17.32    1.89
  -1   2  10   14.67    1.98
  -1  -2  10   16.28    1.82
  -1  -2  10   11.97    1.08
  -1   2  10    9.68    1.94
   1  -2 -10   15.95    2.05
   1   2 -10   15.23    1.83
  -1  -2  10   15.90    1.70
   1   2 -10   16.43    2.24
   1  -2  -9   12.60    1.37
  -1   2   9   10.29    1.81
   1   2  -9   11.39    1.50
  -1   2   9   10.91    1.66
   1  -2  -9    9.85    1.53
  -1  -2   9    9.43    1.40
  -1  -2   9   12.15    1.04
   1  -2  -9   13.18    1.79
   1   2  -9   13.07    1.58
  -1   2   9   12.28    1.66
   1   2  -9   13.43    1.93
  -1  -2   9   12.89    1.44
  -1   2   8   97.22    8.43
  -1  -2   8  108.85    7.98
  -1   2   8  101.05    7.75
   1  -2  -8  107.20    7.91
   1   2  -8  107.88    8.60
   1  -2  -8  105.33    8.26
   1   2  -8  103.66    8.05
  -1   2   8  102.42    8.35
  -1  -2   8  103.07    8.05
  -1  -2   8  102.36    7.55
   1   2  -8  118.68    8.67
  -1  -2   8  113.14    8.40
   1   2  -8   98.27    8.05
  -1   2   8  107.61    8.30
   1  -2  -8   96.00    8.31
   1   2  -8  106.73    8.54
  -1   2   8  100.70    8.40
  -1   2   8   94.43    8.50
  -1   2   7   36.87    3.69
  -1  -2   7   40.31    3.30
   1   2  -7   42.40    3.84
   1  -2  -7   37.70    3.53
   1   2  -7   43.82    3.44
  -1   2   7   40.59    3.67
  -1  -2   7   36.21    3.33
  -1  -2   7   40.74    3.61
   1   2  -7   45.09    3.87
   1  -2  -7   34.58    3.56
  -1   2   7   40.37    3.61
  -1   2   7   38.91    3.19
  -1   2   7   42.83    3.76
   1   2  -7   33.85    3.63
  -1   2   7   38.22    3.78
  -1  -2   6  129.22    9.16
   1   2  -6  125.33    9.65
   1  -2  -6  118.22    9.40
   1   2  -6  125.25    9.22
  -1  -2   6  119.64    9.20
  -1   2   6  115.47    9.46
  -1   2   6  123.98    9.09
  -1   2   6  112.25    9.58
  -1   2   6  128.70    9.51
  -1  -2   6  124.29    9.42
   1   2  -6  135.30    9.68
  -1   2   6  121.38    9.53
   1   2  -6  116.75    9.57
  -1   2   5    9.58    0.98
   1   2  -5   10.70    1.34
  -1  -2   5    9.51    1.01
  -1   2   5    9.87    1.22
  -1  -2   5    8.61    0.96
   1   2  -5    8.54    1.00
  -1   2   5    8.10    1.14
  -1  -2   5   11.52    1.22
   1   2  -5    9.08    1.22
  -1   2   5    7.76    1.13
   1   2  -5    9.77    1.27
   1   2  -5    9.80    1.03
   1  -2  -5    8.16    1.11
  -1   2   4  171.49   12.38
   1   2  -4  174.10   12.32
   1  -2  -4  165.13   12.56
  -1  -2   4  173.71   12.33
   1   2  -4  157.36   12.32
  -1  -2   4  172.94   12.30
   1   2  -4  174.88   12.64
  -1  -2   4  171.89   12.51
  -1   2   4  170.85   12.58
  -1   2   3  328.20   22.63
   1  -2  -3  321.95   22.64
   1   2  -3  293.52   22.50
   1  -2  -3  328.69   22.77
   1   2  -3  326.30   22.48
  -1  -2   3  312.57   22.47
  -1  -2   3  323.44   22.50
  -1  -2   3  326.25   22.68
   1  -2  -3  309.94   22.78
   1   2  -3  312.19   22.74
  -1   2   3  297.25   22.77
  -1   2   3  304.49   22.69
   1   2  -2    3.66    0.49
  -1   2   2    3.68    0.52
  -1  -2   2    3.62    0.45
  -1   2   2    2.31    0.46
   1  -2  -2    3.15    0.51
   1   2  -2    4.31    0.51
  -1   2   2    3.90    0.51
  -1  -2   2    3.27    0.36
   1   2  -2    3.40    0.35
   1  -2  -2    3.36    0.46
   1   2  -2    3.42    0.46
  -1   2   1   98.13    7.85
   1   2  -1  111.02    7.85
  -1   2   1  111.70    7.99
   1   2  -1  109.02    7.88
  -1   2   1  116.98    7.94
   1  -2  -1  109.75    7.94
  -1  -2   1  113.13    7.86
   1   2  -1  112.40    7.95
  -1  -2   1  106.35    7.87
   1   2  -1  103.39    7.88
   1   2  -1  113.89    7.86
  -1   2   1  112.51    7.89
   1   2  -1  110.15    7.89
   1  -2  -1  101.74    7.98
  -1   2   0   15.61    1.21
   1   2   0   13.75    1.22
  -1  -2   0   18.67    1.26
  -1  -2   0   17.24    1.39
   1   2   0   17.98    1.38
   1   2   0   16.21    1.19
  -1   2   0   15.73    1.19
   1   2   0   15.94    1.19
   1   2   0   15.85    1.29
   1   2   0   15.31    1.36
  -1  -2   0   15.09    1.35
  -1   2   0   16.40    1.21
  -1   2   0   15.74    1.29
  -1   2   0   17.86    1.29
   1  -2   0   15.44    1.28
  -1   2  -1   63.35    4.73
  -1   2  -1   68.79    4.85
   1   2   1   65.17    4.92
  -1  -2  -1   61.57    4.92
  -1   2  -1   67.84    4.80
   1   2   1   62.64    4.81
  -1   2  -1   68.21    4.81
   1   2   1   68.82    4.93
  -1  -2  -1   64.17    4.90
   1  -2   1   70.33    4.83
  -1   2  -1   65.04    4.83
   1   2   1   64.47    4.91
  -1   2  -1   64.03    4.82
   1  -2   1   66.28    4.82
  -1   2  -2   45.68    3.36
  -1  -2  -2   40.00    3.25
   1   2   2   42.17    3.27
  -1  -2  -2   40.79    3.38
  -1   2  -2   40.56    3.21
   1   2   2   43.90    3.41
  -1  -2  -2   40.63    3.28
   1  -2   2   43.12    3.20
   1  -2   2   44.07    3.32
  -1  -2  -2   44.76    3.41
  -1   2  -2   46.10    3.36
  -1   2  -3  526.02   34.80
  -1  -2  -3  472.64   34.65
   1   2   3  489.14   34.65
  -1   2  -3  471.71   34.54
   1  -2   3  494.06   34.55
  -1  -2  -3  475.95   34.74
   1   2   3  473.15   34.55
   1   2   3  440.72   34.59
   1  -2   3  504.45   34.72
  -1  -2  -3  520.90   34.81
   1  -2   3  490.76   34.42
  -1   2  -3  486.34   34.77
   1  -2   4  527.98   37.83
   1   2   4  554.50   38.18
  -1   2  -4  582.22   38.31
  -1  -2  -4  525.95   38.12
   1   2   4  524.96   38.11
  -1  -2  -4  519.68   38.16
   1  -2   4  536.75   37.96
  -1   2  -4  529.91   37.98
   1   2   4  517.15   37.89
   1   2   4  511.45   37.97
  -1   2  -4  488.27   38.17
   1  -2   4  535.88   38.16
  -1   2  -4  562.97   38.27
   1   2   4  570.10   38.25
  -1   2  -5   11.35    1.39
   1   2   5    9.96    1.35
  -1  -2  -5   10.42    1.26
  -1   2  -5    8.82    1.26
   1   2   5   10.28    1.23
  -1   2  -5   10.40    1.16
  -1  -2  -5    9.10    1.22
   1  -2   5    8.46    1.05
   1   2   5    8.96    0.99
  -1   2  -5    9.19    1.29
   1  -2   5    9.93    1.26
  -1   2  -5   10.93    1.43
   1   2   5    8.46    1.23
   1  -2   5    9.92    1.00
  -1   2  -5    9.89    1.00
   1   2   5    9.14    1.23
  -1   2  -6   80.66    6.23
   1   2   6   74.35    6.17
   1   2   6   81.26    6.04
  -1   2  -6   72.05    6.09
  -1  -2  -6   75.77    6.02
  -1   2  -6   81.73    6.34
   1   2   6   73.48    6.05
   1  -2   6   70.33    5.72
  -1  -2  -6   74.34    5.97
  -1   2  -6   73.10    5.81
   1   2   6   71.16    5.55
   1  -2   6   71.00    5.97
   1   2   6   71.76    5.92
   1  -2   6   67.45    5.57
  -1   2  -6   71.71    5.60
  -1   2  -6   76.03    6.14
   1   2   6   71.41    6.10
   1   2   7    3.74    0.79
  -1  -2  -7    4.52    0.90
   1  -2   7    2.52    0.55
  -1  -2  -7    3.27    0.62
  -1   2  -7    4.35    1.03
   1   2   7    2.97    0.83
  -1  -2  -7    3.21    0.79
  -1   2  -7    2.00    0.57
   1  -2   7    2.11    0.53
  -1  -2  -7    2.93    0.74
   1   2   7    1.60    0.58
   1   2   7    3.39    0.53
   1   2   7    3.89    0.83
   1  -2   7    3.97    0.82
  -1   2  -7    3.41    0.86
   1   2   7    2.79    0.77
  -1   2  -7    3.47    0.84
   1   2   7    2.04    0.73
  -1   2  -8  117.86    8.75
  -1  -2  -8  119.96    9.23
   1  -2   8  110.61    8.66
   1   2   8  119.02    9.05
  -1   2  -8  116.97    8.55
  -1  -2  -8  107.90    8.74
  -1   2  -8  122.46    9.45
  -1  -2  -8  114.78    9.23
  -1   2  -8  111.13    8.88
   1  -2   8  110.43    8.83
  -1  -2  -8  108.28    9.02
   1   2   8  115.31    9.18
   1   2   8  112.47    8.48
   1   2   8  122.66    9.29
   1   2   8  114.46    9.14
  -1   2  -8  118.47    9.37
   1   2   8  109.16    9.29
   1  -2   9    0.64    0.38
   1   2   9   -0.22    0.44
  -1   2  -9    0.34    0.34
   1   2   9    0.37    0.22
  -1  -2  -9    0.92    0.62
  -1   2  -9    0.36    0.23
  -1  -2  -9    0.53    0.34
   1   2   9    0.78    0.65
  -1  -2  -9    1.10    0.55
  -1   2  -9    0.67    0.38
   1   2   9   -0.18    0.40
   1  -2   9    0.12    0.29
   1   2  10   17.70    2.32
   1  -2  10   19.75    2.16
   1   2  10   18.65    1.65
  -1  -2 -10   20.25    2.49
  -1   2 -10   16.29    1.74
  -1  -2 -10   17.94    1.94
   1   2  10   16.35    2.45
  -1  -2 -10   15.20    2.20
   1  -2  10   17.75    1.95
  -1   2 -10   19.50    2.03
   1   2  11  258.58   20.40
   1   2  11  262.19   20.09
   1  -2  11  278.06   19.81
   1   2  11  266.79   19.00
  -1  -2 -11  272.14   20.27
  -1  -2 -11  252.35   19.47
  -1   2 -11  247.14   19.17
   1  -2  11  273.34   19.54
  -1   2 -11  268.63   19.59
  -1  -2 -11  282.70   20.19
  -1  -2 -12    5.18    1.33
   1  -2  12    4.25    1.04
   1   2  12    8.27    1.54
  -1  -2 -12    5.53    1.00
   1   2  12    4.77    1.38
   1  -2  12    5.22    1.00
  -1  -2 -12    7.22    1.42
   1  -2  13    3.21    0.97
  -1  -2 -13    2.63    0.98
  -1  -2 -13    1.95    0.80
   1   2  13    1.75    0.88
   1  -2  14    6.57    1.36
  -1  -2 -14    7.71    1.67
  -1   2 -14    5.32    1.52
  -1  -2 -14    9.73    1.67
   1   2  14    7.37    1.58
   1   2  15    1.28    0.92
  -1   2 -15    3.20    1.19
   1  -2  15    2.81    0.95
   1   2  16   20.16    2.79
   1  -2  16   18.11    2.50
   1  -2  16   19.63    2.75
   1  -2  17   19.35    2.60
  -1   3  17    2.05    1.10
  -1  -3  16   10.98    2.06
  -1   3  16   10.34    2.00
   1  -3 -16   15.27    2.42
  -1  -3  16   12.68    1.84
   1   3 -15    2.74    1.17
  -1  -3  15    2.63    0.82
  -1  -3  15    2.37    1.06
  -1   3  15    2.58    1.01
  -1  -3  15    4.81    1.70
  -1   3  15    1.28    1.09
   1  -3 -15    2.03    0.97
   1   3 -14    2.59    1.17
  -1   3  14    3.72    1.13
  -1  -3  14    3.56    0.91
  -1  -3  14    3.63    1.16
  -1   3  14    5.24    1.58
  -1  -3  14    4.93    1.53
   1  -3 -14    3.26    1.19
   1   3 -13   49.51    5.20
  -1   3  13   48.50    4.94
  -1  -3  13   52.27    4.59
  -1   3  13   50.38    4.15
  -1  -3  13   53.58    5.20
  -1   3  13   48.32    5.30
  -1  -3  13   46.80    5.26
   1   3 -13   49.63    4.54
   1  -3 -13   46.03    4.95
   1   3 -12   -0.33    0.65
  -1   3  12   -0.28    0.50
  -1  -3  12   -0.18    0.32
   1  -3 -12    0.50    0.40
  -1  -3  12    0.30    0.65
  -1  -3  12    0.59    0.44
  -1   3  12   -0.35    0.98
  -1  -3  12    0.36    1.09
   1   3 -12    0.38    0.44
   1  -3 -12   -0.29    0.58
   1  -3 -11   35.79    3.96
   1   3 -11   35.66    3.58
  -1   3  11   32.90    3.85
  -1  -3  11   41.99    3.63
  -1   3  11   32.52    4.06
  -1  -3  11   40.03    4.33
   1  -3 -11   39.13    3.42
   1   3 -11   35.65    3.60
  -1  -3  11   44.34    3.51
   1   3 -11   40.34    4.21
   1  -3 -10  130.57   10.87
   1   3 -10  131.86   10.44
   1   3 -10  138.10   10.49
  -1   3  10  135.37   10.90
  -1  -3  10  136.17   10.39
  -1   3  10  116.37   10.95
  -1  -3  10  122.97   11.04
   1  -3 -10  142.43   10.35
  -1  -3  10  148.37   10.31
   1  -3 -10  141.62   10.92
   1   3 -10  125.71   10.97
   1   3  -9    9.99    1.34
   1  -3  -9    8.35    1.49
  -1   3   9    9.57    1.51
  -1   3   9    9.95    1.15
   1  -3  -9   10.40    1.30
  -1   3   9   10.03    1.70
  -1  -3   9   10.36    1.74
   1   3  -9    9.86    1.33
  -1   3   9   10.34    1.62
  -1  -3   9   11.45    1.34
  -1  -3   9    9.17    0.85
  -1  -3   9    9.63    1.19
   1  -3  -9   10.11    1.57
   1   3  -9   10.98    1.73
  -1  -3   8    2.19    0.68
  -1   3   8    2.39    0.74
  -1   3   8    4.19    0.64
   1  -3  -8    3.65    0.67
   1   3  -8    2.20    0.79
   1  -3  -8    2.34    0.80
   1   3  -8    2.90    0.82
   1  -3  -8    3.54    0.84
   1   3  -8    3.69    0.69
  -1   3   8    1.63    0.63
  -1  -3   8    2.95    0.60
  -1  -3   8    3.34    0.41
  -1   3   8    2.60    0.77
   1  -3  -8    2.45    0.73
   1   3  -8    3.13    0.68
  -1  -3   8    2.76    0.85
  -1  -3   8    2.69    0.53
  -1   3   8    3.59    0.90
  -1   3   8    2.11    0.83
  -1  -3   8    3.06    0.91
   1  -3  -8    2.48    0.76
   1   3  -8    1.71    0.69
  -1  -3   7  113.18    9.63
  -1   3   7  120.26    9.68
  -1  -3   7  123.54    9.11
  -1   3   7  123.90    9.20
   1   3  -7  119.61    9.73
   1  -3  -7  114.82    9.64
   1  -3  -7  126.39    9.59
   1   3  -7  126.86    9.27
  -1   3   7  124.64    9.69
  -1  -3   7  122.13    9.20
  -1  -3   7  122.70    8.91
   1   3  -7  133.68    9.80
   1  -3  -7  124.10    9.70
  -1  -3   7  128.34    9.52
   1  -3  -7  113.63    9.62
  -1   3   7  138.07    9.74
   1   3  -7  128.72    9.82
  -1   3   7  117.14    9.60
  -1  -3   7  113.39    9.72
  -1   3   7  117.90    9.76
  -1  -3   6    9.79    1.02
  -1   3   6   11.10    1.15
   1   3  -6   10.21    1.42
   1  -3  -6    7.27    1.26
   1  -3  -6    9.30    1.29
   1   3  -6   10.13    1.40
  -1   3   6   11.91    1.44
  -1  -3   6    9.98    1.07
  -1   3   6    8.75    1.31
   1   3  -6    9.84    1.10
  -1  -3   6   10.77    0.95
  -1  -3   6   12.14    1.34
   1  -3  -6   12.45    1.48
   1  -3  -6    7.74    1.26
  -1   3   6    8.57    1.31
   1   3  -6    8.95    1.07
  -1  -3   6    8.25    1.34
   1   3  -6    9.61    1.37
  -1   3   6   11.90    1.53
   1  -3  -5  132.42   10.73
  -1   3   5  145.58   10.53
   1   3  -5  147.39   10.85
   1  -3  -5  143.87   10.75
  -1  -3   5  141.89   10.35
   1   3  -5  142.76   10.39
  -1  -3   5  143.46   10.63
  -1  -3   5  145.42   10.29
  -1  -3   5  147.65   10.33
   1  -3  -5  140.49   10.75
   1   3  -5  146.61   10.80
  -1  -3   5  123.73   10.75
   1   3  -5  133.04   10.37
  -1   3   5  138.74   10.70
   1   3  -5  152.47   10.89
   1   3  -4  105.15    8.12
   1  -3  -4  119.56    8.52
   1   3  -4  117.81    8.11
  -1  -3   4  117.46    8.08
  -1  -3   4  109.15    8.12
  -1  -3   4  111.03    8.35
  -1   3   4  110.82    8.32
  -1   3   4  107.88    8.38
   1   3  -4  113.09    8.46
   1  -3  -4  112.66    8.45
  -1  -3   4   92.19    8.43
  -1  -3   3  132.44    9.39
  -1   3   3  131.92    9.66
   1   3  -3  130.19    9.38
  -1  -3   3  134.81    9.37
   1  -3  -3  129.79    9.74
   1   3  -3  128.99    9.41
  -1  -3   3  129.47    9.49
  -1  -3   3  135.36    9.61
  -1   3   3  119.09    9.68
  -1  -3   3  111.11    9.66
   1   3  -3  132.25    9.66
   1  -3  -3  136.35    9.68
   1   3  -3  132.88    9.66
  -1   3   3  132.75    9.81
   1   3  -2    7.53    0.65
  -1  -3   2    8.30    0.65
  -1   3   2    8.24    0.94
  -1   3   2    7.72    0.95
   1  -3  -2    6.92    0.90
  -1  -3   2    7.45    0.78
   1   3  -2    6.94    0.82
   1   3  -2    8.71    0.83
  -1  -3   2    7.78    0.81
  -1  -3   2    7.69    0.83
   1  -3  -2    8.57    0.85
   1   3  -2    9.58    0.85
  -1   3   2    7.86    0.85
  -1  -3   2    8.39    0.87
  -1  -3   2    9.18    0.80
   1   3  -2    7.21    0.75
   1   3  -2    8.45    0.85
   1   3  -1    2.47    0.34
   1  -3  -1    2.71    0.30
  -1  -3   1    2.03    0.30
   1   3  -1    2.31    0.28
  -1   3   1    1.92    0.29
   1   3  -1    2.63    0.29
   1   3  -1    1.96    0.24
  -1  -3   1    2.11    0.27
   1   3  -1    2.40    0.32
  -1   3   1    2.62    0.37
   1  -3  -1    2.20    0.37
   1   3  -1    2.01    0.30
  -1  -3   1    2.55    0.32
   1   3  -1    2.68    0.40
  -1   3   1    2.44    0.41
  -1  -3   1    2.45    0.32
   1   3  -1    2.26    0.35
  -1   3   1    2.07    0.39
  -1   3   0   95.79    6.90
  -1   3   0   88.34    6.76
   1   3   0   87.83    6.79
  -1   3   0  117.74    6.75
  -1  -3   0  106.57    6.74
   1   3   0   95.99    7.00
   1   3   0   91.32    6.72
   1   3   0   91.12    6.72
   1  -3   0   90.44    6.72
  -1  -3   0   87.65    6.71
  -1   3   0   92.73    6.72
   1   3   0   95.59    6.88
  -1   3   0   93.22    6.77
   1   3   0   94.42    6.99
  -1  -3   0   87.88    6.97
   1  -3   0   90.60    6.88
  -1   3   0  102.72    6.89
   1   3   1    0.06    0.12
   1  -3   1    0.25    0.10
  -1   3  -1    0.19    0.08
  -1   3  -1    0.04    0.10
   1  -3   1    0.24    0.11
   1   3   1    0.07    0.13
  -1  -3  -1    0.16    0.09
   1   3   1    0.07    0.08
  -1   3  -1    0.21    0.09
  -1  -3  -1    0.11    0.09
  -1   3  -1    0.19    0.11
   1   3   1    0.12    0.11
  -1  -3  -1   -0.06    0.14
   1   3   1   -0.06    0.13
  -1   3  -1    0.24    0.08
  -1   3  -2   17.95    1.51
   1  -3   2   17.26    1.47
  -1   3  -2   18.29    1.65
  -1  -3  -2   18.68    1.63
  -1   3  -2   19.21    1.63
  -1   3  -2   18.92    1.56
  -1   3  -2   20.14    1.63
  -1  -3  -2   18.66    1.61
   1   3   2   19.31    1.56
  -1  -3  -2   18.72    1.53
   1   3   2   17.59    1.71
  -1   3  -2   19.54    1.51
   1  -3   2   18.41    1.60
  -1  -3  -2   16.47    1.60
   1   3   2   16.22    1.68
  -1  -3  -2   20.53    1.80
  -1  -3  -3  104.95    7.26
  -1   3  -3  104.98    7.24
   1   3   3  100.40    7.13
  -1  -3  -3   92.75    7.07
  -1   3  -3   89.34    6.96
  -1  -3  -3   91.91    7.24
   1   3   3   97.77    7.14
   1  -3   3   93.65    7.00
   1  -3   3   93.16    7.15
  -1  -3  -3   83.45    7.17
  -1  -3  -3   97.65    7.22
  -1   3  -3   96.22    7.21
   1  -3   4   75.11    5.83
   1   3   4   77.74    6.15
  -1  -3  -4   83.23    6.35
  -1   3  -4   88.38    6.37
  -1  -3  -4   78.85    6.17
   1   3   4   81.99    6.22
  -1  -3  -4   75.04    6.27
  -1   3  -4   79.42    6.04
   1  -3   4   82.31    6.02
   1   3   4   79.87    6.11
   1  -3   4   86.94    6.12
  -1   3  -4   74.67    6.28
   1  -3   4   82.71    6.27
  -1  -3  -4   71.75    6.29
   1  -3   4   80.87    6.26
   1   3   4   87.53    6.33
  -1  -3  -4   87.38    6.35
  -1   3  -4   79.76    6.31
   1   3   5   33.95    2.86
   1  -3   5   28.67    2.33
   1   3   5   32.27    2.63
  -1  -3  -5   31.53    2.89
   1   3   5   31.34    2.90
   1  -3   5   26.36    2.78
  -1   3  -5   34.56    2.94
   1   3   5   26.69    2.65
  -1  -3  -5   25.73    2.62
  -1  -3  -5   29.33    2.76
  -1   3  -5   29.94    2.56
   1  -3   5   28.12    2.47
   1   3   5   30.27    2.55
   1  -3   5   29.51    2.60
   1  -3   5   30.20    2.77
  -1   3  -5   28.55    2.80
   1   3   5   28.71    2.76
   1  -3   5   32.30    2.81
  -1  -3  -5   28.80    2.85
  -1   3  -5   30.13    2.91
   1  -3   5   24.92    2.69
  -1   3  -5   28.87    2.82
  -1  -3  -5   28.21    2.80
  -1  -3  -6  119.71    8.15
   1   3   6   97.44    7.84
   1  -3   6   93.91    7.34
   1   3   6  105.57    7.60
  -1  -3  -6   89.58    7.61
  -1   3  -6  111.73    8.08
   1  -3   6   87.59    7.92
  -1  -3  -6  116.57    8.12
   1   3   6   95.45    7.97
  -1   3  -6   93.08    7.90
   1   3   6  100.17    7.81
  -1  -3  -6   91.18    7.73
  -1  -3  -6   95.85    7.81
   1  -3   6  102.33    7.53
  -1   3  -6   91.81    7.55
   1   3   6  102.49    7.52
   1  -3   6  105.27    7.88
   1  -3   6  101.22    7.88
   1   3   6   99.74    7.89
   1   3   6  105.20    8.01
  -1  -3  -6   91.86    7.88
   1  -3   6   92.33    7.87
  -1   3  -6  109.96    8.05
   1  -3   7  128.81    9.89
  -1  -3  -7  144.16   10.65
   1   3   7  131.98   10.40
  -1   3  -7  139.53    9.93
   1   3   7  129.24   10.60
  -1  -3  -7  129.08   10.17
   1  -3   7  127.35   10.64
  -1   3  -7  146.79   10.70
  -1  -3  -7  152.31   10.75
   1   3   7  137.22   10.44
  -1  -3  -7  133.43   10.40
  -1   3  -7  131.36   10.58
   1   3   7  128.28   10.48
   1  -3   7  125.91   10.06
  -1  -3  -7  135.78   10.43
  -1   3  -7  131.11   10.16
   1   3   7  138.03   10.02
  -1   3  -7  142.87   10.65
  -1  -3  -7  135.40   10.58
   1  -3   7  131.91   10.42
   1  -3   7  129.65   10.44
   1   3   7  137.73   10.52
   1  -3   7  117.28   10.43
   1   3   7  147.17   10.70
  -1   3  -8   23.66    2.03
   1   3   8   18.11    2.26
   1  -3   8   22.10    1.99
  -1  -3  -8   18.89    2.40
  -1  -3  -8   20.88    2.16
  -1  -3  -8   23.95    2.66
  -1   3  -8   27.23    2.75
  -1   3  -8   22.05    2.56
  -1  -3  -8   19.58    2.35
   1   3   8   20.21    2.35
   1  -3   8   22.64    2.17
   1   3   8   18.16    2.37
  -1  -3  -8   20.00    2.33
  -1   3  -8   20.67    2.18
   1   3   8   20.10    1.96
   1   3   8   20.95    2.44
   1  -3   8   19.43    2.36
  -1   3  -8   21.00    2.54
   1   3   8   21.74    2.55
   1  -3   8   18.27    2.39
  -1  -3  -9    5.04    1.09
   1   3   9    4.21    1.02
  -1   3  -9    4.06    0.85
   1   3   9    3.82    0.68
   1  -3   9    4.34    0.81
   1   3   9    2.85    0.91
   1  -3   9    4.06    1.09
  -1  -3  -9    5.02    1.10
   1   3   9    5.35    1.05
  -1   3  -9    3.39    0.71
   1  -3   9    3.92    0.71
  -1   3  -9    4.97    1.13
  -1  -3  -9    3.11    0.74
  -1   3  -9    3.96    0.63
   1  -3  10   17.74    2.57
   1   3  10   17.48    2.57
  -1   3 -10   18.44    2.22
   1  -3  10   19.76    2.18
   1   3  10   20.57    2.56
   1   3  10   21.20    1.92
  -1   3 -10   17.40    2.56
  -1  -3 -10   23.71    2.65
  -1  -3 -10   18.43    2.13
  -1   3 -10   19.95    1.88
   1  -3  10   22.02    2.10
  -1  -3 -10   22.09    2.66
   1  -3  11  123.11   10.36
   1   3  11  126.34   10.47
  -1  -3 -11  116.02   10.09
   1   3  11  123.90    9.20
   1   3  11  120.17   10.16
   1  -3  11  135.91    9.79
  -1  -3 -11  123.36    9.62
  -1   3 -11  109.95    9.14
   1  -3  11  134.03    9.52
  -1  -3 -11  135.47   10.31
  -1  -3 -12  113.56    9.08
   1   3  12  103.86    8.93
   1  -3  12  106.94    8.48
   1   3  12  102.32    7.81
  -1  -3 -12   91.05    8.24
   1  -3  12  115.06    8.28
  -1  -3 -12  107.77    8.97
   1  -3  13    1.26    0.63
   1   3  13    2.15    0.87
  -1  -3 -13    0.30    0.54
  -1  -3 -13    1.91    0.85
   1  -3  13    0.87    0.69
   1  -3  14    0.22    0.57
   1   3  14    0.64    0.57
  -1  -3 -14    0.31    0.55
  -1  -3 -14   -0.34    0.53
   1  -3  14    0.30    0.54
   1  -3  15    0.24    0.47
  -1  -3 -15   -0.36    0.73
   1  -3  15   -0.31    0.73
   1   3  15    0.33    0.51
   1   3  16    5.18    1.43
   1  -3  16    6.87    1.33
   1  -3  16    4.43    1.29
  -1   4  16   -0.35    0.62
   1  -4 -16    0.36    0.65
   1   4 -15    6.34    1.59
  -1  -4  15    3.71    0.91
  -1   4  15    2.37    1.07
   1  -4 -15    4.24    1.28
  -1   4  15    2.55    1.28
  -1  -4  15    2.61    1.18
  -1  -4  15    1.98    1.04
   1   4 -14   -0.38    0.67
  -1  -4  14   -0.19    0.41
  -1   4  14    0.33    0.58
   1  -4 -14   -0.68    0.68
  -1   4  14   -0.40    0.71
  -1  -4  14   -0.82    0.73
  -1  -4  14   -0.32    0.75
   1   4 -13    3.90    1.24
  -1   4  13    2.82    0.98
  -1   4  13    2.09    0.61
  -1  -4  13    3.66    0.84
   1  -4 -13    2.58    1.05
  -1  -4  13    3.06    1.19
  -1   4  13    4.52    1.35
  -1  -4  13    2.12    1.03
   1   4 -12   33.14    3.98
  -1   4  12   29.12    3.71
  -1  -4  12   36.25    3.35
   1  -4 -12   33.55    3.26
   1  -4 -12   35.67    3.93
   1   4 -12   37.65    3.41
  -1   4  12   36.37    4.18
  -1  -4  12   31.85    4.03
  -1  -4  12   39.39    3.24
  -1  -4  12   36.72    3.90
  -1  -4  11   15.24    2.13
   1  -4 -11   11.82    1.98
   1   4 -11   11.75    1.60
   1   4 -11   13.75    1.74
  -1   4  11   11.74    1.97
  -1  -4  11   14.11    1.65
   1  -4 -11   11.36    1.60
  -1   4  11   13.51    2.24
  -1  -4  11   12.98    2.22
  -1  -4  11   14.85    1.54
   1   4 -11   13.81    2.18
  -1  -4  10  253.41   18.21
   1   4 -10  241.69   17.63
   1  -4 -10  218.76   18.15
   1   4 -10  244.11   17.70
  -1   4  10  218.87   18.16
  -1  -4  10  240.56   17.54
  -1   4  10  231.59   17.43
   1  -4 -10  242.37   17.71
  -1   4  10  230.72   18.40
  -1  -4  10  220.31   18.35
  -1  -4  10  248.93   17.40
   1   4 -10  244.45   18.43
  -1  -4   9  185.09   13.76
   1  -4  -9  172.47   13.87
   1   4  -9  175.94   13.29
  -1   4   9  177.56   13.21
   1  -4  -9  182.79   13.45
  -1  -4   9  172.16   13.99
  -1   4   9  171.09   13.99
   1   4  -9  190.15   13.38
  -1   4   9  166.57   13.83
  -1  -4   9  175.80   13.20
  -1  -4   9  180.30   13.07
   1   4  -9  174.29   13.97
   1   4  -8    2.46    0.55
   1  -4  -8    3.93    0.95
  -1   4   8    2.24    0.77
  -1  -4   8    2.49    0.72
  -1   4   8    2.77    0.75
   1  -4  -8    2.83    0.66
  -1   4   8    3.05    0.60
   1   4  -8    2.85    0.85
   1  -4  -8    1.68    0.68
   1   4  -8    3.43    0.86
   1   4  -8    2.73    0.62
  -1  -4   8    2.95    0.57
   1  -4  -8    3.36    0.86
  -1   4   8    2.85    0.85
  -1  -4   8    2.82    0.40
  -1  -4   8    4.66    0.96
  -1  -4   8    2.60    0.48
  -1   4   8    3.17    0.82
  -1  -4   8    2.11    0.81
  -1   4   8    3.52    0.93
   1  -4  -8    3.65    0.87
   1   4  -8    4.43    0.98
  -1  -4   7   20.82    1.78
  -1   4   7   16.66    2.22
  -1  -4   7   19.63    2.30
  -1   4   7   18.67    2.27
   1   4  -7   23.45    1.97
   1  -4  -7   20.86    2.36
  -1  -4   7   19.62    2.16
   1  -4  -7   19.93    2.27
   1   4  -7   21.29    2.35
  -1  -4   7   20.09    2.27
  -1   4   7   21.00    2.01
   1  -4  -7   21.84    2.13
   1   4  -7   20.47    2.34
   1  -4  -7   15.90    2.17
   1  -4  -7   22.61    2.31
  -1  -4   7   19.02    1.83
   1   4  -7   21.77    1.95
  -1   4   7   19.03    2.31
  -1  -4   7   21.20    1.72
  -1  -4   7   19.26    2.12
  -1   4   7   20.60    2.26
   1   4  -7   22.70    2.46
  -1   4   7   19.48    2.35
  -1  -4   7   19.47    2.34
  -1   4   6  324.47   24.13
  -1  -4   6  296.18   24.05
   1  -4  -6  330.53   24.10
   1   4  -6  343.80   24.16
  -1  -4   6  342.15   24.12
   1  -4  -6  331.32   24.24
   1   4  -6  310.08   23.61
  -1   4   6  356.84   24.29
   1  -4  -6  345.98   23.97
  -1   4   6  328.23   23.83
   1  -4  -6  285.91   24.02
   1   4  -6  336.08   24.20
   1  -4  -6  337.24   24.12
  -1  -4   6  340.04   23.57
   1   4  -6  330.15   23.64
  -1  -4   6  340.54   23.95
  -1  -4   6  334.40   23.52
  -1   4   6  314.88   24.02
   1   4  -6  333.47   24.24
  -1  -4   6  322.62   24.20
  -1   4   6  321.83   24.20
   1   4  -5  203.91   15.68
   1  -4  -5  227.52   16.14
  -1  -4   5  208.17   16.18
   1   4  -5  222.14   16.15
  -1  -4   5  216.39   16.12
   1  -4  -5  206.78   16.10
  -1   4   5  209.81   15.95
   1   4  -5  224.37   15.57
   1   4  -5  217.21   16.18
   1  -4  -5  218.02   16.17
  -1  -4   5  226.72   15.63
   1   4  -5  218.25   15.69
  -1  -4   5  215.43   15.70
  -1  -4   5  229.10   16.03
   1   4  -5  221.52   16.23
  -1   4   5  197.24   16.01
  -1  -4   5  223.61   15.70
  -1   4   4   35.27    3.26
  -1  -4   4   34.65    3.16
   1   4  -4   34.94    3.10
   1  -4  -4   38.09    3.13
  -1  -4   4   38.32    3.16
   1   4  -4   36.75    2.79
  -1   4   4   38.83    3.12
  -1  -4   4   37.88    2.79
   1  -4  -4   37.83    3.22
   1   4  -4   37.14    2.75
  -1  -4   4   38.52    2.70
  -1  -4   4   34.07    2.87
  -1  -4   4   36.13    3.04
   1   4  -4   32.11    3.12
  -1   4   4   32.25    3.02
   1   4  -4   32.74    2.77
  -1  -4   3  223.57   15.50
   1  -4  -3  224.37   15.95
   1   4  -3  205.28   15.76
  -1  -4   3  206.00   15.85
  -1   4   3  207.28   15.84
   1   4  -3  213.31   15.78
   1  -4  -3  215.69   15.78
  -1  -4   3  223.74   15.83
   1   4  -3  222.24   15.69
  -1  -4   3  212.50   15.70
  -1  -4   3  219.55   15.73
   1   4  -3  216.73   15.62
  -1  -4   3  211.06   15.61
  -1   4   3  221.48   15.88
  -1   4   3  238.80   16.08
   1   4  -2    8.74    0.72
   1   4  -2    7.00    0.85
  -1   4   2    9.17    0.91
  -1  -4   2    8.88    0.91
   1  -4  -2    9.04    0.87
   1   4  -2    8.74    0.85
  -1  -4   2    8.86    0.89
  -1   4   2    9.98    1.00
  -1  -4   2    7.97    0.72
  -1  -4   2    8.06    0.90
  -1  -4   2    7.27    0.82
   1   4  -2    7.82    0.89
  -1  -4   2    9.08    0.91
   1   4  -2    8.31    0.87
  -1   4   2    9.09    1.06
   1   4  -1  345.49   23.80
  -1  -4   1  328.52   23.75
  -1   4   1  334.33   23.74
  -1   4   1  340.66   24.04
   1   4  -1  339.36   23.93
   1   4  -1  332.11   23.67
   1  -4  -1  344.88   23.68
  -1  -4   1  341.35   23.71
   1   4  -1  326.20   23.71
   1   4  -1  286.10   23.75
   1   4  -1  323.35   23.95
  -1   4   1  347.81   24.02
  -1  -4   1  360.96   23.79
  -1   4   1  363.91   23.94
   1  -4  -1  339.49   23.95
   1   4  -1  323.35   23.70
  -1  -4   1  327.07   23.72
   1   4  -1  333.44   23.78
  -1   4   0  101.80    7.52
   1   4   0   99.91    7.48
   1   4   0   98.21    7.13
   1  -4   0   98.99    7.13
   1  -4   0  101.89    7.13
  -1   4   0  100.50    7.12
   1   4   0   96.74    7.13
  -1  -4   0   99.69    7.12
  -1  -4   0   99.14    7.33
   1   4   0   98.90    7.34
  -1   4   0   91.43    7.20
  -1  -4   0   97.71    7.47
   1   4   0   95.83    7.48
  -1   4   0  107.03    7.40
   1  -4   0   93.07    7.36
   1   4   0   99.29    7.40
  -1   4   0  114.82    7.14
  -1  -4   0  109.15    7.13
   1   4   0   99.59    7.15
  -1   4   0   91.09    7.19
   1   4   0   86.78    7.21
   1  -4   0   86.71    7.33
  -1   4   0  102.09    7.33
   1   4   0  108.01    7.33
   1   4   1   68.90    5.35
  -1  -4  -1   73.52    5.03
   1   4   1   69.04    5.09
  -1   4  -1   69.00    5.02
   1  -4   1   70.39    5.09
  -1  -4  -1   73.69    5.03
  -1   4  -1   69.58    5.03
   1   4   1   69.66    5.29
   1   4   1   72.62    5.38
  -1   4  -1   67.89    5.15
   1  -4   1   65.51    5.09
   1   4   1   67.74    5.31
   1   4   1   67.79    5.10
   1  -4   1   69.08    5.05
  -1   4  -1   66.30    5.03
  -1   4  -1   64.62    5.06
  -1   4  -1   69.77    5.14
  -1  -4  -2  137.59   10.44
  -1   4  -2  147.06   10.41
  -1   4  -2  143.27   10.46
   1   4   2  144.84   10.38
   1   4   2  142.50   10.64
  -1   4  -2  134.91   10.47
  -1  -4  -2  149.78   10.43
  -1   4  -2  151.59   10.44
   1  -4   2  140.91   10.48
  -1   4  -2  137.05   10.34
   1  -4   2  147.78   10.31
   1   4   2  139.41   10.63
  -1  -4  -2  140.02   10.47
   1  -4   3   40.76    3.25
  -1   4  -3   42.66    3.42
  -1  -4  -3   43.02    3.41
   1  -4   3   41.84    3.44
  -1   4  -3   47.01    3.45
  -1  -4  -3   39.81    3.38
   1   4   3   42.14    3.32
  -1   4  -3   40.24    3.18
   1   4   3   44.81    3.49
   1  -4   3   38.71    3.18
  -1   4  -3   40.19    3.25
  -1  -4  -3   40.77    3.43
   1   4   3   40.16    3.50
  -1  -4  -4  131.39   10.35
   1   4   4  141.86   10.34
   1  -4   4  139.17   10.44
  -1  -4  -4  156.29   10.46
  -1   4  -4  146.51   10.40
   1   4   4  142.32   10.29
  -1  -4  -4  138.59   10.22
  -1  -4  -4  126.81   10.39
  -1   4  -4  123.07   10.05
   1   4   4  140.48   10.32
   1  -4   4  139.17   10.14
  -1   4  -4  125.88   10.37
  -1  -4  -4  141.24   10.46
   1  -4   4  142.56   10.15
  -1  -4  -4  138.08   10.38
  -1   4  -4  141.43   10.40
   1  -4   5  226.26   15.80
  -1  -4  -5  249.98   16.76
   1   4   5  217.37   16.48
   1   4   5  233.72   16.31
  -1  -4  -5  214.18   16.33
  -1   4  -5  233.53   16.49
   1   4   5  209.60   16.46
   1  -4   5  210.99   16.49
  -1  -4  -5  252.30   16.59
  -1  -4  -5  231.66   16.31
   1   4   5  221.44   16.33
   1   4   5  225.63   16.56
  -1   4  -5  199.24   16.06
  -1  -4  -5  217.62   16.44
   1  -4   5  244.15   16.07
   1   4   5  236.33   16.29
  -1   4  -5  210.27   15.77
   1  -4   5  221.97   16.18
  -1   4  -5  215.76   16.48
   1  -4   5  207.60   16.33
  -1   4  -5  219.17   16.55
   1   4   5  233.27   16.44
   1  -4   5  216.93   16.37
  -1  -4  -5  240.30   16.60
  -1   4  -5  225.51   16.47
   1  -4   5  211.53   16.39
  -1  -4  -5  221.68   16.45
   1  -4   5  209.15   16.12
  -1  -4  -6  166.94   11.74
   1   4   6  146.75   11.43
   1  -4   6  154.49   11.17
   1  -4   6  146.23   11.35
  -1   4  -6  144.42   11.48
  -1  -4  -6  141.54   11.23
   1   4   6  142.70   11.14
   1   4   6  128.88   11.40
  -1  -4  -6  171.48   11.61
  -1   4  -6  159.82   11.53
   1  -4   6  144.89   11.51
   1   4   6  148.25   11.32
  -1  -4  -6  140.00   11.22
  -1   4  -6  142.05   11.05
   1  -4   6  156.16   11.00
  -1  -4  -6  147.40   11.40
   1   4   6  147.72   11.13
   1  -4   6  144.78   11.35
   1   4   6  147.20   11.38
   1  -4   6  150.39   10.76
  -1  -4  -6  156.48   11.50
   1  -4   6  143.34   11.41
   1  -4   6  146.37   11.07
  -1   4  -6  161.26   11.55
   1   4   6  150.18   11.48
  -1  -4  -7   99.22    7.56
   1   4   7   82.23    7.21
   1  -4   7   92.80    7.07
  -1  -4  -7   87.79    7.33
  -1   4  -7   96.48    7.44
   1  -4   7   89.23    7.22
   1   4   7   85.78    7.36
  -1  -4  -7   84.31    7.04
   1   4   7   87.31    6.94
   1  -4   7   92.38    7.48
  -1   4  -7   90.27    7.39
  -1  -4  -7   98.45    7.47
  -1   4  -7   85.50    7.36
  -1  -4  -7   85.85    7.13
   1   4   7   85.19    7.17
   1  -4   7   92.61    6.85
  -1   4  -7   82.06    6.88
  -1  -4  -7   85.13    7.21
   1   4   7   89.04    6.91
   1  -4   7   89.11    7.24
   1  -4   7   91.59    6.62
   1   4   7   84.82    7.22
   1  -4   7   85.34    7.29
   1   4   7   90.58    7.38
  -1  -4  -8    1.09    0.44
   1   4   8    2.07    0.77
   1  -4   8    0.22    0.45
  -1  -4  -8    0.37    0.34
  -1   4  -8    1.52    0.48
   1   4   8    0.91    0.54
   1   4   8    0.96    0.40
   1  -4   8    1.83    0.47
   1  -4   8    2.45    0.70
   1   4   8    1.93    0.62
  -1   4  -8    0.94    0.63
   1   4   8    1.59    0.64
  -1  -4  -8    1.42    0.70
   1  -4   8    0.84    0.31
   1   4   8    1.44    0.61
   1   4   9   19.08    2.60
   1  -4   9   20.81    2.61
  -1  -4  -9   21.90    2.51
  -1   4  -9   21.97    2.75
   1  -4   9   20.47    2.16
   1   4   9   18.67    2.54
  -1   4  -9   19.83    2.25
   1   4   9   22.96    2.18
  -1  -4  -9   23.28    2.39
  -1  -4  -9   22.59    2.73
   1  -4   9   22.13    2.45
   1  -4   9   23.76    2.05
   1   4  10  140.47   11.30
   1  -4  10  124.85   11.11
  -1  -4 -10  140.89   11.00
  -1   4 -10  133.44   11.23
   1   4  10  130.11   11.09
  -1   4 -10  141.79   10.68
   1  -4  10  135.01   10.49
   1   4  10  135.94   10.35
  -1  -4 -10  124.36   10.57
  -1   4 -10  133.02   10.12
  -1  -4 -10  153.79   11.35
   1  -4  10  145.19   10.95
   1  -4  10  147.57   10.31
   1  -4  11   30.38    3.79
   1   4  11   34.09    3.95
  -1  -4 -11   33.65    3.70
  -1   4 -11   30.55    3.82
   1  -4  11   37.73    3.37
   1   4  11   43.47    4.10
   1   4  11   34.84    3.09
  -1   4 -11   33.12    2.90
  -1  -4 -11   34.70    3.41
  -1  -4 -11   31.23    3.75
   1  -4  11   38.44    3.15
   1  -4  11   38.58    3.75
  -1  -4 -12    8.24    1.68
  -1   4 -12   12.52    2.12
   1   4  12   11.94    1.97
   1  -4  12   11.32    1.54
   1   4  12    8.54    1.15
  -1  -4 -12    8.50    1.41
  -1  -4 -12    8.93    1.78
   1  -4  12   10.24    1.30
   1  -4  12    9.08    1.66
   1  -4  13   23.40    2.67
   1   4  13   31.23    3.48
  -1  -4 -13   28.01    3.34
   1   4  13   24.61    2.29
  -1   4 -13   27.84    3.51
  -1  -4 -13   27.21    3.27
   1  -4  13   24.13    3.05
   1   4  14    2.02    0.99
  -1  -4 -14    1.99    1.02
   1  -4  14    1.03    0.55
  -1  -4 -14    0.33    0.52
   1  -4  14    0.88    0.69
   1  -4  15    4.33    1.05
  -1  -4 -15    4.07    1.28
   1  -4  15    5.46    1.38
   1   4  15    4.19    1.28
   1  -4  16    7.92    1.41
   1  -4  16    6.65    1.45
   1   4  16    7.19    1.71
   1  -4  16    6.54    1.52
   1  -4  17   -0.26    0.62
  -1  -5  16    4.30    1.04
   1  -5 -16    3.41    1.38
  -1   5  16    4.75    1.37
  -1   5  15    1.07    0.71
  -1   5  15    2.12    1.31
  -1  -5  15    0.59    0.50
  -1  -5  15   -0.43    0.94
   1  -5 -15    1.10    0.86
   1   5 -15    2.42    1.02
  -1  -5  15    1.93    0.81
  -1   5  14    6.20    1.47
  -1  -5  14    7.96    1.18
  -1  -5  14    5.42    1.12
  -1  -5  14    5.69    1.60
  -1   5  14    4.81    1.49
   1  -5 -14    7.04    1.62
   1   5 -14    4.98    1.47
  -1  -5  14    7.71    1.64
  -1   5  13    1.66    0.89
  -1   5  13    1.30    0.53
  -1  -5  13    1.67    0.55
  -1   5  13    1.13    1.01
  -1  -5  13    1.14    0.90
   1  -5 -13    0.67    0.60
  -1  -5  13    2.32    0.93
   1   5 -13    0.72    0.65
   1   5 -12    1.35    0.80
  -1   5  12    0.31    0.57
  -1  -5  12    1.25    0.50
   1   5 -12    1.69    0.54
   1  -5 -12    1.88    0.89
  -1  -5  12    3.22    1.04
   1  -5 -12    0.88    0.55
  -1  -5  12    1.41    0.99
  -1   5  12    0.35    0.94
  -1   5  11   65.64    6.50
  -1  -5  11   64.60    6.50
  -1  -5  11   70.84    5.63
  -1   5  11   64.72    6.36
   1   5 -11   64.94    5.63
   1  -5 -11   67.29    6.42
   1   5 -11   78.20    5.91
  -1  -5  11   77.86    6.36
  -1   5  11   69.76    5.64
   1  -5 -11   72.49    5.94
   1   5 -11   71.66    6.59
  -1   5  10   61.31    6.15
  -1  -5  10   63.37    6.19
  -1  -5  10   69.80    5.36
  -1   5  10   59.36    6.03
   1  -5 -10   57.91    5.98
   1   5 -10   66.87    5.42
   1   5 -10   72.52    5.57
  -1  -5  10   69.25    5.94
  -1   5  10   68.14    5.46
   1  -5 -10   71.75    5.74
   1   5 -10   65.87    6.20
  -1  -5   9   17.93    2.51
  -1   5   9   17.46    2.48
   1   5  -9   20.81    2.06
  -1  -5   9   19.47    1.89
  -1   5   9   19.50    2.51
  -1  -5   9   19.15    2.29
  -1   5   9   20.84    2.09
   1  -5  -9   21.19    2.26
   1   5  -9   21.56    2.02
   1  -5  -9   20.69    2.55
   1   5  -9   18.81    2.53
   1   5  -8   45.11    3.66
   1  -5  -8   45.40    4.31
  -1  -5   8   49.28    4.10
   1   5  -8   48.25    4.26
   1  -5  -8   46.05    4.18
  -1   5   8   41.64    3.77
   1  -5  -8   46.42    4.02
   1   5  -8   46.63    4.31
   1  -5  -8   41.02    4.11
   1   5  -8   38.53    4.16
  -1   5   8   44.69    4.32
  -1  -5   8   42.06    3.53
   1   5  -8   46.25    3.71
  -1  -5   8   43.99    4.19
  -1   5   8   44.91    4.22
  -1  -5   8   40.20    4.20
  -1  -5   8   43.85    3.63
  -1   5   8   41.61    4.26
  -1   5   7  139.67   11.25
  -1  -5   7  143.68   11.27
  -1   5   7  155.55   11.48
   1   5  -7  141.15   10.68
   1  -5  -7  140.68   11.38
  -1  -5   7  140.10   11.05
   1  -5  -7  148.06   11.23
   1   5  -7  149.28   11.29
  -1  -5   7  145.17   11.22
   1  -5  -7  153.45   11.14
   1   5  -7  145.28   10.39
  -1   5   7  147.09   10.96
   1   5  -7  151.43   11.35
   1  -5  -7  134.63   11.19
   1  -5  -7  146.68   11.27
   1   5  -7  147.33   10.72
  -1  -5   7  145.20   10.58
  -1  -5   7  143.02   10.57
  -1  -5   7  147.42   11.04
  -1   5   7  138.38   11.33
  -1  -5   7  139.14   11.34
  -1  -5   7  148.53   10.70
   1   5  -7  143.37   11.38
  -1   5   7  141.26   11.18
   1   5  -6    1.72    0.57
   1  -5  -6    1.20    0.49
  -1  -5   6    2.13    0.56
   1   5  -6    0.89    0.40
  -1  -5   6    2.15    0.59
   1  -5  -6    2.09    0.71
   1   5  -6    1.64    0.34
   1  -5  -6    2.02    0.57
  -1   5   6    1.13    0.45
   1   5  -6    2.00    0.31
   1   5  -6    1.49    0.58
   1  -5  -6    0.95    0.52
  -1   5   6    1.89    0.51
   1   5  -6    1.48    0.34
   1  -5  -6    2.13    0.63
  -1  -5   6    1.85    0.32
  -1  -5   6    1.24    0.33
  -1   5   6    1.46    0.51
  -1  -5   6    1.77    0.57
  -1  -5   6    1.63    0.36
  -1  -5   6    1.22    0.50
  -1   5   6    1.23    0.53
   1   5  -5   22.00    1.89
   1  -5  -5   21.73    2.43
   1   5  -5   22.42    2.27
   1   5  -5   21.75    2.30
   1  -5  -5   26.23    2.33
  -1  -5   5   22.07    2.27
  -1   5   5   23.15    2.25
   1   5  -5   25.28    1.95
   1  -5  -5   25.15    2.37
   1   5  -5   19.52    2.25
   1  -5  -5   21.76    2.26
   1  -5  -5   25.41    2.43
   1   5  -5   23.31    1.88
  -1  -5   5   22.65    2.00
  -1  -5   5   23.80    2.21
  -1  -5   5   23.56    1.80
  -1   5   5   21.84    2.21
   1   5  -5   21.31    2.32
  -1  -5   5   26.15    2.43
  -1  -5   5   23.23    1.92
  -1   5   4  674.05   44.80
   1   5  -4  593.18   44.38
   1   5  -4  611.30   44.41
  -1  -5   4  607.01   44.48
   1  -5  -4  634.35   44.41
  -1  -5   4  627.02   44.46
   1   5  -4  629.51   44.18
  -1   5   4  600.43   44.47
   1  -5  -4  620.70   44.55
  -1  -5   4  634.61   44.05
   1  -5  -4  651.82   44.62
   1   5  -4  630.25   43.96
  -1  -5   4  627.22   44.33
   1   5  -4  601.40   44.20
  -1  -5   4  604.01   44.23
   1   5  -4  605.84   44.03
   1   5  -4  610.16   44.52
  -1  -5   3    7.47    0.66
   1   5  -3    5.91    0.65
  -1   5   3    5.57    0.84
  -1   5   3    7.87    0.96
   1   5  -3    7.44    0.87
   1   5  -3    5.42    0.78
  -1  -5   3    6.81    0.87
   1  -5  -3    7.17    0.85
  -1  -5   3    7.62    0.90
  -1  -5   3    6.62    0.80
  -1  -5   3    7.41    0.85
   1   5  -3    7.70    0.85
   1   5  -3    7.93    0.84
  -1   5   3    7.36    0.98
  -1  -5   3    6.13    0.78
  -1   5   3    8.11    1.12
  -1  -5   2    3.60    0.50
   1   5  -2    3.33    0.37
  -1  -5   2    3.63    0.41
  -1   5   2    3.32    0.57
  -1   5   2    2.41    0.59
  -1  -5   2    2.89    0.53
   1   5  -2    2.95    0.53
  -1  -5   2    3.46    0.48
   1   5  -2    2.79    0.42
  -1   5   2    3.72    0.51
  -1  -5   2    3.04    0.46
   1  -5  -2    3.75    0.46
   1   5  -2    2.94    0.50
  -1  -5   2    3.31    0.54
   1   5  -2    3.01    0.48
   1   5  -1    7.75    0.91
  -1   5   1    7.86    1.00
  -1  -5   1    6.80    0.90
   1   5  -1    7.16    0.62
   1  -5  -1    7.77    0.63
   1   5  -1    6.40    0.69
  -1  -5   1    9.48    0.84
  -1   5   1    8.69    0.90
   1   5  -1    7.00    0.73
   1   5  -1    7.09    0.92
   1   5  -1    8.02    0.77
  -1  -5   1    7.34    0.68
  -1   5   1    7.17    0.69
  -1  -5   1    6.19    0.68
  -1   5   1    7.41    0.93
  -1   5   1    8.32    0.77
   1   5  -1    7.79    0.77
  -1   5   0    6.90    0.86
   1   5   0    4.43    0.70
   1   5   0    4.61    0.44
   1  -5   0    5.16    0.44
  -1  -5   0    4.43    0.60
  -1   5   0    5.57    0.44
   1  -5   0    5.22    0.45
   1   5   0    4.81    0.44
  -1  -5   0    5.18    0.43
   1   5   0    5.58    0.67
  -1   5   0    5.00    0.52
   1  -5   0    4.95    0.67
   1   5   0    5.51    0.70
  -1   5   0    5.15    0.69
   1   5   0    5.61    0.49
  -1  -5   0    5.77    0.45
  -1   5   0    5.64    0.44
  -1   5   0    5.66    0.54
   1  -5   0    5.10    0.55
   1   5   0    5.22    0.55
   1   5   0    5.70    0.65
  -1   5   0    4.83    0.61
  -1  -5  -1  361.71   24.99
   1  -5   1  351.01   25.08
   1   5   1  348.37   25.08
  -1   5  -1  355.69   24.98
  -1  -5  -1  369.80   24.99
  -1  -5  -1  351.49   25.31
  -1   5  -1  347.74   24.98
   1   5   1  337.54   25.33
   1  -5   1  387.51   25.13
  -1   5  -1  344.73   25.17
  -1   5  -1  354.71   25.16
   1   5   1  348.09   25.12
  -1   5  -1  320.09   25.03
   1  -5   1  350.52   25.08
   1   5   1  347.25   25.38
   1  -5   1  333.73   25.14
  -1   5  -1  361.26   25.15
  -1   5  -1  346.51   25.40
   1   5   1  356.91   25.45
   1   5   2  193.75   14.48
   1  -5   2  190.34   14.23
  -1   5  -2  206.57   14.16
  -1  -5  -2  212.39   14.17
   1   5   2  197.78   14.12
  -1  -5  -2  196.79   14.22
  -1   5  -2  184.53   13.98
   1  -5   2  184.38   14.16
  -1   5  -2  189.17   14.13
   1  -5   2  214.10   14.11
   1  -5   2  194.59   14.03
   1   5   2  192.78   14.46
  -1  -5  -2  194.63   14.20
  -1   5  -2  199.54   14.22
  -1   5  -2  204.85   14.20
  -1  -5  -3    2.09    0.50
  -1   5  -3    1.55    0.37
   1  -5   3    2.72    0.53
  -1  -5  -3    2.97    0.50
   1   5   3    1.76    0.38
  -1  -5  -3    1.21    0.40
  -1   5  -3    1.46    0.29
   1   5   3    1.80    0.49
   1  -5   3    1.68    0.31
  -1   5  -3    1.63    0.35
  -1   5  -3    1.68    0.44
   1   5   3    1.76    0.50
  -1   5  -3    1.35    0.37
  -1   5  -3    2.00    0.37
   1  -5   3    2.03    0.36
  -1  -5  -3    1.57    0.39
  -1  -5  -4  345.44   26.55
   1   5   4  349.40   26.51
  -1   5  -4  404.95   26.53
  -1  -5  -4  387.93   26.52
   1  -5   4  344.36   26.50
   1   5   4  378.04   26.40
  -1   5  -4  352.56   26.15
   1   5   4  385.26   26.57
   1  -5   4  360.29   26.21
  -1   5  -4  359.73   26.58
  -1  -5  -4  347.12   26.50
   1  -5   4  372.09   26.25
  -1   5  -4  367.86   26.50
  -1  -5  -4  377.18   26.49
  -1  -5  -5  189.53   13.64
   1   5   5  184.39   13.27
  -1  -5  -5  165.59   13.25
  -1  -5  -5  190.68   13.37
   1  -5   5  173.75   13.36
   1   5   5  170.09   13.31
  -1   5  -5  194.09   13.37
   1   5   5  178.49   13.21
  -1   5  -5  164.40   12.91
   1   5   5  183.12   13.50
  -1  -5  -5  172.95   13.33
   1   5   5  178.16   13.24
  -1   5  -5  175.14   12.76
   1  -5   5  176.43   13.01
  -1   5  -5  166.50   13.35
  -1   5  -5  186.07   13.45
   1   5   5  182.03   13.27
  -1  -5  -5  179.26   13.37
   1  -5   5  176.99   13.22
   1  -5   5  179.11   13.00
   1  -5   5  187.56   13.33
  -1   5  -5  174.13   13.30
  -1  -5  -5  165.55   13.24
   1   5   6    5.39    1.02
  -1  -5  -6    6.55    1.23
   1  -5   6    6.17    0.90
  -1   5  -6    6.24    1.12
   1   5   6    8.08    1.11
  -1  -5  -6    4.26    0.88
   1   5   6    7.89    1.06
  -1  -5  -6    7.47    1.17
  -1   5  -6    7.03    1.15
   1   5   6    4.78    0.98
   1  -5   6    3.45    0.91
  -1  -5  -6    5.39    0.90
  -1  -5  -6    4.76    0.97
   1   5   6    6.51    1.16
  -1   5  -6    5.68    0.82
   1   5   6    5.11    0.88
  -1   5  -6    5.75    0.55
   1  -5   6    7.37    0.82
   1  -5   6    6.94    1.05
   1   5   6    6.29    1.02
  -1   5  -6    7.02    1.12
   1  -5   6    4.44    0.77
  -1  -5  -6    5.15    1.01
   1   5   6    6.47    1.10
   1  -5   6    6.86    1.07
   1   5   7   42.36    3.96
  -1  -5  -7   49.82    4.29
   1  -5   7   39.90    3.97
  -1  -5  -7   37.88    3.72
   1   5   7   40.61    3.95
   1   5   7   45.67    3.74
  -1   5  -7   45.91    4.02
  -1  -5  -7   46.53    4.04
   1   5   7   41.39    3.83
  -1   5  -7   39.87    3.96
  -1  -5  -7   42.38    3.77
  -1  -5  -7   40.18    3.88
  -1   5  -7   36.44    3.47
   1   5   7   41.70    3.66
   1  -5   7   41.54    3.42
   1  -5   7   37.34    3.77
   1  -5   7   43.19    3.13
   1   5   7   43.63    3.91
  -1   5  -7   44.72    4.01
  -1  -5  -7   40.41    3.91
   1  -5   7   42.23    3.65
   1   5   7   42.80    3.99
   1  -5   7   32.87    3.74
   1  -5   7   40.80    3.54
  -1  -5  -8   67.78    6.14
   1   5   8   76.57    6.07
   1   5   8   72.87    6.47
   1  -5   8   75.92    6.01
   1  -5   8   75.81    6.47
  -1   5  -8   65.68    6.42
   1   5   8   67.90    6.24
  -1  -5  -8   70.39    6.19
  -1   5  -8   69.93    5.97
   1  -5   8   79.82    5.89
   1   5   8   72.40    6.02
   1  -5   8   82.82    6.21
  -1  -5  -8   79.58    6.70
   1  -5   8   78.47    5.57
  -1  -5  -9    9.90    1.55
   1  -5   9   12.43    1.54
   1   5   9    8.19    1.66
   1  -5   9   12.36    1.89
  -1  -5  -9   11.87    1.70
   1   5   9   12.69    1.96
  -1   5  -9   11.11    1.51
   1  -5   9   13.36    1.46
   1   5   9   14.59    1.63
   1  -5   9   12.86    1.67
  -1   5  -9   12.90    1.95
  -1  -5  -9   15.30    2.11
   1  -5   9   14.41    1.25
   1  -5  10    2.60    0.70
   1  -5  10    3.03    0.98
   1   5  10    4.26    1.18
  -1  -5 -10    3.83    0.95
   1   5  10    2.85    0.97
  -1   5 -10    3.02    0.75
   1  -5  10    2.90    0.68
   1   5  10    4.29    0.82
   1  -5  10    4.20    0.94
  -1   5 -10    3.58    1.09
  -1  -5 -10    2.90    0.78
  -1  -5 -10    2.04    0.85
   1  -5  10    3.59    0.59
   1  -5  11  111.71    9.28
  -1  -5 -11  113.72    9.64
  -1   5 -11  115.99   10.05
   1  -5  11  112.64    9.12
   1   5  11  129.14   10.11
   1   5  11  119.74    9.13
  -1   5 -11  110.35    8.74
  -1  -5 -11  114.62    9.41
   1  -5  11  119.56    9.58
  -1  -5 -11  128.87   10.14
   1  -5  11  130.60    8.86
  -1   5 -12   37.10    4.14
  -1  -5 -12   35.06    3.77
   1   5  12   41.77    4.18
   1  -5  12   31.53    3.20
   1   5  12   31.57    3.09
   1  -5  12   34.20    3.41
  -1  -5 -12   31.02    3.40
  -1  -5 -12   45.29    4.30
   1  -5  12   34.86    3.65
   1  -5  13   25.94    2.67
   1   5  13   25.00    3.28
   1   5  13   26.72    2.44
   1  -5  13   24.25    2.78
  -1  -5 -13   23.52    3.23
  -1   5 -13   21.95    3.26
   1  -5  13   25.98    3.06
   1   5  14    9.88    1.88
   1  -5  14    7.71    1.33
   1  -5  14    8.19    1.48
  -1  -5 -14    9.85    1.90
  -1   5 -14    8.43    1.86
   1  -5  14   11.27    1.83
   1   5  15    5.11    1.42
   1  -5  15    4.16    0.99
  -1  -5 -15    4.32    1.29
   1  -5  15    5.75    1.20
   1  -5  15    7.07    1.50
  -1   5 -15    3.37    1.29
   1  -5  16    4.56    1.25
   1  -5  16    3.96    1.12
   1  -5  17    1.26    0.68
   1  -6 -16   -0.39    1.10
  -1   6  16   -0.38    0.76
  -1   6  15   19.47    2.90
  -1  -6  15   16.70    2.98
  -1  -6  15   18.19    2.19
  -1   6  15   16.09    2.81
   1  -6 -15   20.40    2.94
   1   6 -15   15.13    2.76
  -1  -6  15   21.24    2.85
  -1   6  14   -0.36    0.65
  -1  -6  14   -0.14    0.28
  -1  -6  14    0.18    0.42
  -1  -6  14   -0.40    0.80
  -1   6  14    0.40    1.01
   1  -6 -14    0.36    0.65
   1   6 -14   -0.39    0.69
  -1  -6  14    0.30    0.59
  -1   6  13    0.70    0.76
  -1   6  13    0.18    0.37
  -1  -6  13   -0.13    0.33
  -1  -6  13    0.38    0.58
  -1   6  13    0.38    0.75
  -1  -6  13    0.50    0.36
   1  -6 -13   -0.35    0.53
  -1  -6  13    0.28    0.49
   1   6 -13    0.37    0.65
   1   6 -12    1.72    0.82
  -1   6  12    1.33    0.73
  -1  -6  12    1.19    0.45
  -1  -6  12    1.67    0.57
  -1   6  12    1.75    0.94
  -1  -6  12    0.70    0.77
   1  -6 -12    1.20    0.57
   1  -6 -12    1.95    0.92
  -1  -6  12    1.28    0.69
  -1   6  11   40.29    4.28
  -1  -6  11   38.57    3.32
  -1   6  11   35.74    4.17
  -1  -6  11   30.43    3.98
  -1  -6  11   42.82    3.54
  -1   6  11   42.47    3.58
   1  -6 -11   39.97    3.81
  -1  -6  11   39.98    3.94
   1  -6 -11   38.87    4.23
   1   6 -11   37.07    3.32
   1   6 -11   40.91    4.33
  -1  -6  10   27.34    2.95
  -1  -6  10   22.99    3.10
  -1  -6  10   27.20    2.54
  -1   6  10   23.49    3.16
   1   6 -10   28.17    2.63
  -1   6  10   22.08    3.11
  -1  -6  10   30.67    2.45
   1   6 -10   26.11    2.45
   1  -6 -10   28.90    3.27
   1  -6 -10   31.13    2.97
  -1   6  10   25.20    2.63
   1   6 -10   27.64    3.28
  -1   6   9    1.32    0.71
  -1  -6   9    0.26    0.52
  -1  -6   9    0.63    0.31
   1  -6  -9    0.80    0.58
   1   6  -9    0.85    0.32
  -1   6   9    1.64    0.73
   1   6  -9    0.68    0.34
  -1  -6   9    0.70    0.27
  -1  -6   9    0.93    0.53
   1   6  -9    0.80    0.53
  -1   6   9    1.20    0.46
   1  -6  -9    1.14    0.51
   1  -6  -8   24.59    3.03
   1   6  -8   26.14    2.40
  -1  -6   8   30.62    2.89
   1  -6  -8   33.05    3.09
   1   6  -8   30.49    3.07
  -1   6   8   34.43    2.89
   1   6  -8   26.56    2.15
   1  -6  -8   28.10    2.91
   1  -6  -8   27.02    2.98
   1   6  -8   32.05    3.16
   1   6  -8   30.38    3.19
  -1   6   8   28.88    3.19
   1   6  -8   29.43    2.52
  -1  -6   8   27.30    2.33
  -1   6   8   30.31    3.09
  -1  -6   8   27.75    3.02
  -1  -6   8   23.64    2.95
  -1  -6   8   28.37    2.48
  -1   6   8   33.89    3.30
  -1   6   7   59.63    5.17
  -1  -6   7   53.85    5.06
  -1   6   7   60.97    5.37
   1   6  -7   58.19    4.52
   1  -6  -7   52.90    5.22
  -1  -6   7   55.73    4.89
   1  -6  -7   60.74    5.09
   1   6  -7   64.87    5.18
  -1  -6   7   57.21    5.07
   1   6  -7   60.32    4.43
  -1   6   7   57.08    4.91
   1  -6  -7   57.84    5.06
   1  -6  -7   58.32    5.11
   1   6  -7   53.33    5.08
   1  -6  -7   54.62    5.09
   1   6  -7   58.38    4.56
  -1  -6   7   61.51    4.95
  -1  -6   7   61.49    4.43
   1   6  -7   59.00    5.26
  -1   6   7   60.61    5.09
  -1   6   7   62.04    5.28
  -1  -6   7   54.02    5.14
  -1  -6   7   58.29    4.56
  -1  -6   6   51.76    4.47
  -1   6   6   48.07    4.42
   1   6  -6   51.67    3.90
   1  -6  -6   49.78    4.64
  -1  -6   6   48.80    4.26
   1   6  -6   49.87    4.42
   1  -6  -6   49.38    4.36
   1   6  -6   45.37    4.45
  -1  -6   6   55.68    4.48
  -1   6   6   46.91    4.31
   1   6  -6   57.82    3.99
   1  -6  -6   51.25    4.46
   1   6  -6   48.36    4.44
   1  -6  -6   44.18    4.33
   1  -6  -6   53.40    4.55
   1   6  -6   52.78    3.92
  -1  -6   6   54.08    4.31
  -1   6   6   46.86    4.32
   1   6  -6   51.15    4.57
  -1  -6   6   46.68    4.43
  -1  -6   6   52.38    3.95
  -1   6   6   49.88    4.51
  -1   6   5  170.37   12.65
   1   6  -5  155.27   12.08
  -1  -6   5  154.71   12.57
  -1   6   5  184.33   13.00
   1  -6  -5  156.64   12.85
   1   6  -5  175.43   12.61
   1  -6  -5  168.97   12.57
   1   6  -5  164.37   12.67
  -1  -6   5  178.44   12.65
  -1   6   5  167.83   12.64
   1   6  -5  185.51   12.31
   1  -6  -5  174.60   12.77
   1   6  -5  163.58   12.63
   1  -6  -5  156.24   12.55
   1  -6  -5  173.89   12.78
   1   6  -5  176.65   12.07
  -1   6   5  171.15   12.92
  -1  -6   5  178.21   12.51
   1   6  -5  163.21   12.27
  -1  -6   5  155.05   12.62
  -1  -6   5  172.89   12.16
  -1   6   5  153.21   12.49
   1   6  -5  161.50   12.69
   1  -6  -4    4.22    0.82
   1   6  -4    4.11    0.62
  -1   6   4    4.81    0.81
   1   6  -4    3.43    0.68
   1  -6  -4    3.88    0.71
  -1   6   4    3.92    0.84
   1  -6  -4    3.60    0.82
  -1   6   4    4.80    0.90
   1  -6  -4    3.69    0.75
   1   6  -4    4.69    0.78
  -1  -6   4    4.58    0.74
   1  -6  -4    3.45    0.64
  -1  -6   4    5.31    0.72
   1   6  -4    4.39    0.78
   1   6  -4    3.53    0.66
   1   6  -4    3.16    0.62
  -1  -6   4    4.16    0.73
  -1  -6   4    3.90    0.49
   1   6  -3    6.87    0.69
  -1   6   3    6.80    1.09
  -1  -6   3    6.41    0.68
  -1   6   3    8.06    0.99
  -1  -6   3    6.79    0.81
  -1  -6   3    6.08    0.81
   1   6  -3    7.07    0.82
  -1  -6   3    7.72    0.89
   1  -6  -3    6.78    0.83
  -1   6   3    6.40    0.86
   1   6  -3    8.15    0.93
   1  -6  -3    6.42    1.03
  -1  -6   3    7.71    0.90
   1   6  -3    5.15    0.80
   1   6  -2   39.75    3.13
   1   6  -2   39.56    3.00
  -1   6   2   37.12    3.08
  -1  -6   2   39.76    3.09
   1  -6  -2   41.74    3.03
  -1  -6   2   37.25    3.04
   1  -6  -2   38.90    3.44
  -1  -6   2   40.23    3.31
   1   6  -2   40.92    3.28
   1   6  -2   37.22    2.94
   1   6  -2   38.35    2.95
  -1  -6   2   37.04    3.03
  -1   6   2   40.20    3.29
  -1  -6   2   44.63    3.14
  -1   6   2   42.80    3.51
   1  -6  -2   38.39    2.99
   1   6  -2   37.03    2.98
  -1   6   1    3.52    0.48
  -1  -6   1    3.03    0.46
   1   6  -1    3.36    0.47
  -1   6   1    3.71    0.42
  -1  -6   1    3.40    0.42
   1  -6  -1    3.48    0.32
   1   6  -1    3.89    0.33
   1   6  -1    3.47    0.49
   1   6  -1    3.62    0.54
  -1   6   1    4.17    0.71
   1  -6  -1    3.60    0.64
   1  -6  -1    3.73    0.34
  -1  -6   1    3.52    0.41
   1   6  -1    3.44    0.33
  -1  -6   1    5.34    0.63
  -1   6   1    3.07    0.54
   1   6  -1    3.69    0.46
  -1   6   1    2.30    0.59
   1  -6  -1    2.83    0.62
   1   6  -1    3.91    0.65
  -1  -6   1    3.72    0.66
  -1   6   0    4.66    0.79
   1   6   0    4.72    0.77
   1   6   0    4.58    0.44
   1  -6   0    5.35    0.46
   1   6   0    5.27    0.45
   1  -6   0    5.66    0.46
  -1  -6   0    5.41    0.68
   1   6   0    5.45    0.70
   1   6   0    5.79    0.70
  -1   6   0    5.34    0.66
  -1  -6   0    4.44    0.58
   1   6   0    4.69    0.56
  -1   6   0    5.11    0.55
   1  -6   0    5.06    0.58
   1   6   0    5.97    0.53
  -1   6   0    6.10    0.45
  -1  -6   0    4.68    0.44
   1   6   0    4.52    0.70
   1  -6   0    5.07    0.71
  -1   6   0    6.98    0.81
  -1   6  -1   48.80    4.11
  -1  -6  -1   49.12    4.19
   1   6   1   51.75    4.17
  -1   6  -1   50.17    3.61
   1  -6   1   49.38    3.73
   1   6   1   48.66    3.73
  -1  -6  -1   52.39    3.62
  -1   6  -1   50.97    3.61
  -1  -6  -1   52.70    3.62
  -1  -6  -1   50.14    4.00
   1   6   1   47.86    3.93
   1  -6   1   52.46    3.78
  -1  -6  -1   42.79    3.76
  -1   6  -1   41.58    3.69
   1   6   1   49.36    3.80
   1   6   1   46.35    4.05
   1  -6   1   49.77    3.87
  -1   6  -1   53.63    3.90
  -1   6  -1   49.80    3.84
  -1  -6  -2   41.24    3.56
  -1   6  -2   39.53    3.41
   1   6   2   39.45    3.50
  -1  -6  -2   41.88    3.12
   1  -6   2   38.31    3.19
  -1   6  -2   41.64    3.12
  -1  -6  -2   40.55    3.43
   1   6   2   40.69    3.50
   1  -6   2   37.84    3.07
  -1   6  -2   40.65    3.06
  -1  -6  -2   39.76    3.20
   1  -6   2   40.45    3.18
  -1   6  -2   37.11    3.26
   1  -6   2   45.32    3.23
  -1   6  -2   39.71    3.13
   1   6   2   40.12    3.19
   1  -6   2   43.27    3.14
  -1  -6  -2   38.16    3.17
  -1   6  -2   41.19    3.20
  -1   6  -2   38.79    3.18
   1  -6   2   41.91    3.22
  -1   6  -3  140.68   10.99
   1  -6   3  152.75   10.91
   1  -6   3  145.46   11.04
  -1   6  -3  139.45   11.20
  -1  -6  -3  148.45   11.39
  -1   6  -3  160.52   11.07
   1  -6   3  150.94   11.14
  -1  -6  -3  157.72   11.07
   1   6   3  147.69   10.99
  -1  -6  -3  151.94   11.12
   1  -6   3  150.45   11.04
   1   6   3  151.99   11.39
   1  -6   3  154.48   10.99
  -1   6  -3  150.03   11.00
  -1  -6  -3  147.53   11.08
  -1   6  -3  148.64   11.11
   1   6   4  184.44   14.00
  -1  -6  -4  207.68   14.26
   1  -6   4  184.55   13.48
  -1   6  -4  179.51   13.60
  -1   6  -4  177.97   13.80
   1   6   4  193.09   13.94
  -1  -6  -4  171.13   13.90
   1  -6   4  176.81   13.78
  -1  -6  -4  205.41   13.79
  -1   6  -4  195.32   13.74
   1   6   4  196.51   13.68
   1   6   4  180.41   14.01
  -1   6  -4  178.53   13.43
   1  -6   4  189.62   13.68
   1   6   4  185.54   13.94
  -1   6  -4  182.24   13.88
  -1  -6  -4  181.41   13.77
  -1  -6  -4  183.07   13.73
   1  -6   4  187.89   13.54
  -1   6  -4  182.35   13.75
   1  -6   5   13.36    1.26
  -1   6  -5    9.72    1.42
   1   6   5   11.70    1.45
  -1  -6  -5   10.32    1.45
  -1  -6  -5   13.46    1.49
   1   6   5    9.27    1.34
   1  -6   5   11.43    1.45
  -1   6  -5   11.21    1.40
   1   6   5   11.27    1.35
  -1  -6  -5    7.58    1.30
  -1   6  -5   12.23    1.18
   1   6   5    9.77    1.51
   1  -6   5   11.52    1.34
  -1   6  -5   12.78    1.16
   1   6   5   12.01    1.47
  -1  -6  -5    8.58    1.48
   1  -6   5   12.57    1.25
  -1  -6  -5    9.18    1.32
  -1   6  -5    9.41    1.34
   1  -6   6   12.78    1.56
   1   6   6   10.75    1.51
  -1  -6  -6   17.46    2.07
   1  -6   6   11.66    1.38
  -1  -6  -6   12.83    1.64
  -1   6  -6   14.68    1.73
  -1   6  -6   13.34    1.75
   1   6   6   14.01    1.63
   1   6   6   12.76    1.66
  -1  -6  -6   14.38    1.73
   1  -6   6   14.63    1.76
  -1  -6  -6   13.51    1.66
  -1   6  -6   10.29    1.55
  -1  -6  -6   10.57    1.61
  -1   6  -6   11.14    1.30
   1   6   6    9.72    1.64
   1  -6   6   12.64    1.53
  -1   6  -6   12.81    1.16
   1   6   6   12.17    1.59
   1  -6   6   15.39    1.47
   1   6   6   14.63    1.73
   1  -6   6   15.28    1.71
   1   6   6   16.69    1.71
   1   6   7   58.85    5.43
  -1  -6  -7   69.49    5.81
   1  -6   7   65.97    5.11
  -1  -6  -7   60.91    5.37
  -1   6  -7   60.40    5.38
  -1  -6  -7   65.54    5.40
   1   6   7   63.56    5.24
  -1   6  -7   64.30    5.43
  -1  -6  -7   66.88    5.47
   1   6   7   60.50    5.28
   1   6   7   60.11    5.30
   1  -6   7   59.31    5.27
   1   6   7   60.14    5.21
   1  -6   7   63.70    5.02
   1  -6   7   62.42    5.38
   1   6   7   60.39    5.41
  -1   6  -7   61.29    5.52
  -1   6  -7   59.23    4.95
   1   6   7   58.19    5.53
   1   6   8   37.53    3.40
  -1  -6  -8   36.45    3.55
   1   6   8   42.72    3.72
  -1   6  -8   31.45    3.66
  -1   6  -8   35.92    3.24
   1   6   8   35.75    3.40
   1  -6   8   38.01    3.28
   1   6   8   39.04    3.75
   1  -6   8   32.23    3.54
   1  -6   8   32.60    3.28
  -1  -6  -8   46.99    4.16
  -1  -6  -9   14.13    2.12
  -1   6  -9   13.30    1.58
   1   6   9   12.35    1.62
   1  -6   9   14.97    1.48
   1  -6   9   11.69    1.51
   1   6   9   10.12    1.81
   1  -6   9   15.80    2.08
  -1   6  -9   13.73    2.04
   1  -6   9   14.38    1.72
  -1  -6  -9   11.10    1.67
   1   6   9   10.41    1.52
  -1  -6 -10    0.31    0.61
   1   6  10   -0.30    0.53
  -1   6 -10    0.16    0.32
   1   6  10    0.50    0.39
   1  -6  10   -0.12    0.24
   1  -6  10    0.16    0.34
  -1   6 -10   -0.30    0.60
   1  -6  10   -0.19    0.53
  -1  -6 -10    0.63    0.50
  -1  -6 -11    8.46    1.65
   1   6  11    4.48    1.32
   1  -6  11    6.03    0.95
   1   6  11    5.40    1.00
   1  -6  11    4.72    0.98
  -1   6 -11    5.33    1.37
   1  -6  11    3.80    1.04
  -1  -6 -11    5.30    1.12
  -1   6 -11    5.04    0.71
  -1  -6 -12   33.92    3.86
  -1   6 -12   38.90    4.48
   1   6  12   40.90    4.46
   1   6  12   42.12    3.71
   1  -6  12   40.16    3.62
   1  -6  12   43.51    3.90
   1  -6  12   40.48    4.03
  -1  -6 -12   42.73    4.56
  -1  -6 -13    6.44    1.60
   1   6  13    4.97    1.43
   1  -6  13    8.32    1.22
   1   6  13    8.94    1.21
   1  -6  13    5.57    1.18
  -1   6 -13    6.93    1.64
   1  -6  13    7.07    1.43
  -1  -6 -13    6.58    1.35
   1   6  14   14.39    2.48
   1  -6  14   17.34    1.97
  -1   6 -14   13.07    2.44
   1  -6  14   15.41    2.08
   1  -6  14   15.68    2.29
  -1  -6 -14   15.52    2.52
   1  -6  15    0.55    0.46
  -1  -6 -15    0.76    0.75
   1  -6  15   -0.28    0.67
   1   6  15   -0.76    0.90
   1  -6  15   -0.23    0.54
   1  -6  16    0.59    0.65
   1  -6  16    2.16    0.83
   1  -6  17    0.49    0.69
   1  -7 -16    1.21    0.95
   1  -7 -15    8.93    1.93
  -1   7  15    8.88    2.08
  -1  -7  15   11.15    1.56
  -1  -7  15   10.98    2.31
  -1  -7  15   12.67    2.01
  -1   7  15    8.68    1.96
  -1   7  14    2.30    0.91
  -1   7  14    0.59    0.53
   1   7 -14    2.39    1.06
  -1   7  14    1.60    1.01
  -1  -7  14    0.40    0.87
  -1  -7  14    1.69    0.66
  -1  -7  14    0.86    0.72
   1  -7 -14    1.49    0.94
  -1   7  13    1.84    0.89
  -1  -7  13    2.47    0.58
  -1   7  13    1.84    0.73
   1   7 -13    3.01    1.07
  -1   7  13    1.12    1.02
  -1  -7  13    5.00    0.89
  -1  -7  13    3.35    1.33
  -1  -7  13    2.93    0.93
   1  -7 -13    2.14    0.97
   1  -7 -12    0.89    0.48
  -1   7  12    1.06    0.77
  -1  -7  12    0.51    0.30
   1   7 -12    0.70    0.70
  -1  -7  12   -0.69    1.15
  -1  -7  12    0.57    0.47
  -1   7  12   -0.35    0.88
  -1  -7  12    1.71    0.69
   1  -7 -12    0.34    0.74
   1  -7 -11   45.49    4.28
   1   7 -11   43.24    4.72
  -1   7  11   45.90    4.76
  -1  -7  11   45.10    3.62
   1  -7 -11   48.10    4.75
  -1  -7  11   42.82    3.78
  -1   7  11   47.28    4.76
  -1  -7  11   36.10    4.44
  -1  -7  11   43.84    4.27
  -1  -7  10    4.94    0.80
  -1   7  10    4.40    1.21
  -1  -7  10    4.32    1.18
   1   7 -10    5.83    0.87
  -1   7  10    1.87    0.88
  -1  -7  10    4.60    0.66
  -1  -7  10    3.81    0.93
  -1   7  10    5.48    0.96
   1  -7 -10    5.82    1.17
   1  -7 -10    3.89    1.14
   1   7 -10    3.70    0.61
   1   7 -10    4.51    1.23
   1  -7  -9    0.28    0.56
   1   7  -9    0.66    0.28
   1   7  -9    0.51    0.30
  -1   7   9    0.29    0.52
   1   7  -9    1.64    0.73
  -1   7   9    1.01    0.50
   1  -7  -9    0.21    0.32
  -1  -7   9    0.54    0.39
  -1  -7   9    1.37    0.43
  -1   7   9    0.53    0.62
  -1  -7   9    0.26    0.61
   1  -7  -8   28.32    3.37
   1   7  -8   32.20    2.60
   1   7  -8   32.30    2.54
   1  -7  -8   30.12    3.20
  -1   7   8   33.17    3.12
   1  -7  -8   30.91    3.21
   1   7  -8   28.73    3.23
   1   7  -8   30.69    3.40
   1   7  -8   33.22    2.71
  -1  -7   8   27.95    2.97
   1   7  -8   29.97    3.20
   1  -7  -8   33.71    3.24
  -1  -7   8   33.84    3.33
  -1   7   8   27.74    3.19
  -1  -7   8   27.96    3.25
  -1  -7   8   34.07    2.73
  -1   7   8   35.97    3.50
   1   7  -7    1.76    0.34
   1  -7  -7    1.44    0.68
  -1  -7   7    0.56    0.34
   1   7  -7    1.24    0.50
   1  -7  -7    1.68    0.54
   1   7  -7    1.08    0.55
  -1  -7   7    2.10    0.61
  -1   7   7    1.65    0.54
   1   7  -7    1.57    0.36
   1  -7  -7    0.96    0.52
   1  -7  -7    1.06    0.51
   1   7  -7    0.19    0.53
  -1   7   7    0.69    0.35
   1   7  -7    1.64    0.35
  -1  -7   7    1.28    0.61
  -1   7   7    0.56    0.54
  -1  -7   7    1.77    0.37
  -1   7   7    1.64    0.61
  -1  -7   7    2.00    0.67
   1  -7  -6    6.58    1.17
  -1  -7   6    5.26    0.86
   1  -7  -6    5.79    0.94
   1   7  -6    4.57    0.97
   1   7  -6    3.63    0.81
  -1  -7   6    4.93    0.86
  -1  -7   6    5.08    0.91
   1   7  -6    5.83    1.06
   1  -7  -6    4.74    0.97
  -1   7   6    4.15    0.87
   1   7  -6    5.23    0.72
   1   7  -6    2.93    0.82
   1  -7  -6    5.09    0.94
  -1   7   6    5.85    0.96
   1   7  -6    6.39    0.63
  -1   7   6    3.29    0.94
   1  -7  -6    4.99    1.01
   1   7  -6    4.43    0.66
  -1  -7   6    6.03    1.02
   1   7  -6    4.96    0.58
  -1   7   6    2.95    0.84
  -1   7   6    3.52    0.90
  -1  -7   6    4.79    0.95
  -1  -7   6    6.10    0.68
  -1  -7   5  263.56   19.46
   1   7  -5  252.80   18.91
  -1   7   5  276.19   19.53
  -1   7   5  293.76   19.99
   1  -7  -5  244.58   19.76
   1   7  -5  263.34   19.47
   1   7  -5  265.95   19.42
   1  -7  -5  257.20   19.38
  -1  -7   5  271.87   19.48
  -1   7   5  257.63   19.56
   1   7  -5  276.57   19.25
   1  -7  -5  257.04   19.68
   1  -7  -5  250.81   19.41
   1   7  -5  257.76   19.47
   1  -7  -5  272.04   19.70
   1   7  -5  269.92   18.88
  -1   7   5  257.90   19.79
  -1  -7   5  276.14   19.35
   1   7  -5  249.67   19.56
  -1  -7   5  289.38   19.05
  -1  -7   5  244.57   19.45
   1   7  -5  257.24   19.61
  -1   7   5  267.77   19.42
   1  -7  -4    2.47    0.63
  -1   7   4    1.50    0.47
   1   7  -4    1.79    0.43
   1  -7  -4    1.57    0.47
   1   7  -4    1.54    0.46
  -1   7   4    1.04    0.40
  -1  -7   4    1.50    0.30
  -1   7   4    1.39    0.56
   1   7  -4    1.18    0.19
  -1  -7   4    1.38    0.41
   1   7  -4    1.47    0.46
  -1   7   4    0.93    0.48
   1   7  -4    1.35    0.46
   1  -7  -4    1.44    0.40
  -1  -7   4    1.44    0.39
   1   7  -4    1.38    0.41
   1   7  -4    1.46    0.46
  -1  -7   4    1.25    0.40
   1   7  -4    1.14    0.29
   1   7  -3    2.75    0.53
  -1  -7   3    2.53    0.53
   1  -7  -3    2.96    0.66
   1   7  -3    2.50    0.48
   1  -7  -3    1.89    0.42
  -1  -7   3    1.71    0.35
  -1   7   3    1.76    0.46
   1   7  -3    2.22    0.30
  -1   7   3    1.97    0.59
  -1  -7   3    1.72    0.39
  -1   7   3    3.33    0.75
   1  -7  -3    1.80    0.41
   1   7  -3    1.74    0.37
  -1  -7   3    1.85    0.41
   1   7  -3    1.50    0.44
   1   7  -3    2.36    0.50
  -1   7   3    1.95    0.45
  -1  -7   3    1.55    0.39
   1   7  -3    2.13    0.34
  -1  -7   2   12.79    1.55
   1   7  -2   14.31    1.55
   1  -7  -2   13.59    1.68
   1   7  -2   13.83    1.25
   1   7  -2   15.68    1.32
  -1   7   2   18.39    1.63
  -1  -7   2   15.98    1.39
  -1  -7   2   15.28    1.32
   1  -7  -2   14.08    1.65
   1   7  -2   15.76    1.42
  -1   7   2   12.72    1.64
  -1   7   2   15.44    1.37
  -1  -7   2   13.84    1.33
   1  -7  -2   15.34    1.25
   1   7  -2   15.63    1.26
   1   7  -2   13.70    1.38
   1  -7  -2   13.84    1.23
   1   7  -2   13.71    1.23
  -1   7   1   87.39    6.57
  -1  -7   1   77.99    6.58
   1   7  -1   79.57    6.53
  -1   7   1   83.50    6.44
  -1  -7   1   81.20    6.44
   1  -7  -1   74.97    6.80
  -1   7   1   88.69    6.95
   1   7  -1   77.47    6.67
   1   7  -1   86.21    6.31
   1  -7  -1   86.30    6.31
   1   7  -1   84.28    6.62
   1  -7  -1  107.29    6.35
   1   7  -1  100.00    6.35
   1   7  -1   86.13    6.90
  -1   7   1   85.45    7.01
   1  -7  -1   84.86    6.99
  -1  -7   1   86.09    6.95
  -1  -7   1   89.47    6.71
   1   7  -1   80.31    6.52
  -1   7   1   91.96    6.77
   1   7   0   39.57    3.39
  -1   7   0   39.84    3.36
  -1  -7   0   44.27    3.48
   1  -7   0   44.73    3.44
  -1   7   0   45.58    3.24
  -1  -7   0   46.79    3.24
  -1   7   0   47.22    3.91
   1   7   0   42.34    3.78
   1  -7   0   45.00    3.24
   1   7   0   42.49    3.23
  -1  -7   0   46.70    3.59
   1   7   0   44.80    3.63
  -1   7   0   50.85    3.77
   1   7   0   46.25    3.71
   1  -7   0   45.47    3.67
  -1   7   0   44.03    3.54
   1   7   0   47.80    3.59
  -1   7   0   43.78    3.22
  -1  -7   0   44.38    3.23
  -1   7  -1   57.57    5.11
  -1  -7  -1   64.22    5.23
   1   7   1   71.96    5.25
   1  -7   1   73.85    5.23
  -1   7  -1   62.97    5.22
   1   7   1   71.24    5.57
  -1   7  -1   75.85    5.39
  -1  -7  -1   78.78    5.67
   1  -7   1   69.95    5.34
  -1  -7  -1   64.85    5.68
   1   7   1   72.73    5.67
  -1   7  -1   75.58    5.70
   1  -7   1   71.32    5.14
  -1   7  -1   67.44    4.99
  -1  -7  -1   72.06    4.99
   1   7   1   67.54    5.12
  -1  -7  -1   74.25    5.00
  -1  -7  -1   70.26    5.46
  -1   7  -1   70.25    4.99
   1   7   1   72.40    5.44
   1  -7   1   67.83    5.36
  -1  -7  -1   66.59    5.11
  -1   7  -1   68.86    5.13
  -1   7  -1   69.75    5.12
  -1   7  -1   74.06    5.30
  -1  -7  -1   65.61    5.11
  -1  -7  -2    3.93    0.57
   1  -7   2    5.84    0.62
   1   7   2    4.73    0.63
  -1   7  -2    4.38    0.56
   1  -7   2    5.95    0.67
  -1   7  -2    4.15    0.66
   1   7   2    5.21    0.85
   1  -7   2    4.12    0.55
  -1   7  -2    4.90    0.58
   1   7   2    4.75    0.84
  -1   7  -2    5.52    0.85
  -1  -7  -2    5.40    0.93
   1  -7   2    6.28    0.68
  -1   7  -2    4.96    0.54
  -1  -7  -2    5.18    0.54
  -1  -7  -2    4.46    0.52
  -1   7  -2    3.70    0.50
  -1  -7  -2    4.92    0.81
   1  -7   2    4.32    0.59
   1  -7   2    4.94    0.67
  -1   7  -2    4.23    0.59
  -1   7  -2    4.25    0.60
  -1  -7  -2    4.63    0.59
   1   7   3   41.65    3.73
  -1   7  -3   42.63    3.36
   1  -7   3   44.41    3.28
  -1   7  -3   41.44    3.57
   1  -7   3   39.76    3.35
  -1   7  -3   40.28    3.56
  -1  -7  -3   40.28    3.75
  -1   7  -3   42.02    3.35
  -1  -7  -3   45.25    3.37
   1  -7   3   42.60    3.44
  -1  -7  -3   44.13    3.70
  -1  -7  -3   42.06    3.42
  -1   7  -3   40.12    3.05
   1  -7   3   42.27    3.38
   1  -7   3   42.92    3.36
  -1  -7  -3   38.77    3.36
  -1   7  -3   43.41    3.37
  -1   7  -3   41.02    3.42
   1   7   3   38.04    3.30
   1  -7   4   25.93    2.05
  -1   7  -4   22.02    2.13
  -1   7  -4   25.99    2.39
  -1   7  -4   22.72    2.37
   1  -7   4   25.69    2.21
  -1  -7  -4   20.13    2.39
   1   7   4   23.31    2.43
  -1   7  -4   23.81    2.25
  -1  -7  -4   27.81    2.26
  -1   7  -4   23.94    2.20
   1  -7   4   22.20    2.24
   1   7   4   21.24    2.12
   1   7   4   25.06    2.56
  -1   7  -4   24.41    2.00
   1  -7   4   22.67    2.15
   1   7   4   24.67    2.50
   1   7   4   21.13    2.41
  -1  -7  -4   24.48    2.61
  -1  -7  -4   21.30    2.17
   1  -7   4   22.90    2.07
  -1   7  -4   23.07    2.23
  -1   7  -4   21.20    2.07
  -1   7  -5  418.24   29.42
  -1   7  -5  396.16   29.38
   1  -7   5  417.60   29.21
  -1   7  -5  383.16   29.59
  -1   7  -5  406.89   29.52
  -1  -7  -5  389.66   29.45
  -1   7  -5  386.50   29.68
   1  -7   5  411.77   29.44
  -1  -7  -5  396.98   29.74
   1   7   5  420.84   29.69
   1   7   5  393.24   29.52
   1  -7   5  406.01   29.56
  -1   7  -5  433.70   29.52
  -1  -7  -5  440.48   29.54
   1   7   5  408.58   29.42
   1   7   5  411.19   29.88
  -1   7  -5  377.89   29.10
   1   7   5  412.62   29.73
  -1   7  -5  407.01   29.22
   1  -7   5  417.77   29.41
   1   7   5  388.29   29.74
  -1  -7  -5  447.11   30.11
   1  -7   5  412.14   29.22
  -1  -7  -6  332.83   23.19
   1  -7   6  307.61   22.30
  -1  -7  -6  289.97   22.56
  -1   7  -6  297.70   22.62
  -1  -7  -6  294.67   22.76
   1   7   6  321.61   22.70
  -1   7  -6  328.95   22.68
  -1  -7  -6  337.92   22.70
  -1  -7  -6  289.68   22.72
   1   7   6  314.71   22.58
   1   7   6  299.61   22.96
  -1   7  -6  295.46   22.18
   1  -7   6  309.53   22.48
   1   7   6  298.10   22.69
  -1   7  -6  298.34   22.08
  -1   7  -6  292.17   22.79
   1  -7   6  326.82   22.60
   1  -7   6  319.19   22.30
  -1   7  -7    1.30    0.60
  -1  -7  -7    0.19    0.33
  -1  -7  -7    0.26    0.47
   1   7   7    0.50    0.44
  -1   7  -7    0.31    0.24
  -1   7  -7    0.37    0.15
   1   7   7    0.72    0.43
   1  -7   7    0.45    0.28
  -1  -7  -7    1.10    0.49
  -1   7  -7    0.38    0.42
  -1   7  -7    0.90    0.53
   1   7   7    1.21    0.46
   1  -7   7    0.24    0.27
  -1  -7  -7   -0.20    0.25
   1   7   7    1.71    0.61
  -1  -7  -8    0.28    0.50
  -1   7  -8    0.12    0.26
   1   7   8    0.74    0.49
   1  -7   8    0.37    0.35
  -1   7  -8    0.25    0.45
   1   7   8   -0.20    0.39
   1  -7   8    0.28    0.31
   1   7   8    0.34    0.37
  -1  -7  -8    0.21    0.32
  -1  -7  -9   20.10    2.39
  -1   7  -9   19.47    2.05
   1   7   9   16.77    2.15
  -1   7  -9   18.86    2.56
   1  -7   9   19.49    2.04
   1  -7   9   19.08    2.13
  -1   7  -9   21.21    1.99
  -1  -7  -9   16.98    2.55
  -1   7 -10  121.54    9.00
  -1  -7 -10  118.60    9.64
  -1   7 -10  117.98    9.23
   1   7  10  116.51    9.39
  -1   7 -10   97.49    9.77
   1  -7  10  125.31    9.26
   1  -7  10  119.17    9.38
  -1  -7 -10  125.88   10.21
  -1  -7 -11   54.08    5.28
  -1   7 -11   54.35    5.70
   1   7  11   59.93    5.83
   1   7  11   52.26    5.01
   1  -7  11   59.81    5.03
   1  -7  11   63.44    5.24
  -1  -7 -11   65.90    5.98
  -1  -7 -12   10.69    2.07
   1   7  12   13.13    2.30
   1   7  12   10.98    1.60
   1  -7  12   12.86    1.69
  -1   7 -12   12.13    2.20
   1  -7  12   11.48    1.77
  -1  -7 -12   11.62    1.83
  -1  -7 -13    2.98    1.25
   1   7  13    4.84    1.49
   1   7  13    6.82    1.13
   1  -7  13    4.97    1.08
  -1   7 -13    5.51    1.45
   1  -7  13    5.53    1.19
  -1  -7 -13    5.55    1.28
   1   7  14   10.84    2.24
   1  -7  14   14.43    1.92
   1  -7  14   12.89    2.02
  -1   7 -14   14.60    2.55
  -1  -7 -14   13.46    2.38
  -1  -7 -15    1.58    0.86
   1  -7  15    1.64    0.81
   1   7  15   -0.40    0.87
   1  -7  15    2.45    0.84
   1  -7  16   -0.28    0.67
   1  -7  16    0.23    0.54
   1  -8 -15    2.78    1.23
  -1  -8  15    2.49    1.24
  -1   8  15    2.53    1.19
  -1  -8  15    2.61    0.98
  -1   8  15    1.66    0.92
  -1   8  14   31.51    3.81
  -1   8  14   22.44    2.84
   1   8 -14   25.61    3.62
  -1  -8  14   26.25    3.59
  -1  -8  14   30.81    2.81
  -1   8  14   24.71    3.53
  -1  -8  14   26.90    3.19
   1  -8 -14   25.25    3.50
  -1   8  13   11.65    2.32
  -1   8  13   18.24    2.17
  -1  -8  13   16.60    2.22
   1  -8 -13   14.67    2.46
  -1  -8  13   14.46    1.73
  -1   8  13   13.82    2.46
  -1  -8  13   12.08    2.33
   1   8 -13   15.41    2.52
  -1  -8  12   17.20    1.89
  -1  -8  12   16.29    2.61
  -1   8  12   12.17    2.34
   1   8 -12   22.39    2.94
  -1  -8  12   20.21    2.41
  -1   8  12   17.41    2.72
   1  -8 -12   17.47    2.65
   1  -8 -12   20.51    2.46
  -1  -8  11    0.31    0.68
  -1   8  11    0.32    0.75
  -1  -8  11   -0.12    0.28
  -1   8  11    0.35    0.70
   1   8 -11    0.34    0.67
  -1  -8  11   -0.21    0.43
   1  -8 -11    0.48    0.43
   1  -8 -11   -0.33    0.66
   1   8 -10    7.91    0.81
   1  -8 -10    7.82    1.61
   1   8 -10    7.42    1.57
  -1   8  10    8.52    1.71
  -1  -8  10    6.39    1.24
  -1  -8  10    5.95    1.44
  -1   8  10    8.18    1.61
  -1  -8  10    7.40    1.00
   1  -8 -10    8.17    1.45
   1   8  -9   -0.09    0.13
   1  -8  -9   -0.29    0.45
   1   8  -9   -0.18    0.22
   1   8  -9    0.28    0.50
  -1  -8   9   -0.17    0.35
   1  -8  -9   -0.23    0.45
   1   8  -9   -0.10    0.15
  -1  -8   9    0.38    0.29
  -1   8   9   -0.26    0.57
  -1  -8   9    0.25    0.60
   1  -8  -8    0.44    0.39
   1   8  -8    0.98    0.29
  -1   8   8    0.37    0.41
   1  -8  -8    0.20    0.46
   1   8  -8   -0.21    0.59
  -1  -8   8    0.20    0.48
  -1   8   8    0.42    0.50
   1   8  -8    0.51    0.23
   1   8  -8    1.01    0.55
  -1  -8   8    0.47    0.34
   1  -8  -8    0.37    0.37
   1   8  -8    1.18    0.53
   1  -8  -8    0.55    0.49
   1   8  -8    0.37    0.15
  -1  -8   8   -0.45    0.57
  -1   8   8   -0.23    0.47
  -1  -8   8    0.25    0.21
   1  -8  -7   28.99    3.45
   1   8  -7   30.79    2.59
  -1  -8   7   35.48    3.14
   1  -8  -7   36.84    3.27
   1   8  -7   32.41    3.22
   1   8  -7   34.58    3.50
  -1  -8   7   34.68    3.28
   1  -8  -7   35.68    3.48
   1   8  -7   35.81    2.89
  -1   8   7   33.79    3.29
   1  -8  -7   30.64    3.21
   1   8  -7   30.69    3.24
   1   8  -7   33.80    3.46
  -1   8   7   32.10    3.22
  -1   8   7   32.39    3.57
   1   8  -7   34.08    2.69
  -1   8   7   37.73    3.42
  -1  -8   7   31.26    3.24
  -1  -8   7   35.17    3.38
  -1   8   7   32.24    3.35
  -1  -8   7   36.58    2.81
   1  -8  -6   74.77    6.58
  -1  -8   6   75.51    6.02
   1   8  -6   73.18    6.13
   1   8  -6   76.97    6.39
   1  -8  -6   72.30    6.09
  -1  -8   6   76.47    6.17
   1   8  -6   85.08    5.97
   1  -8  -6   81.71    6.51
  -1   8   6   80.06    6.33
   1  -8  -6   64.96    6.06
   1   8  -6   74.34    6.20
  -1   8   6   67.40    6.07
   1   8  -6   73.31    6.37
   1   8  -6   78.73    5.57
  -1   8   6   79.20    6.63
   1   8  -6   71.22    5.83
  -1  -8   6   72.86    6.16
   1   8  -6   71.91    5.55
  -1   8   6   79.78    6.27
  -1   8   6   78.79    6.32
  -1  -8   6   74.54    6.24
  -1  -8   6   81.71    5.74
  -1   8   5  103.16    7.86
   1  -8  -5   79.83    7.56
   1   8  -5   95.26    7.35
  -1  -8   5   96.06    7.16
   1   8  -5  103.90    7.32
   1  -8  -5   94.33    7.23
  -1  -8   5   92.36    7.27
  -1   8   5   91.83    7.49
   1   8  -5  101.68    7.24
   1  -8  -5   92.60    7.62
   1  -8  -5   89.86    7.25
   1   8  -5   87.51    7.27
  -1   8   5   95.27    7.44
   1   8  -5   92.79    7.49
   1   8  -5   91.58    6.72
  -1   8   5   82.94    7.60
   1   8  -5   95.74    7.51
  -1  -8   5   95.42    7.18
   1   8  -5   93.05    6.78
  -1   8   5   90.61    7.30
  -1  -8   5   87.76    7.25
  -1  -8   5   84.53    7.27
  -1  -8   5   96.48    6.93
  -1   8   4  185.18   14.03
  -1  -8   4  178.27   13.98
  -1   8   4  218.43   14.70
   1   8  -4  197.19   13.76
   1   8  -4  191.00   14.09
   1  -8  -4  192.35   13.95
   1   8  -4  197.12   13.98
   1   8  -4  186.10   14.21
  -1  -8   4  193.50   14.00
   1  -8  -4  193.26   14.48
  -1   8   4  188.99   14.36
   1   8  -4  205.64   14.14
   1  -8  -4  179.40   13.97
   1   8  -4  185.64   14.02
   1   8  -4  198.31   13.61
  -1   8   4  180.97   14.43
   1   8  -4  181.42   13.54
   1   8  -4  187.12   14.21
  -1  -8   4  192.70   13.94
  -1  -8   4  177.97   14.01
   1   8  -4  195.06   13.77
  -1  -8   4  190.37   13.77
  -1   8   4  191.62   14.22
   1   8  -3    2.23    0.55
   1  -8  -3    2.97    0.73
  -1  -8   3    2.60    0.58
   1   8  -3    2.40    0.49
   1  -8  -3    2.19    0.43
  -1   8   3    2.25    0.56
  -1  -8   3    2.33    0.43
  -1   8   3    1.99    0.60
   1   8  -3    2.00    0.35
   1   8  -3    2.47    0.55
  -1  -8   3    2.16    0.42
  -1   8   3    4.33    0.91
   1   8  -3    2.47    0.45
   1   8  -3    2.15    0.42
   1   8  -3    2.11    0.54
  -1  -8   3    2.74    0.50
   1  -8  -3    2.57    0.44
   1   8  -3    2.43    0.50
  -1  -8   3    1.99    0.44
   1   8  -3    2.39    0.37
  -1   8   3    2.95    0.53
   1  -8  -2    4.23    0.44
   1   8  -2    4.33    0.44
   1  -8  -2    3.61    0.77
   1   8  -2    3.11    0.57
  -1   8   2    5.46    0.96
   1   8  -2    3.91    0.57
  -1   8   2    4.13    0.58
   1  -8  -2    4.11    0.44
   1   8  -2    2.22    0.50
   1   8  -2    4.14    0.44
  -1  -8   2    4.76    0.54
  -1   8   2    3.38    0.79
   1   8  -2    4.54    0.79
   1   8  -2    4.14    0.54
   1  -8  -2    3.64    0.81
  -1  -8   2    3.43    0.71
   1  -8  -2    3.65    0.50
   1   8  -2    4.51    0.57
  -1   8   2    2.93    0.71
  -1  -8   2    2.77    0.53
  -1   8   2    4.35    0.72
  -1   8   2    3.89    0.54
   1   8  -2    3.63    0.47
  -1  -8   2    3.33    0.51
  -1  -8   1   31.97    3.21
   1   8  -1   34.16    3.21
  -1   8   1   39.13    3.40
   1  -8  -1   35.98    3.33
   1   8  -1   39.46    3.10
  -1   8   1   39.99    3.32
   1  -8  -1   34.01    3.18
   1   8  -1   35.33    2.57
   1  -8  -1   37.03    2.57
   1   8  -1   36.28    2.97
   1   8  -1   28.79    2.81
  -1   8   1   35.75    2.71
  -1  -8   1   34.44    2.70
   1   8  -1   34.27    2.84
  -1   8   1   38.93    2.90
  -1   8   1   39.48    3.09
  -1  -8   1   35.55    3.03
   1   8  -1   34.05    2.84
   1   8   0   16.49    1.58
   1  -8   0   15.95    1.66
  -1   8   0   18.25    1.60
   1   8   0   16.29    1.92
  -1   8   0   21.53    1.87
   1  -8   0   15.63    1.67
   1   8   0   15.08    1.66
  -1   8   0   16.49    1.44
  -1   8   0   15.16    1.40
  -1  -8   0   14.88    1.48
   1   8   0   15.06    1.43
   1  -8   0   16.97    1.50
   1   8   0   17.14    1.84
  -1   8   0   17.14    1.91
  -1   8  -1   15.80    1.57
   1  -8   1   19.50    1.70
   1   8   1   21.01    1.73
  -1   8  -1   18.18    1.70
  -1  -8  -1   23.79    2.14
   1   8   1   20.31    2.03
  -1   8  -1   20.83    1.89
   1  -8   1   18.16    1.79
   1   8   1   23.74    2.21
  -1   8  -1   22.33    2.17
   1  -8   1   20.60    1.57
   1   8   1   18.12    1.55
  -1  -8  -1   18.59    1.42
  -1  -8  -1   17.75    1.87
  -1   8  -1   19.40    1.42
   1   8   1   22.25    1.93
   1  -8   1   20.64    1.87
   1   8   1   21.03    2.22
  -1  -8  -1   19.40    1.55
  -1   8  -1   21.29    1.59
  -1   8  -1   18.33    1.55
  -1  -8  -1   19.22    1.55
  -1   8  -1   18.97    1.72
   1   8   2   56.81    4.10
   1  -8   2   55.43    4.02
  -1   8  -2   43.93    3.92
  -1   8  -2   46.18    4.10
   1  -8   2   51.05    4.00
   1   8   2   46.55    4.35
  -1   8  -2   56.29    4.05
  -1  -8  -2   56.49    4.59
  -1   8  -2   50.85    4.41
   1   8   2   50.96    4.46
  -1  -8  -2   54.29    4.62
  -1   8  -2   51.82    3.84
   1   8   2   49.10    3.97
   1  -8   2   48.71    3.97
  -1  -8  -2   55.98    3.85
  -1  -8  -2   49.65    4.31
  -1   8  -2   53.26    3.85
  -1  -8  -2   56.87    3.87
   1  -8   2   51.08    4.13
   1   8   2   49.27    4.22
   1   8   2   44.10    4.48
   1  -8   2   59.83    4.09
  -1  -8  -2   46.30    3.95
  -1  -8  -2   47.27    3.94
  -1   8  -2   51.11    3.98
  -1   8  -2   51.64    4.03
  -1   8  -3   23.01    1.85
   1   8   3   21.81    2.40
   1  -8   3   24.02    2.02
  -1   8  -3   22.36    2.06
   1   8   3   23.98    2.09
  -1   8  -3   21.10    2.23
   1  -8   3   25.59    2.11
  -1  -8  -3   25.37    2.59
  -1   8  -3   25.43    2.39
   1  -8   3   23.53    2.12
  -1  -8  -3   23.72    2.02
  -1   8  -3   22.01    2.00
  -1  -8  -3   22.72    2.36
   1   8   3   24.58    2.50
   1  -8   3   22.85    2.07
  -1   8  -3   24.48    2.31
   1   8   3   24.63    2.08
   1  -8   3   25.59    2.15
  -1   8  -3   23.10    2.07
  -1  -8  -3   22.43    2.08
  -1   8  -3   22.72    2.10
   1   8   4   23.38    2.73
   1  -8   4   31.16    2.38
  -1   8  -4   28.70    2.50
  -1   8  -4   26.06    2.50
  -1  -8  -4   25.52    2.46
   1  -8   4   28.31    2.47
  -1   8  -4   27.82    2.71
  -1  -8  -4   28.49    2.90
  -1   8  -4   26.27    2.60
   1   8   4   24.11    2.70
   1  -8   4   26.91    2.53
  -1  -8  -4   26.86    2.43
  -1   8  -4   29.06    2.49
  -1  -8  -4   24.69    2.69
   1   8   4   22.77    2.72
  -1   8  -4   27.11    2.28
  -1   8  -4   27.56    2.66
   1  -8   4   27.49    2.45
   1   8   4   27.46    2.86
  -1   8  -4   28.36    2.43
   1  -8   4   29.60    2.43
   1   8   4   28.34    2.46
   1  -8   5   10.97    1.14
  -1   8  -5    7.95    1.15
  -1   8  -5    9.92    1.41
  -1  -8  -5    9.46    1.27
  -1   8  -5    9.93    1.45
   1  -8   5    9.01    1.20
  -1  -8  -5   10.89    1.58
   1   8   5   11.14    1.52
  -1   8  -5    7.95    1.19
  -1  -8  -5   10.65    1.29
  -1   8  -5    9.92    1.27
   1   8   5   10.48    1.28
  -1   8  -5    9.64    1.04
   1   8   5   10.32    1.55
  -1   8  -5    9.61    1.17
   1  -8   5   10.05    1.23
   1   8   5   11.13    1.55
   1   8   5   10.34    1.52
  -1  -8  -5   11.40    1.66
  -1   8  -5    8.34    1.23
   1  -8   5   10.68    1.16
   1  -8   6  129.93    9.46
  -1  -8  -6  116.87    9.67
  -1   8  -6  124.17    9.77
   1  -8   6  124.36    9.67
  -1   8  -6  115.16    9.92
   1   8   6  121.18    9.85
  -1  -8  -6  115.40    9.96
  -1   8  -6  127.73    9.63
  -1   8  -6  134.80    9.79
  -1  -8  -6  134.29    9.76
   1   8   6  123.84    9.68
  -1   8  -6  123.09    9.33
   1   8   6  127.68   10.19
   1   8   6  127.58    9.99
  -1   8  -6  125.75    9.36
   1  -8   6  121.47    9.60
  -1  -8  -6  140.76   10.41
   1  -8   6  127.97    9.45
   1  -8   7   23.36    2.23
  -1  -8  -7   19.77    2.38
  -1   8  -7   23.44    2.55
  -1   8  -7   17.98    2.49
  -1  -8  -7   23.75    2.49
  -1   8  -7   26.61    2.59
   1   8   7   23.51    2.46
   1   8   7   20.81    2.71
  -1   8  -7   23.23    2.14
   1   8   7   21.88    2.54
  -1   8  -7   21.29    1.94
   1  -8   7   23.88    2.19
  -1   8  -7   23.08    2.29
  -1  -8  -7   25.39    2.72
   1   8   7   24.31    2.55
  -1  -8  -7   25.66    2.93
  -1  -8  -8   -0.30    0.53
  -1   8  -8    0.12    0.25
   1   8   8    0.29    0.36
   1   8   8    0.41    0.45
   1  -8   8    0.12    0.29
  -1   8  -8   -0.26    0.52
   1   8   8    0.99    0.53
   1  -8   8    0.27    0.34
  -1  -8  -8    0.69    0.50
  -1   8  -8    0.26    0.33
  -1  -8  -9    3.16    1.07
  -1   8  -9    2.54    0.68
   1   8   9    2.49    0.74
   1  -8   9    2.97    0.66
  -1   8  -9    4.05    1.08
   1  -8   9    3.23    0.72
  -1  -8  -9    0.96    0.59
  -1   8  -9    3.11    0.67
  -1  -8 -10   16.21    2.30
   1   8  10   19.85    2.30
   1  -8  10   18.84    2.00
  -1   8 -10   15.90    2.47
   1  -8  10   17.68    2.10
  -1  -8 -10   19.43    2.72
  -1  -8 -11    0.71    0.83
   1   8  11    0.35    0.63
   1   8  11    0.42    0.42
   1  -8  11   -0.16    0.38
  -1   8 -11    0.35    0.54
   1  -8  11    0.57    0.54
  -1  -8 -11   -0.26    0.40
  -1  -8 -12   -0.37    0.74
   1   8  12    0.37    0.66
   1   8  12    0.21    0.52
   1  -8  12    0.18    0.35
  -1   8 -12    0.75    0.67
   1  -8  12   -0.42    0.46
  -1  -8 -12    0.26    0.58
  -1  -8 -13    0.77    0.77
   1   8  13    0.39    0.69
   1   8  13    1.20    0.62
   1  -8  13    0.38    0.48
  -1   8 -13    0.40    0.62
   1  -8  13    0.91    0.67
  -1  -8 -13    0.27    0.59
   1   8  14    2.03    1.09
  -1   8 -14    0.43    0.67
   1  -8  14    2.86    0.82
  -1  -8 -14    0.80    0.94
   1  -8  14    2.70    0.93
   1  -8  15    5.60    1.17
  -1  -8 -15    6.54    1.75
   1  -8  15    5.45    1.29
   1  -8  16    3.35    1.02
  -1  -9  15    3.66    1.47
  -1   9  15    3.76    1.41
  -1  -9  15    5.01    1.24
   1  -9 -15    2.03    1.11
  -1   9  14    4.66    1.47
  -1   9  14    4.05    1.04
   1   9 -14    3.32    1.24
  -1  -9  14    3.28    0.77
  -1   9  14    2.77    1.08
  -1  -9  14    1.92    1.05
  -1  -9  14    2.62    0.98
   1  -9 -14    2.35    1.23
  -1   9  13    2.44    1.06
  -1   9  13    7.12    1.34
  -1  -9  13    6.35    1.32
   1  -9 -13    2.64    1.15
  -1  -9  13    5.07    0.91
  -1   9  13    2.97    1.13
  -1  -9  13    3.24    1.14
   1   9 -13    3.54    1.29
  -1   9  12    1.03    0.81
  -1  -9  12    1.25    0.43
  -1  -9  12   -0.33    0.94
  -1   9  12    0.78    0.85
   1   9 -12    1.11    0.87
  -1  -9  12    0.68    0.53
   1  -9 -12    0.26    0.57
   1  -9 -12    2.17    0.97
   1  -9 -11    3.10    1.11
   1   9 -11    1.72    0.93
  -1   9  11    1.47    0.87
  -1  -9  11    2.27    0.77
  -1  -9  11    2.14    0.56
  -1   9  11    1.27    0.81
  -1  -9  11    2.14    0.87
   1  -9 -11    2.57    0.90
   1   9 -10    3.50    1.15
   1  -9 -10    5.53    1.25
  -1  -9  10    4.14    0.96
  -1  -9  10    5.79    0.83
  -1  -9  10    3.90    1.13
  -1   9  10    4.34    1.20
   1  -9 -10    6.20    1.43
   1  -9  -9    0.31    0.47
   1   9  -9    0.07    0.20
   1   9  -9    0.58    0.52
  -1  -9   9   -0.17    0.46
   1  -9  -9    0.24    0.38
   1   9  -9   -0.15    0.22
  -1   9   9   -0.26    0.40
  -1  -9   9   -0.25    0.50
  -1  -9   9    0.28    0.27
   1  -9  -8    2.60    0.89
  -1  -9   8    2.01    0.61
   1  -9  -8    2.56    0.70
   1   9  -8    2.13    0.65
   1   9  -8    0.78    0.58
   1   9  -8    1.72    0.44
   1  -9  -8    2.60    0.85
   1   9  -8    1.86    0.70
   1  -9  -8    0.58    0.53
  -1  -9   8    1.69    0.44
   1   9  -8    1.19    0.31
  -1   9   8    0.59    0.65
  -1   9   8    1.66    0.67
  -1  -9   8    0.80    0.54
  -1   9   8    1.15    0.72
  -1  -9   8    0.88    0.66
   1   9  -7    0.26    0.13
   1   9  -7    0.03    0.10
   1  -9  -7    0.54    0.58
  -1  -9   7    0.68    0.38
   1  -9  -7    0.16    0.29
   1   9  -7    0.34    0.37
   1   9  -7   -0.23    0.51
   1   9  -7    1.16    0.58
   1  -9  -7   -0.23    0.29
   1   9  -7    0.22    0.28
   1   9  -7    0.18    0.43
   1  -9  -7    0.34    0.40
  -1  -9   7   -0.08    0.25
  -1   9   7   -0.18    0.38
   1   9  -7    0.46    0.19
  -1   9   7   -0.27    0.34
   1   9  -7    0.30    0.29
  -1  -9   7    0.18    0.41
  -1   9   7   -0.18    0.37
  -1   9   7    0.40    0.44
  -1  -9   7    0.77    0.54
   1  -9  -6    2.73    0.86
   1   9  -6    1.95    0.30
   1   9  -6    2.05    0.33
  -1  -9   6    2.04    0.54
   1   9  -6    1.63    0.64
   1   9  -6    2.03    0.62
   1  -9  -6    1.66    0.51
  -1  -9   6    2.07    0.59
   1   9  -6    3.47    0.86
   1  -9  -6    2.20    0.74
  -1   9   6    2.48    0.69
   1   9  -6    2.89    0.59
   1  -9  -6    1.34    0.55
   1   9  -6    1.43    0.58
  -1  -9   6    2.39    0.44
  -1   9   6    1.68    0.56
  -1   9   6    0.99    0.60
   1   9  -6    2.18    0.31
   1   9  -6    1.12    0.42
  -1   9   6    0.80    0.53
  -1  -9   6    1.06    0.54
  -1   9   6    2.57    0.73
  -1  -9   6    1.80    0.63
  -1   9   5    4.62    1.10
   1   9  -5    5.54    0.64
   1   9  -5    4.04    0.85
  -1  -9   5    4.49    0.75
   1  -9  -5    4.80    0.80
   1   9  -5    5.00    0.84
  -1  -9   5    5.78    0.85
   1   9  -5    3.57    0.92
  -1  -9   5    6.40    0.92
   1   9  -5    5.48    0.99
   1   9  -5    4.63    0.83
   1  -9  -5    7.62    1.27
  -1   9   5    5.95    1.06
   1  -9  -5    4.02    0.78
   1   9  -5    5.07    0.88
  -1   9   5    5.54    0.97
  -1  -9   5    4.51    0.65
  -1   9   5    6.70    1.21
   1   9  -5    4.95    0.50
  -1   9   5    5.34    0.89
  -1  -9   5    4.57    0.84
  -1   9   5    3.11    0.76
  -1  -9   5    4.44    0.87
  -1   9   4   83.55    6.15
  -1  -9   4   74.16    6.05
   1   9  -4   75.35    5.89
  -1   9   4   88.95    6.81
   1   9  -4   81.80    6.21
  -1  -9   4   76.65    6.03
   1  -9  -4   78.67    6.01
   1   9  -4   80.72    6.04
  -1  -9   4   80.38    6.07
   1   9  -4   69.54    6.27
   1  -9  -4   77.72    6.60
  -1   9   4   78.28    6.51
   1   9  -4   80.48    6.29
   1   9  -4   75.36    6.09
   1  -9  -4   72.89    6.04
  -1   9   4   80.05    6.65
   1   9  -4   80.77    5.77
   1   9  -4   77.41    5.67
   1   9  -4   80.32    6.31
   1   9  -4   74.70    6.30
  -1  -9   4   85.22    6.08
  -1   9   4   74.35    6.31
  -1  -9   4   78.36    5.93
   1   9  -4   80.49    5.89
  -1  -9   4   72.53    6.07
  -1   9   4   76.16    6.13
  -1   9   3  588.86   36.71
   1   9  -3  504.33   35.88
   1  -9  -3  508.12   36.48
   1   9  -3  484.93   35.94
  -1   9   3  438.37   35.76
   1  -9  -3  536.49   35.75
   1   9  -3  551.11   35.77
   1   9  -3  534.19   36.28
  -1  -9   3  486.52   36.21
   1  -9  -3  515.96   36.57
   1   9  -3  517.75   35.88
   1  -9  -3  491.13   35.83
   1   9  -3  522.46   35.75
  -1   9   3  496.72   36.44
  -1   9   3  548.99   36.24
  -1  -9   3  497.44   35.86
   1   9  -3  543.33   36.36
   1   9  -3  459.89   36.02
  -1  -9   3  524.89   35.83
   1   9  -3  521.06   36.16
   1   9  -3  479.63   35.72
   1  -9  -3  489.21   35.72
  -1  -9   3  485.14   35.83
  -1   9   3  519.19   35.88
   1   9  -3  449.27   35.68
  -1  -9   3  487.81   35.84
  -1   9   3  509.35   35.89
  -1   9   2  196.85   13.09
   1   9  -2  159.21   12.48
   1  -9  -2  170.11   12.88
  -1   9   2  167.86   12.95
   1   9  -2  181.85   12.84
  -1  -9   2  166.76   12.82
   1  -9  -2  172.35   13.01
   1  -9  -2  165.16   12.23
   1   9  -2  172.06   12.25
  -1   9   2  170.46   12.87
   1   9  -2  174.54   12.39
  -1   9   2  193.33   12.73
  -1  -9   2  175.27   12.50
   1   9  -2  134.38   12.35
   1   9  -2  178.64   12.94
  -1   9   2  171.68   12.26
   1   9  -2  146.82   12.20
  -1  -9   2  165.18   12.23
  -1  -9   2  189.75   12.29
   1  -9  -2  175.02   12.09
  -1   9   2  173.02   12.25
   1   9  -2  172.30   12.09
  -1  -9   2  162.89   12.22
   1   9  -2  153.40   12.34
  -1   9   2  182.53   12.42
   1  -9  -1   33.00    3.01
   1   9  -1   32.64    2.85
  -1   9   1   37.52    3.16
   1   9  -1   26.95    2.58
   1   9  -1   36.08    3.24
  -1   9   1   34.99    2.86
  -1  -9   1   34.78    2.87
   1   9  -1   27.83    2.57
  -1   9   1   33.94    2.66
   1   9  -1   30.77    2.60
   1   9  -1   37.03    3.14
   1  -9  -1   35.81    3.23
  -1   9   1   28.47    3.05
  -1  -9   1   31.26    3.08
   1  -9   0   13.15    1.56
   1   9   0   16.21    1.70
  -1   9   0   17.82    1.76
  -1   9   0   15.30    1.49
   1   9   0   15.51    1.52
   1  -9   0   16.44    1.68
  -1   9   0   13.52    1.35
   1   9   0   16.22    1.90
  -1   9   0   14.31    1.35
  -1   9   0   15.82    1.86
   1   9   0   13.50    1.71
  -1   9   0   13.87    1.32
   1   9   0   13.88    1.35
  -1   9  -1   61.77    4.90
   1   9   1   53.30    4.08
   1   9   1   56.28    4.81
   1  -9   1   53.18    4.08
  -1   9  -1   55.30    4.34
  -1   9  -1   54.27    3.97
  -1  -9  -1   50.57    4.49
  -1  -9  -1   56.65    3.97
   1   9   1   58.59    4.56
   1  -9   1   53.44    4.50
  -1   9  -1   46.20    4.29
   1   9   1   58.79    5.00
  -1   9  -1   45.68    4.26
  -1  -9  -1   59.65    3.98
  -1   9  -1   62.91    3.99
  -1   9  -1   51.08    4.08
  -1  -9  -1   50.12    4.06
  -1   9  -1   61.62    4.57
   1   9   1   51.49    4.64
  -1  -9  -1   58.37    4.75
   1  -9   1   51.28    4.42
   1   9   1   52.60    4.30
  -1   9  -1   47.54    4.17
   1  -9   1   59.94    4.35
  -1  -9  -2   37.39    3.56
   1  -9   2   35.50    3.07
   1   9   2   36.47    3.48
  -1   9  -2   38.70    3.14
   1   9   2   42.90    3.19
   1  -9   2   38.41    3.08
  -1   9  -2   31.09    2.96
  -1  -9  -2   33.57    2.96
  -1   9  -2   40.83    3.03
  -1   9  -2   35.78    3.19
  -1  -9  -2   38.05    3.69
  -1   9  -2   43.52    3.62
   1   9   2   34.60    3.50
   1  -9   2   37.43    3.00
   1   9   2   38.03    3.00
  -1   9  -2   39.71    2.84
  -1  -9  -2   38.94    2.84
  -1  -9  -2   40.24    3.43
  -1   9  -2   38.70    2.84
  -1  -9  -2   40.92    2.85
   1   9   2   37.46    3.50
   1   9   2   35.14    3.63
  -1   9  -2   36.91    3.24
   1   9   2   38.87    3.35
   1  -9   2   40.71    3.26
  -1   9  -2   35.16    3.07
  -1   9  -3    5.77    0.66
   1   9   3    4.77    0.97
   1   9   3    6.09    0.82
  -1   9  -3    5.88    0.79
   1  -9   3    6.57    0.77
  -1   9  -3    5.67    0.92
  -1  -9  -3    5.70    0.77
   1  -9   3    6.13    0.79
  -1   9  -3    5.86    0.93
  -1  -9  -3    6.14    1.14
  -1   9  -3    5.58    0.99
  -1   9  -3    5.87    0.70
  -1  -9  -3    6.55    0.72
  -1  -9  -3    5.76    0.69
  -1   9  -3    6.87    0.74
   1   9   3    6.01    1.07
  -1  -9  -3    3.88    0.86
   1  -9   3    5.42    0.76
  -1   9  -3    5.61    0.78
  -1   9  -3    6.45    0.80
   1  -9   3    5.90    0.82
   1   9   3    6.63    0.99
   1  -9   4    6.86    0.84
  -1   9  -4    8.19    1.02
  -1   9  -4    7.12    0.97
  -1   9  -4    6.41    1.09
   1  -9   4    6.90    0.91
  -1   9  -4    6.56    1.08
  -1   9  -4    7.94    1.17
  -1  -9  -4    6.61    1.22
  -1   9  -4    7.02    0.90
  -1  -9  -4    6.20    0.86
   1   9   4    6.49    0.90
  -1  -9  -4    5.55    1.06
   1   9   4    7.58    1.31
   1  -9   4    7.02    0.94
   1   9   4    7.64    1.30
   1   9   4    6.38    1.18
  -1  -9  -4    5.82    0.89
  -1   9  -4    6.54    0.89
   1  -9   4    7.25    0.92
  -1   9  -5    4.11    0.77
   1  -9   5    3.96    0.66
   1  -9   5    3.54    0.73
  -1   9  -5    6.79    1.10
  -1   9  -5    4.70    0.96
   1  -9   5    3.83    0.71
   1   9   5    4.30    0.98
  -1  -9  -5    4.22    1.01
  -1   9  -5    3.97    0.82
  -1   9  -5    5.04    0.82
  -1  -9  -5    4.59    0.77
   1  -9   5    5.60    0.76
   1   9   5    3.87    0.74
  -1  -9  -5    4.57    0.94
   1   9   5    4.34    1.08
   1   9   5    3.47    0.89
  -1   9  -5    3.79    0.58
  -1   9  -5    3.15    0.70
  -1  -9  -5    4.66    1.09
  -1  -9  -5    3.99    0.76
  -1   9  -5    3.25    0.64
  -1   9  -5    3.02    0.73
   1  -9   6   21.70    1.92
  -1   9  -6   17.24    2.05
  -1  -9  -6   16.49    2.00
  -1   9  -6   18.53    2.26
  -1   9  -6   15.09    2.16
  -1   9  -6   18.29    2.04
  -1  -9  -6   20.82    2.42
  -1  -9  -6   19.59    2.06
  -1   9  -6   23.07    2.17
   1   9   6   19.45    2.08
   1   9   6   18.97    2.44
  -1   9  -6   17.72    1.75
  -1   9  -6   17.58    1.85
   1   9   6   20.11    2.35
  -1  -9  -6   17.39    2.39
   1  -9   6   20.91    1.93
   1  -9   7   15.04    1.67
  -1   9  -7   16.46    1.98
  -1  -9  -7   17.09    1.96
  -1   9  -7   14.05    2.04
  -1  -9  -7   15.79    1.90
  -1   9  -7   16.71    1.95
   1   9   7   13.71    1.82
  -1   9  -7   13.93    1.55
   1   9   7   16.92    2.30
  -1   9  -7   13.99    1.51
   1   9   7   17.49    2.14
   1  -9   7   16.38    1.68
  -1   9  -7   17.98    1.88
  -1  -9  -7   18.06    2.25
  -1  -9  -7   15.32    2.29
  -1  -9  -8    1.55    0.78
   1   9   8    0.30    0.47
  -1   9  -8    0.34    0.30
   1   9   8    1.13    0.64
  -1   9  -8    0.81    0.28
   1  -9   8    1.22    0.42
   1   9   8    0.60    0.44
  -1   9  -8    2.42    0.80
   1  -9   8    1.07    0.43
  -1   9  -8    0.72    0.41
  -1  -9  -8   -0.25    0.45
  -1  -9  -9    2.63    1.05
  -1   9  -9    4.76    0.81
   1   9   9    3.91    1.11
   1   9   9    5.27    1.11
   1  -9   9    2.39    0.64
  -1   9  -9    4.17    1.15
   1  -9   9    4.78    0.93
  -1  -9  -9    4.16    1.04
  -1   9  -9    2.85    0.68
  -1  -9 -10   -0.27    0.58
   1   9  10    0.23    0.46
   1  -9  10    0.29    0.45
  -1   9 -10   -0.33    0.65
  -1  -9 -10   -0.35    0.69
  -1  -9 -11    3.87    1.09
   1   9  11    2.07    0.84
   1  -9  11    3.31    0.75
  -1   9 -11    0.71    0.73
   1  -9  11    4.57    0.94
  -1  -9 -11    2.20    1.09
  -1  -9 -12    0.38    0.59
   1   9  12    0.78    0.85
   1   9  12   -0.23    0.54
   1  -9  12   -0.17    0.43
  -1   9 -12   -0.38    0.48
   1  -9  12    0.40    0.50
  -1  -9 -12    0.57    0.66
  -1  -9 -13    2.38    1.07
   1   9  13    1.63    1.03
   1   9  13    2.23    0.81
  -1   9 -13    1.23    0.98
  -1  -9 -13    1.15    0.64
   1  -9  13    2.60    0.83
   1  -9  13    2.95    0.80
   1   9  14    8.88    2.04
   1  -9  14    9.27    1.49
   1  -9  14    9.32    1.61
  -1   9 -14   10.86    2.20
  -1  -9 -14   15.16    2.49
   1  -9  15   13.51    1.81
   1  -9  15   11.90    1.88
  -1  -9 -15    8.83    2.08
  -1  10  14   -0.44    0.68
  -1  10  14   -0.26    0.51
   1  10 -14   -0.42    0.76
  -1 -10  14   -0.38    0.75
  -1  10  14    1.17    0.78
  -1 -10  14   -0.25    0.60
   1 -10 -14   -0.40    0.72
  -1  10  13    0.85    0.86
  -1  10  13    1.59    0.72
   1 -10 -13    3.11    1.15
  -1 -10  13    3.54    1.06
  -1  10  13    2.20    0.99
  -1 -10  13    2.82    1.05
  -1 -10  13    1.82    0.52
   1  10 -13    2.83    1.20
  -1 -10  12   28.40    3.69
  -1  10  12   36.80    4.06
  -1 -10  12   33.25    2.96
   1  10 -12   29.68    3.93
   1 -10 -12   32.89    4.03
  -1  10  12   38.86    4.35
   1 -10 -12   32.79    3.70
  -1 -10  12   31.78    3.42
  -1 -10  11   37.11    3.54
   1 -10 -11   33.24    4.05
   1  10 -11   37.96    4.24
  -1  10  11   34.44    3.95
  -1 -10  11   34.14    3.90
  -1 -10  11   34.66    3.05
   1 -10 -11   32.36    3.71
  -1 -10  10   89.62    7.23
   1 -10 -10   86.42    7.95
   1  10 -10   88.54    7.89
  -1 -10  10   89.69    6.76
  -1 -10  10   81.33    7.54
  -1  10  10   84.27    7.63
   1 -10 -10   87.66    7.61
  -1 -10   9    3.37    0.81
   1 -10  -9    3.22    1.09
  -1 -10   9    2.84    0.56
   1  10  -9    3.89    1.18
   1 -10  -9    3.93    1.04
  -1 -10   9    2.68    0.92
  -1  10   9    3.33    0.99
   1 -10  -8    8.79    1.67
  -1 -10   8    8.84    1.21
   1 -10  -8    5.92    1.20
   1  10  -8    6.75    1.43
   1 -10  -8    8.39    1.52
   1  10  -8    7.90    1.05
   1  10  -8    6.77    1.34
   1  10  -8    6.94    0.74
  -1  10   8    6.50    1.47
  -1  10   8    7.55    1.36
  -1 -10   8    4.95    1.17
  -1  10   8    8.14    1.40
  -1 -10   8    8.11    0.98
   1 -10  -7   -0.28    0.56
  -1 -10   7   -0.14    0.34
   1 -10  -7   -0.32    0.34
   1  10  -7    0.24    0.53
   1  10  -7    0.48    0.57
   1 -10  -7    0.25    0.31
   1  10  -7    0.26    0.28
   1 -10  -7   -0.17    0.52
   1  10  -7    0.18    0.45
  -1 -10   7    0.17    0.20
   1  10  -7    0.04    0.10
  -1  10   7    0.28    0.62
   1  10  -7    0.46    0.34
  -1 -10   7   -0.51    0.53
  -1  10   7    0.36    0.45
  -1 -10   7    0.19    0.44
  -1  10   7   -0.39    0.52
   1  10  -6   61.03    4.66
  -1 -10   6   69.93    5.15
   1 -10  -6   67.65    5.21
   1  10  -6   64.85    5.22
  -1 -10   6   65.52    5.24
   1  10  -6   68.71    5.23
   1 -10  -6   54.55    5.51
   1 -10  -6   56.65    5.14
   1  10  -6   66.14    5.31
  -1  10   6   56.90    5.20
   1  10  -6   64.37    5.58
  -1 -10   6   63.38    4.90
  -1  10   6   54.99    5.62
   1  10  -6   64.07    4.60
   1  10  -6   62.47    5.12
   1  10  -6   62.85    5.54
  -1  10   6   63.84    5.27
   1  10  -6   62.85    4.61
  -1 -10   6   55.28    5.13
  -1 -10   6   61.68    5.25
  -1  10   6   58.07    5.26
  -1 -10   5   69.34    6.03
  -1  10   5   74.21    6.12
   1  10  -5   85.57    5.81
  -1 -10   5   82.00    6.07
   1  10  -5   86.80    6.13
   1 -10  -5   81.31    6.06
  -1 -10   5   77.84    6.08
   1  10  -5   73.76    6.39
   1 -10  -5   74.60    6.62
   1  10  -5   78.38    6.24
   1 -10  -5   68.25    6.03
   1  10  -5   71.04    6.09
   1  10  -5   78.88    5.65
  -1  10   5   80.53    6.75
   1  10  -5   74.65    5.58
   1  10  -5   73.03    6.19
   1  10  -5   74.00    6.38
  -1 -10   5   79.07    5.92
   1  10  -5   77.87    5.86
  -1 -10   5   72.03    6.10
  -1  10   5   71.90    6.12
  -1  10   4   43.19    4.11
   1 -10  -4   38.37    3.94
   1  10  -4   40.64    3.33
  -1 -10   4   47.04    3.52
   1  10  -4   35.25    3.47
   1  10  -4   45.25    3.40
   1 -10  -4   45.36    3.38
   1  10  -4   43.24    3.79
  -1 -10   4   39.81    3.38
   1  10  -4   44.59    3.76
   1 -10  -4   44.12    4.08
  -1  10   4   38.85    3.85
   1  10  -4   41.89    3.47
   1 -10  -4   39.75    3.41
  -1  10   4   41.43    4.00
   1  10  -4   43.82    3.21
  -1 -10   4   36.35    3.32
  -1  10   4   41.02    3.72
   1  10  -4   38.11    3.69
   1  10  -4   39.82    3.68
  -1 -10   4   39.26    3.40
  -1  10   4   42.38    3.46
  -1 -10   4   40.56    3.44
   1  10  -4   37.64    3.23
  -1  10   4   40.82    3.47
  -1  10   3   36.94    3.31
   1  10  -3   29.68    2.60
   1 -10  -3   30.08    3.09
  -1  10   3   29.32    2.51
   1  10  -3   24.23    2.52
   1  10  -3   30.91    2.38
   1 -10  -3   32.67    2.38
  -1 -10   3   33.48    2.51
   1  10  -3   29.26    2.78
  -1 -10   3   28.49    2.88
   1  10  -3   30.29    2.90
   1 -10  -3   28.27    3.08
   1  10  -3   30.06    2.50
   1 -10  -3   29.50    2.48
  -1  10   3   30.33    3.06
   1  10  -3   30.60    2.49
  -1 -10   3   30.13    2.60
  -1  10   3   31.83    2.86
   1  10  -3   26.80    2.68
   1  10  -3   29.70    2.97
  -1  10   3   26.56    2.46
   1 -10  -3   30.10    2.36
  -1 -10   3   30.52    2.48
   1  10  -3   29.53    2.36
  -1 -10   3   27.84    2.46
   1  10  -3   26.76    2.38
  -1  10   3   29.58    2.50
  -1  10   2    3.91    0.49
  -1 -10   2    3.98    0.48
   1  10  -2    2.86    0.64
   1 -10  -2    3.36    0.83
  -1  10   2    3.56    0.84
  -1  10   2    4.31    0.65
   1  10  -2    3.56    0.58
   1  10  -2    2.82    0.58
  -1 -10   2    3.31    0.79
   1 -10  -2    3.05    0.85
  -1  10   2    4.33    0.96
   1  10  -2    4.13    0.84
   1 -10  -2    3.78    0.47
   1  10  -2    3.71    0.48
   1 -10  -2    4.53    0.37
   1  10  -2    4.10    0.36
   1  10  -2    3.31    0.50
  -1  10   2    2.67    0.65
  -1 -10   2    3.66    0.68
   1  10  -2    3.22    0.60
  -1  10   2    4.42    0.90
  -1  10   2    3.58    0.47
  -1 -10   2    3.43    0.46
   1  10  -2    4.34    0.94
   1  10  -2    3.92    0.37
   1  10  -2    3.85    0.70
   1 -10  -2    4.21    0.37
  -1  10   1   85.07    7.00
  -1 -10   1  101.39    6.92
   1  10  -1   83.52    6.53
   1 -10  -1   83.04    6.95
  -1  10   1   97.05    6.82
   1  10  -1   86.79    7.22
   1  10  -1   71.42    6.50
  -1  10   1  101.70    7.19
   1  10  -1   88.01    6.83
   1 -10  -1   87.48    6.99
   1  10  -1   91.83    7.12
  -1  10   1   93.94    7.28
  -1 -10   1   90.43    7.19
   1 -10  -1   80.25    7.11
  -1  10   1  100.72    6.63
   1  10  -1   76.28    6.48
  -1  10   0   64.48    5.08
   1  10   0   69.42    4.86
  -1  10   0   62.63    4.80
   1 -10   0   63.37    5.03
   1  10   0   69.87    5.50
  -1  10   0   55.68    4.63
   1  10   0   56.73    4.63
  -1  10   0   55.96    4.58
  -1  10   0   62.27    4.66
  -1  10   0   62.02    5.07
   1 -10   0   55.74    4.91
   1  10   0   62.21    5.02
  -1  10   0   62.28    5.30
   1  10   0   59.07    5.17
  -1 -10   0   52.21    5.16
  -1  10  -1   28.16    2.60
   1 -10   1   37.30    2.72
  -1  10  -1   28.52    2.50
   1  10   1   33.86    2.66
  -1  10  -1   28.40    2.62
   1 -10   1   29.34    2.80
   1  10   1   32.62    2.85
   1  10   1   38.31    3.43
  -1  10  -1   27.30    2.62
  -1  10  -1   33.51    3.19
   1  10   1   31.97    3.12
   1 -10   1   30.21    2.76
  -1  10  -1   34.28    2.89
   1  10   1   33.58    3.04
  -1  10  -2    0.19    0.15
   1  10   2    0.53    0.27
   1 -10   2    0.24    0.25
  -1  10  -2    0.33    0.33
  -1  10  -2    0.33    0.26
  -1  10  -2    0.37    0.40
  -1 -10  -2    1.52    0.61
   1  10   2    0.94    0.47
  -1 -10  -2    0.34    0.16
  -1  10  -2    0.26    0.16
  -1 -10  -2    0.42    0.11
  -1  10  -2    0.44    0.11
  -1  10  -2    0.23    0.08
  -1 -10  -2    0.29    0.09
  -1 -10  -2    0.44    0.32
   1  10   2    0.17    0.27
   1  10   2    0.22    0.40
  -1  10  -2    0.39    0.22
   1 -10   2    0.91    0.37
   1  10   2    0.13    0.23
   1  10   2   -0.17    0.27
  -1  10  -2    0.38    0.23
   1 -10   2    0.08    0.21
  -1 -10  -2    1.12    0.53
  -1  10  -3   21.92    1.95
  -1 -10  -3   24.95    2.68
   1  10   3   20.41    2.44
  -1  10  -3   19.71    1.99
   1  10   3   24.15    2.11
   1 -10   3   25.46    2.09
  -1 -10  -3   21.99    2.00
  -1  10  -3   20.41    2.00
  -1  10  -3   19.46    2.21
   1  10   3   19.76    2.43
  -1 -10  -3   18.28    2.49
  -1  10  -3   23.71    2.49
  -1  10  -3   27.96    1.95
  -1 -10  -3   24.25    1.90
  -1  10  -3   24.77    1.93
  -1 -10  -3   21.58    2.39
  -1 -10  -3   24.69    1.92
   1  10   3   23.30    2.56
   1 -10   3   22.49    2.07
  -1  10  -3   22.40    2.29
  -1  10  -3   21.68    2.03
   1 -10   3   23.58    2.20
   1  10   3   18.87    2.21
   1  10   4    1.85    0.69
   1 -10   4    3.09    0.56
  -1  10  -4    2.44    0.54
   1 -10   4    3.53    0.60
  -1  10  -4    3.02    0.76
  -1  10  -4    2.52    0.68
   1 -10   4    3.38    0.59
  -1 -10  -4    2.11    0.78
  -1  10  -4    2.78    0.70
  -1  10  -4    2.35    0.49
  -1 -10  -4    2.90    0.52
   1  10   4    2.56    0.62
   1  10   4    3.00    0.59
   1 -10   4    3.48    0.63
  -1 -10  -4    2.93    0.77
   1  10   4    3.28    0.91
   1  10   4    1.63    0.72
  -1  10  -4    3.02    0.33
  -1  10  -4    2.50    0.56
  -1 -10  -4    2.82    0.57
  -1  10  -4    2.76    0.55
  -1 -10  -5   37.40    3.85
  -1  10  -5   39.64    3.58
  -1 -10  -5   37.81    3.26
  -1  10  -5   39.29    3.29
   1  10   5   40.40    3.37
  -1  10  -5   39.29    3.08
   1  10   5   33.70    3.75
  -1  10  -5   35.97    3.39
   1  10   5   39.35    3.89
  -1  10  -5   36.02    3.60
   1 -10   5   39.09    3.30
  -1  10  -5   38.82    3.68
  -1 -10  -5   35.87    3.32
  -1  10  -5   38.22    3.38
  -1  10  -5   36.14    3.34
   1 -10   5   39.58    3.20
  -1  10  -5   31.71    3.17
   1 -10   5   41.44    3.30
   1 -10   6   18.18    1.89
  -1  10  -6   20.58    2.19
  -1  10  -6   19.59    2.16
  -1 -10  -6   18.37    2.09
  -1  10  -6   19.64    2.38
  -1  10  -6   16.11    2.26
  -1 -10  -6   19.43    2.05
  -1  10  -6   20.33    2.10
   1  10   6   16.79    2.04
   1  10   6   21.06    2.62
  -1  10  -6   17.69    1.77
   1  10   6   23.29    2.61
  -1  10  -6   18.24    1.98
  -1  10  -6   21.15    2.23
  -1 -10  -6   22.16    2.58
  -1 -10  -6   21.25    2.67
   1 -10   6   25.38    2.08
   1 -10   7    2.70    0.63
   1  10   7    2.85    0.73
  -1  10  -7    2.01    0.83
  -1 -10  -7    2.44    0.75
  -1  10  -7    4.05    0.92
   1 -10   7    3.76    0.69
  -1  10  -7    2.84    0.58
   1  10   7    4.37    1.15
  -1  10  -7    2.11    0.51
   1  10   7    2.95    0.87
  -1 -10  -7    2.94    0.72
  -1  10  -7    2.41    0.69
  -1  10  -7    2.60    0.66
  -1 -10  -7    3.92    1.01
  -1 -10  -7    3.92    1.18
  -1 -10  -8   61.46    5.76
   1  10   8   61.31    5.69
  -1  10  -8   51.07    4.56
   1  10   8   61.44    5.38
  -1  10  -8   53.24    4.44
   1 -10   8   59.17    4.72
  -1  10  -8   48.35    5.26
   1 -10   8   62.10    4.81
  -1  10  -8   61.23    4.92
  -1 -10  -8   61.39    5.49
  -1 -10  -9    2.39    1.10
   1  10   9    1.02    0.75
   1  10   9    2.01    0.75
   1 -10   9    2.25    0.60
  -1  10  -9    1.84    0.87
   1 -10   9    1.61    0.57
  -1 -10  -9    2.24    0.83
  -1 -10 -10    1.44    0.86
   1  10  10    3.27    1.13
   1  10  10    2.52    0.88
   1 -10  10    3.69    0.74
  -1  10 -10    1.00    0.68
   1 -10  10    2.11    0.71
  -1 -10 -10    1.15    0.69
  -1  10 -11   27.64    3.52
  -1 -10 -11   25.64    3.21
   1  10  11   23.87    2.95
   1 -10  11   29.23    2.71
   1 -10  11   25.82    2.74
  -1 -10 -11   25.38    3.48
  -1 -10 -12   15.86    2.32
   1  10  12   12.23    1.98
   1 -10  12   15.35    1.84
  -1  10 -12   14.91    2.51
   1 -10  12   13.68    1.89
  -1 -10 -12   17.76    2.71
  -1 -10 -13    2.04    1.10
   1  10  13    1.70    1.08
   1  10  13    2.45    0.91
  -1  10 -13    1.68    1.06
   1 -10  13    1.67    0.66
  -1 -10 -13    2.13    0.91
   1 -10  13    2.49    0.70
   1 -10  14   -0.19    0.41
  -1 -10 -14   -0.42    0.75
   1 -10  14   -0.22    0.56
   1 -10  15    0.48    0.67
   1 -10  15    1.20    0.67
  -1 -11  14    0.24    0.57
   1  11 -14   -0.43    0.77
  -1  11  14    0.28    0.49
  -1 -11  13    4.53    0.85
   1  11 -13    8.69    1.85
  -1  11  13    7.05    1.75
  -1  11  13    4.86    1.28
  -1 -11  13    6.42    1.33
   1 -11 -13    6.79    1.64
  -1 -11  13    7.91    1.80
  -1  11  13    3.97    1.38
  -1  11  12   16.80    2.76
   1  11 -12   18.73    2.80
  -1  11  12   15.39    2.49
  -1 -11  12   14.32    1.69
  -1 -11  12   17.53    2.49
  -1 -11  12   18.26    2.23
   1 -11 -12   19.77    2.54
   1 -11 -12   13.51    2.50
   1  11 -11    9.13    1.96
  -1 -11  11   13.15    1.80
  -1 -11  11   13.02    1.41
  -1  11  11   10.13    1.88
  -1 -11  11   11.68    2.00
   1 -11 -11   11.65    1.94
   1 -11 -11   11.88    2.15
   1 -11 -10   79.70    7.70
   1  11 -10   88.55    7.79
  -1 -11  10   82.25    6.93
  -1 -11  10   84.72    6.54
  -1 -11  10   81.22    7.31
  -1  11  10   83.52    7.42
   1 -11 -10   90.64    7.57
   1 -11  -9    5.38    1.47
  -1  11   9    9.74    1.93
   1  11  -9    9.58    1.78
  -1 -11   9   10.82    1.44
   1 -11  -9    9.21    1.64
  -1  11   9   10.47    1.68
  -1 -11   9    8.93    1.10
  -1 -11   9    5.68    1.37
   1 -11  -8    5.71    1.35
  -1 -11   8    3.66    0.81
   1  11  -8    1.72    0.96
   1 -11  -8    2.62    0.88
   1  11  -8    5.31    1.25
   1  11  -8    5.96    0.93
   1 -11  -8    3.53    1.04
   1  11  -8    2.24    0.91
  -1 -11   8    4.91    0.74
  -1  11   8    5.50    1.32
  -1  11   8    4.18    1.01
  -1  11   8    3.52    1.06
  -1 -11   8    5.83    1.13
   1 -11  -7   17.81    2.60
  -1 -11   7   20.70    2.11
   1  11  -7   14.60    2.30
   1  11  -7   24.38    2.32
   1 -11  -7   16.62    2.04
   1 -11  -7   22.99    2.71
   1  11  -7   21.47    2.16
   1  11  -7   19.65    2.25
   1 -11  -7   18.79    2.16
   1  11  -7   20.58    2.55
  -1 -11   7   18.95    1.88
  -1  11   7   25.09    2.90
   1  11  -7   20.27    2.06
  -1 -11   7   19.61    2.21
  -1  11   7   20.63    2.26
  -1 -11   7   20.31    2.24
  -1  11   7   18.85    2.26
   1  11  -6    0.46    0.20
  -1 -11   6    0.38    0.32
   1 -11  -6    0.38    0.39
   1  11  -6    0.44    0.44
   1  11  -6    0.41    0.40
  -1 -11   6    0.27    0.30
   1  11  -6    0.89    0.49
   1 -11  -6    0.51    0.51
   1  11  -6    0.78    0.37
   1  11  -6   -0.15    0.51
   1 -11  -6    0.56    0.42
  -1 -11   6    0.29    0.23
  -1  11   6    0.81    0.41
   1  11  -6    0.36    0.14
  -1  11   6    0.27    0.49
   1  11  -6    0.54    0.16
   1  11  -6    0.30    0.35
  -1  11   6    0.30    0.35
   1  11  -6    0.38    0.17
  -1 -11   6    0.42    0.35
  -1  11   6    0.64    0.38
  -1 -11   6    0.45    0.33
   1 -11  -5    1.27    0.68
   1  11  -5    0.85    0.30
  -1 -11   5    0.79    0.37
   1 -11  -5    0.61    0.30
   1  11  -5    0.75    0.34
   1  11  -5    0.94    0.63
  -1 -11   5    0.67    0.32
   1  11  -5    0.59    0.43
   1 -11  -5    1.49    0.70
   1  11  -5    1.14    0.53
   1 -11  -5    0.12    0.24
   1  11  -5    0.88    0.37
  -1 -11   5    0.97    0.36
  -1  11   5    1.26    0.64
   1  11  -5    1.04    0.26
   1  11  -5    1.33    0.52
   1  11  -5    1.07    0.20
  -1 -11   5    0.92    0.41
  -1  11   5    1.11    0.40
   1  11  -5    1.38    0.35
  -1  11   5    0.65    0.37
  -1 -11   5    1.34    0.42
   1  11  -4   13.46    1.26
  -1 -11   4   11.18    1.27
   1 -11  -4   11.68    1.21
  -1  11   4   13.51    1.36
   1 -11  -4   11.40    1.77
   1  11  -4   12.12    1.30
  -1 -11   4   14.13    1.41
   1 -11  -4   10.54    1.18
   1  11  -4   14.20    1.29
   1  11  -4   10.05    1.52
  -1 -11   4   10.62    1.24
   1  11  -4   12.43    1.60
   1 -11  -4   13.70    1.94
   1  11  -4   11.74    1.31
   1 -11  -4   10.61    1.28
   1  11  -4   12.64    1.20
  -1  11   4   11.78    1.77
   1  11  -4   14.27    1.74
   1  11  -4   10.99    1.49
  -1 -11   4   13.71    1.38
   1  11  -4   12.37    1.21
  -1  11   4   11.65    1.33
  -1 -11   4   12.67    1.33
  -1  11   3   10.03    0.99
  -1 -11   3    8.12    0.92
   1 -11  -3   10.11    0.85
   1  11  -3    8.58    0.83
  -1  11   3    8.94    1.50
   1  11  -3    8.45    1.11
   1 -11  -3    9.49    1.48
  -1  11   3   10.09    1.07
   1  11  -3    8.99    1.10
  -1 -11   3   10.91    1.18
   1  11  -3   10.56    1.34
  -1 -11   3    9.59    1.00
   1 -11  -3    6.94    1.37
  -1 -11   3    7.29    1.27
   1  11  -3    9.53    1.38
   1 -11  -3    7.50    0.92
   1  11  -3   10.35    1.00
   1  11  -3    8.18    1.01
  -1  11   3    9.51    1.49
   1  11  -3    7.82    1.14
   1  11  -3   10.87    1.50
  -1 -11   3   10.08    1.18
  -1 -11   3    7.94    0.93
   1  11  -3    8.08    0.91
  -1  11   3    8.41    0.95
   1  11  -2    0.08    0.20
  -1  11   2    0.63    0.28
   1  11  -2   -0.10    0.22
   1  11  -2    0.12    0.21
   1 -11  -2    0.03    0.12
   1  11  -2    0.10    0.13
   1  11  -2    0.25    0.07
   1 -11  -2    0.04    0.06
   1  11  -2   -0.10    0.22
  -1  11   2    0.19    0.34
   1  11  -2    0.21    0.32
   1 -11  -2   -0.19    0.41
   1  11  -2    0.12    0.22
  -1  11   2    0.20    0.43
   1  11  -2    0.06    0.16
  -1  11   2   -0.14    0.32
  -1 -11   2   -0.12    0.27
  -1 -11   2   -0.19    0.30
   1 -11  -2   -0.22    0.40
  -1  11   2   -0.21    0.38
   1  11  -2    0.18    0.32
  -1  11   1  122.56    9.93
   1  11  -1  126.43    9.82
  -1 -11   1  134.41    9.99
   1 -11  -1  129.26    9.73
  -1  11   1  138.82    9.87
   1  11  -1  128.83    9.57
  -1  11   1  132.11    9.80
   1  11  -1  126.63    9.47
   1  11  -1  103.57    9.19
   1  11  -1  125.79    9.99
   1  11  -1  128.77    9.30
   1  11  -1  113.94    9.18
  -1  11   1  136.36    9.29
   1  11  -1  116.08    9.20
   1 -11  -1  123.47    9.70
  -1  11   1  133.20    9.49
   1 -11   0    0.29    0.26
  -1  11   0   -0.16    0.24
   1  11   0    0.31    0.31
  -1  11   0    0.31    0.24
   1  11   0    0.32    0.25
   1 -11   0    0.30    0.30
  -1  11   0    0.32    0.35
   1  11   0    0.23    0.46
   1  11   0    0.14    0.21
  -1  11   0    0.25    0.20
   1  11   0    0.28    0.34
  -1  11   0    0.08    0.20
  -1  11   0    0.14    0.19
   1  11   0    0.16    0.20
  -1 -11   0    0.43    0.47
   1  11   0    0.58    0.38
  -1  11   0   -0.21    0.37
   1 -11   1    1.45    0.47
  -1  11  -1    2.58    0.59
   1  11   1    1.70    0.61
  -1  11  -1    1.42    0.38
   1  11   1    1.02    0.39
   1 -11   1    0.83    0.44
   1  11   1    1.49    0.56
   1  11   1    2.12    0.73
  -1  11  -1    1.83    0.44
   1  11   1    1.07    0.29
  -1  11  -1    1.64    0.42
   1  11   1    1.05    0.33
   1 -11   1    1.48    0.40
  -1  11  -1    2.03    0.38
   1  11   1    0.79    0.54
  -1  11  -1    1.65    0.59
   1  11   2   23.45    2.09
   1 -11   2   22.70    2.05
  -1  11  -2   16.76    1.86
  -1 -11  -2   23.72    1.80
  -1  11  -2   22.76    1.81
  -1  11  -2   19.32    2.10
  -1  11  -2   21.98    2.49
   1  11   2   25.54    2.62
  -1 -11  -2   22.24    2.66
  -1  11  -2   21.55    2.00
  -1  11  -2   22.68    1.65
  -1 -11  -2   22.55    1.64
  -1 -11  -2   23.79    2.36
   1  11   2   23.43    2.49
  -1  11  -2   19.39    2.11
   1  11   2   20.14    2.60
   1 -11   2   25.63    2.29
   1  11   2   21.98    2.27
  -1 -11  -2   24.77    2.60
   1 -11   2   20.46    2.03
   1  11   2   23.40    2.48
  -1  11  -2   21.90    2.13
  -1  11  -3    9.70    1.08
  -1 -11  -3   11.38    1.67
   1  11   3   11.50    1.58
  -1  11  -3    7.22    1.01
   1 -11   3   10.62    1.14
  -1 -11  -3    9.27    1.02
  -1  11  -3    8.88    1.04
  -1  11  -3    8.54    1.27
  -1  11  -3    9.83    1.31
  -1  11  -3   12.00    1.61
  -1 -11  -3   11.57    1.72
  -1  11  -3   10.90    0.92
  -1 -11  -3    9.06    0.88
  -1 -11  -3    9.30    0.90
  -1  11  -3   11.00    0.93
  -1 -11  -3   10.40    1.45
   1  11   3    9.66    1.49
   1  11   3    9.15    1.29
   1 -11   3    8.65    1.19
  -1  11  -3    9.40    1.09
  -1 -11  -4    3.46    0.92
  -1  11  -4    2.64    0.36
   1 -11   4    2.73    0.54
  -1  11  -4    4.24    0.67
  -1  11  -4    1.76    0.61
   1 -11   4    3.19    0.57
  -1  11  -4    1.23    0.52
  -1  11  -4    2.30    0.68
  -1 -11  -4    1.53    0.66
  -1  11  -4    1.79    0.42
  -1 -11  -4    2.91    0.48
  -1  11  -4    2.62    0.48
  -1 -11  -4    2.56    0.47
   1  11   4    1.86    0.71
  -1  11  -4    2.30    0.69
   1  11   4    2.55    0.92
  -1  11  -4    2.98    0.55
  -1 -11  -4    1.36    0.43
  -1  11  -4    2.10    0.50
   1 -11   4    2.31    0.55
   1  11   4    3.46    0.61
  -1  11  -5    1.31    0.61
  -1 -11  -5    1.06    0.63
  -1  11  -5    1.48    0.45
  -1 -11  -5    2.12    0.48
   1  11   5    1.94    0.54
   1 -11   5    2.06    0.51
   1  11   5    1.54    0.69
  -1  11  -5    1.56    0.36
   1  11   5    2.34    0.84
  -1  11  -5    1.46    0.53
  -1  11  -5    2.04    0.76
  -1  11  -5    2.62    0.79
   1 -11   5    0.78    0.36
  -1  11  -5    1.74    0.54
  -1 -11  -5    1.95    0.51
  -1  11  -5    0.88    0.37
  -1  11  -5    1.59    0.50
  -1 -11  -6   45.00    4.21
  -1  11  -6   40.92    3.72
  -1 -11  -6   40.08    3.44
  -1  11  -6   44.59    3.55
   1  11   6   34.31    3.46
  -1  11  -6   38.02    3.17
   1  11   6   38.99    4.13
   1  11   6   35.43    3.93
  -1  11  -6   31.39    3.37
  -1  11  -6   41.76    3.96
  -1  11  -6   39.41    3.57
  -1 -11  -6   38.56    3.50
  -1  11  -6   30.49    3.65
   1 -11   6   44.00    3.39
   1 -11   6   41.36    3.42
   1 -11   7   14.43    1.58
  -1 -11  -7   12.51    1.69
  -1  11  -7   13.73    2.03
  -1  11  -7   15.60    1.88
  -1  11  -7   13.49    1.99
  -1  11  -7   14.89    1.80
  -1 -11  -7   13.14    1.68
   1  11   7   13.48    1.76
   1  11   7   17.39    2.38
  -1  11  -7   13.43    1.43
  -1  11  -7   11.55    1.49
   1  11   7   13.40    2.03
   1 -11   7   14.97    1.61
  -1  11  -7   15.00    1.83
  -1 -11  -7   12.10    2.00
  -1 -11  -7   15.03    2.30
  -1 -11  -8   46.41    4.72
   1  11   8   42.88    4.58
   1  11   8   45.50    4.41
  -1  11  -8   40.67    3.54
   1 -11   8   40.67    3.67
  -1  11  -8   41.83    4.40
   1 -11   8   47.78    3.80
  -1  11  -8   40.10    3.87
  -1 -11  -8   41.80    4.42
  -1 -11  -9   34.05    4.28
  -1  11  -9   44.34    4.63
   1  11   9   49.25    4.91
   1  11   9   42.82    4.38
   1 -11   9   43.62    3.79
   1 -11   9   48.29    3.92
  -1 -11  -9   40.02    4.64
   1 -11  10    1.28    0.51
   1  11  10    2.27    1.12
   1  11  10    1.09    0.69
   1 -11  10    1.91    0.64
  -1  11 -10    1.03    0.69
  -1 -11 -10    0.61    0.61
  -1 -11 -10    0.74    0.67
   1 -11  11   -0.30    0.33
   1  11  11   -0.40    0.71
   1  11  11    0.27    0.48
   1 -11  11   -0.34    0.51
  -1  11 -11   -0.37    0.47
  -1 -11 -11   -0.39    0.78
  -1 -11 -11   -0.31    0.62
  -1 -11 -12    7.70    1.89
   1  11  12    8.92    1.63
   1 -11  12   11.98    1.50
  -1  11 -12    7.61    1.87
   1 -11  12   10.23    1.51
  -1 -11 -12    9.21    1.82
  -1 -11 -13    8.79    2.10
   1  11  13   13.31    2.02
   1 -11  13   11.77    1.60
   1 -11  13   13.43    1.80
  -1  11 -13   10.25    2.17
  -1 -11 -13   11.21    2.04
   1 -11  14    6.08    1.21
   1 -11  14    6.84    1.34
   1 -11  15    0.23    0.57
  -1  12  14    4.46    1.28
  -1  12  13   -0.31    0.61
   1  12 -13    0.42    0.75
  -1 -12  13   -0.44    0.76
   1 -12 -13   -0.41    0.73
  -1  12  13    0.46    0.81
   1  12 -12   38.46    4.44
   1 -12 -12   34.27    4.28
  -1  12  12   35.15    3.99
  -1 -12  12   32.62    3.11
  -1 -12  12   37.43    4.04
  -1  12  12   35.18    4.06
  -1 -12  12   36.24    3.61
   1 -12 -12   41.04    4.18
   1 -12 -11    0.38    0.59
  -1  12  11   -0.30    0.70
  -1 -12  11    0.57    0.56
   1  12 -11    1.50    1.00
  -1 -12  11    0.91    0.44
  -1 -12  11    0.19    0.67
   1 -12 -11    0.31    0.55
   1 -12 -10    0.30    0.38
  -1  12  10    0.39    0.91
  -1 -12  10    0.51    0.51
  -1  12  10   -0.27    0.64
   1  12 -10    0.35    0.62
  -1 -12  10    0.11    0.34
  -1 -12  10   -0.18    0.60
   1 -12 -10    0.37    0.57
   1 -12  -9    2.07    0.91
  -1  12   9    1.45    0.71
  -1 -12   9    0.91    0.57
  -1 -12   9    0.88    0.38
  -1  12   9    0.36    0.64
   1  12  -9    0.64    0.80
   1 -12  -9   -0.35    0.82
  -1 -12   9    0.17    0.54
   1 -12  -8    7.95    1.81
  -1 -12   8   13.58    1.61
   1 -12  -8   12.70    1.63
   1  12  -8   11.45    2.00
   1  12  -8   12.74    2.00
   1 -12  -8   13.00    2.04
   1  12  -8   11.83    1.73
  -1 -12   8   11.82    1.36
  -1  12   8   14.17    2.26
   1  12  -8   11.52    1.42
  -1  12   8   13.76    1.76
  -1  12   8   10.65    1.65
  -1 -12   8    8.79    1.52
  -1 -12   7    5.83    0.94
   1 -12  -7    2.34    0.74
   1  12  -7    6.82    1.08
   1  12  -7    4.66    1.17
   1  12  -7    3.91    1.13
   1  12  -7    4.20    0.88
   1 -12  -7    5.35    1.31
   1  12  -7    2.63    0.85
   1 -12  -7    5.11    0.97
  -1 -12   7    4.91    0.80
  -1  12   7    5.63    1.37
   1  12  -7    4.32    0.86
  -1  12   7    4.40    0.90
  -1 -12   7    7.10    1.07
  -1  12   7    2.75    0.79
  -1 -12   7    3.08    0.82
   1  12  -6    0.74    0.21
  -1 -12   6    0.77    0.45
   1  12  -6   -0.23    0.53
   1 -12  -6    0.24    0.26
   1  12  -6    0.26    0.34
   1  12  -6   -0.23    0.51
   1 -12  -6    0.82    0.60
   1  12  -6    0.51    0.40
   1 -12  -6    0.27    0.36
   1  12  -6    0.44    0.40
  -1 -12   6    0.87    0.38
   1  12  -6    0.44    0.17
  -1  12   6    0.29    0.58
   1  12  -6    0.59    0.16
   1  12  -6    0.17    0.30
   1  12  -6    0.62    0.18
  -1 -12   6    0.53    0.36
  -1  12   6    1.15    0.51
  -1 -12   6    0.85    0.48
  -1  12   6    0.77    0.41
  -1  12   5    4.57    0.80
  -1 -12   5    4.10    0.73
   1 -12  -5    3.48    1.06
   1  12  -5    4.60    0.67
  -1 -12   5    6.04    0.89
   1  12  -5    4.89    0.78
   1 -12  -5    5.42    0.77
   1  12  -5    2.87    0.83
  -1 -12   5    4.72    0.77
   1  12  -5    5.76    1.12
   1  12  -5    6.83    1.13
   1 -12  -5    3.20    1.01
   1 -12  -5    6.51    0.88
   1  12  -5    4.42    0.81
   1  12  -5    5.17    0.62
  -1  12   5    4.28    1.14
   1  12  -5    4.48    0.50
   1  12  -5    4.68    0.97
  -1 -12   5    4.54    0.79
  -1  12   5    4.79    0.83
   1  12  -5    4.36    0.67
  -1 -12   5    5.33    0.82
   1  12  -4   -0.10    0.22
   1 -12  -4    0.25    0.31
  -1 -12   4    0.22    0.28
   1  12  -4    0.06    0.17
   1 -12  -4    0.60    0.23
   1  12  -4   -0.16    0.40
   1  12  -4    1.26    0.48
  -1 -12   4    0.17    0.23
   1  12  -4    0.56    0.44
   1 -12  -4    0.78    0.61
   1 -12  -4    0.50    0.28
   1  12  -4    0.36    0.25
  -1 -12   4   -0.12    0.23
  -1  12   4   -0.25    0.49
   1  12  -4    0.23    0.20
   1  12  -4    0.20    0.36
  -1  12   4    0.88    0.32
  -1 -12   4    0.57    0.27
   1 -12  -4    0.35    0.20
   1  12  -4    0.06    0.18
  -1 -12   4   -0.08    0.15
   1  12  -4   -0.07    0.16
  -1  12   4    0.09    0.23
   1 -12  -3   42.24    2.89
   1  12  -3   39.90    2.89
   1  12  -3   41.39    3.41
   1 -12  -3   33.96    3.74
  -1 -12   3   39.73    3.33
   1  12  -3   37.77    3.53
   1 -12  -3   39.30    3.98
   1  12  -3   40.42    3.75
  -1 -12   3   42.03    3.80
   1  12  -3   37.77    3.04
   1 -12  -3   39.06    3.03
  -1  12   3   36.17    3.81
   1  12  -3   41.78    3.30
   1  12  -3   42.84    3.92
   1  12  -3   31.24    3.30
   1  12  -3   30.12    3.02
  -1 -12   3   41.10    3.43
   1 -12  -2    1.41    0.60
  -1  12   2    2.32    0.71
   1  12  -2    0.95    0.43
  -1 -12   2    0.95    0.41
   1  12  -2    1.33    0.34
   1  12  -2    1.75    0.49
  -1  12   2    1.88    0.68
   1  12  -2    2.08    0.78
   1  12  -2    1.54    0.48
   1  12  -2    1.44    0.46
  -1 -12   2    1.63    0.46
   1  12  -2    1.40    0.62
  -1 -12   2    1.47    0.63
   1 -12  -2    1.45    0.69
   1 -12  -1    0.90    0.51
   1  12  -1    0.30    0.36
  -1  12   1    1.53    0.62
   1  12  -1    0.62    0.29
  -1  12   1    0.51    0.32
   1 -12  -1    0.90    0.51
   1  12  -1    1.10    0.46
  -1  12   1    0.19    0.25
   1  12  -1    1.20    0.61
   1  12  -1    0.72    0.32
  -1  12   1    0.60    0.30
   1  12  -1    0.51    0.31
  -1  12   1    0.46    0.27
   1  12  -1    1.02    0.45
  -1 -12   1    0.45    0.40
  -1  12   0    3.25    0.80
   1 -12   0    2.33    0.71
   1  12   0    4.35    0.87
   1 -12   0    5.33    0.96
  -1  12   0    3.19    0.65
   1  12   0    4.00    0.72
  -1  12   0    3.91    0.85
   1  12   0    4.75    0.87
   1  12   0    2.99    0.95
   1  12   0    3.05    0.55
  -1  12   0    3.41    0.60
   1  12   0    3.97    0.67
  -1  12   0    3.46    0.63
  -1  12   0    4.30    0.63
  -1 -12   0    4.47    1.01
   1  12   1    0.41    0.34
   1 -12   1    0.92    0.49
  -1  12  -1    0.10    0.21
   1  12   1    0.54    0.36
  -1  12  -1    0.82    0.46
   1  12   1    0.51    0.40
  -1  12  -1    0.87    0.34
   1  12   1    1.04    0.27
  -1  12  -1    0.32    0.27
  -1  12  -1    0.73    0.26
   1 -12   1    1.13    0.38
   1 -12   1    1.31    0.45
   1  12   1    0.55    0.40
  -1  12  -1    1.18    0.48
  -1  12  -2   24.42    2.58
   1 -12   2   34.06    2.83
  -1  12  -2   32.72    2.40
  -1  12  -2   35.71    2.33
  -1  12  -2   29.94    2.88
  -1  12  -2   32.74    3.34
  -1  12  -2   28.12    2.69
  -1  12  -2   30.52    2.31
   1  12   2   32.31    3.27
   1  12   2   27.11    3.35
  -1  12  -2   27.91    2.85
   1  12   2   39.62    3.17
   1 -12   2   31.20    2.99
  -1 -12  -2   35.52    3.39
   1 -12   2   32.32    2.81
   1  12   2   29.60    3.20
  -1  12  -2   37.11    3.00
  -1  12  -3   13.18    1.44
  -1 -12  -3   14.26    2.00
   1 -12   3   15.60    1.52
  -1  12  -3   11.53    1.37
  -1  12  -3   13.43    1.34
  -1 -12  -3   13.84    1.32
  -1  12  -3   14.38    1.71
  -1 -12  -3   13.83    2.05
  -1  12  -3   15.46    1.98
  -1 -12  -3   15.04    1.16
  -1  12  -3   14.23    1.16
  -1 -12  -3   14.80    1.17
  -1 -12  -3   13.43    1.79
  -1  12  -3   14.14    1.17
   1  12   3   13.91    1.94
  -1  12  -3   15.41    1.76
   1 -12   3   13.03    1.61
  -1  12  -3   14.02    1.43
  -1  12  -4    7.26    0.80
  -1 -12  -4   10.31    1.65
   1 -12   4    8.17    1.03
  -1  12  -4    7.82    1.01
  -1  12  -4    9.00    1.33
  -1  12  -4    7.56    1.25
  -1 -12  -4    7.98    1.51
  -1  12  -4    7.77    1.32
  -1  12  -4    8.56    0.89
  -1 -12  -4    8.56    0.88
  -1  12  -4    8.61    0.91
  -1 -12  -4    8.38    0.89
   1  12   4    6.42    1.32
  -1  12  -4    9.14    1.40
  -1 -12  -4    6.22    0.92
  -1  12  -4    5.90    0.91
   1 -12   4    9.25    1.20
   1  12   4    7.36    1.03
   1 -12   5    0.52    0.31
  -1  12  -5    0.64    0.46
  -1  12  -5    0.85    0.50
  -1  12  -5    0.41    0.52
  -1 -12  -5    0.28    0.57
  -1  12  -5    0.57    0.30
  -1 -12  -5    0.45    0.26
   1 -12   5    1.07    0.42
   1  12   5    0.40    0.34
   1  12   5    0.81    0.64
  -1  12  -5    0.49    0.22
   1  12   5    0.56    0.50
  -1  12  -5    0.36    0.46
  -1 -12  -5    1.12    0.75
  -1  12  -5    0.63    0.36
  -1 -12  -5    0.82    0.36
  -1  12  -5    0.66    0.31
  -1 -12  -6    2.34    0.91
  -1  12  -6    1.20    0.58
  -1 -12  -6    2.27    0.57
  -1  12  -6    3.00    0.65
   1  12   6    2.52    0.67
   1 -12   6    3.35    0.70
   1  12   6    2.65    0.96
   1  12   6    2.86    1.00
  -1  12  -6    2.62    0.68
  -1  12  -6    1.36    0.40
  -1  12  -6    3.13    0.89
  -1  12  -6    1.91    0.78
   1 -12   6    2.94    0.61
  -1  12  -6    1.85    0.62
  -1 -12  -6    1.41    0.54
   1 -12   7   19.24    1.84
  -1 -12  -7   17.08    1.94
  -1  12  -7   16.43    2.32
  -1  12  -7   12.86    2.10
  -1 -12  -7   14.88    1.79
  -1  12  -7   18.11    1.94
   1  12   7   15.45    1.95
   1  12   7   15.63    2.41
  -1  12  -7   15.31    1.57
  -1  12  -7   16.07    1.79
   1  12   7   14.21    2.21
   1 -12   7   15.95    1.78
  -1  12  -7   13.90    1.90
  -1 -12  -7   13.86    2.23
  -1  12  -7   15.17    1.97
  -1 -12  -7   18.50    2.58
   1 -12   8    2.58    0.64
   1  12   8    2.75    1.07
  -1  12  -8    1.65    0.49
   1  12   8    2.34    0.91
   1 -12   8    2.32    0.65
  -1  12  -8    0.89    0.60
  -1 -12  -8    3.72    1.11
  -1  12  -8    2.61    0.74
  -1 -12  -8    2.07    0.93
  -1 -12  -9   32.65    4.38
   1  12   9   46.71    4.97
   1  12   9   40.11    4.49
  -1  12  -9   43.88    4.65
   1 -12   9   45.26    3.87
   1 -12   9   49.27    3.99
  -1 -12  -9   47.97    4.96
  -1 -12 -10   28.91    3.70
  -1  12 -10   32.69    3.95
   1  12  10   36.45    4.20
   1  12  10   29.50    3.60
   1 -12  10   32.37    3.06
   1 -12  10   35.07    3.18
  -1 -12 -10   32.27    4.01
   1 -12  11    1.37    0.55
   1  12  11    2.07    1.17
   1  12  11    1.76    0.83
   1 -12  11    1.37    0.64
  -1  12 -11    2.66    1.13
  -1 -12 -11    2.31    0.94
  -1 -12 -11    1.61    1.13
   1 -12  12   -0.48    0.55
   1  12  12    0.87    0.95
   1  12  12   -0.29    0.52
   1 -12  12    0.18    0.54
  -1  12 -12   -0.41    0.81
  -1 -12 -12   -0.42    0.64
  -1 -12 -12    0.34    0.52
  -1 -12 -13   21.84    3.24
   1  12  13   18.92    2.65
   1 -12  13   21.62    2.32
   1 -12  13   20.96    2.43
  -1  12 -13   18.68    3.07
  -1 -12 -13   20.17    2.86
   1 -12  14   11.82    1.78
   1 -12  14   13.72    1.76
  -1  13  14    3.49    1.12
  -1 -13  13    6.98    1.32
   1  13 -13    6.48    1.74
  -1  13  13    5.88    1.47
  -1  13  12    1.34    0.79
   1  13 -12    1.64    1.03
   1 -13 -12    0.65    0.66
   1 -13 -12    1.64    0.90
  -1 -13  12    1.24    0.64
   1 -13 -11   40.47    4.48
  -1  13  11   41.88    4.92
  -1 -13  11   39.49    3.61
  -1 -13  11   39.06    4.26
  -1  13  11   46.67    4.55
   1  13 -11   38.83    4.64
  -1 -13  11   50.44    4.16
   1 -13 -11   41.71    4.80
   1 -13 -10   11.80    1.98
  -1  13  10   10.37    2.06
  -1  13  10    9.47    1.63
  -1 -13  10   10.11    1.69
   1  13 -10   11.08    2.07
  -1 -13  10    9.12    1.24
  -1 -13  10   10.71    1.53
   1 -13 -10    6.49    1.70
   1 -13  -9    4.38    1.24
  -1 -13   9    5.69    1.17
  -1  13   9    5.17    1.14
  -1 -13   9    3.48    0.72
  -1  13   9    4.13    1.28
   1  13  -9    4.59    1.37
   1 -13  -9    2.55    1.06
  -1 -13   9    3.40    0.89
   1 -13  -8    1.84    0.82
   1 -13  -8    0.18    0.77
  -1 -13   8    1.93    0.55
  -1  13   8    2.46    0.94
   1  13  -8    1.04    0.48
   1  13  -8    1.50    0.71
   1  13  -8    0.60    0.65
   1 -13  -8   -0.65    0.71
  -1 -13   8    1.11    0.60
  -1 -13   8    1.14    0.61
  -1  13   8    0.62    0.45
  -1 -13   7   13.39    1.55
   1  13  -7    8.68    1.65
   1 -13  -7   10.84    1.41
   1  13  -7   13.04    1.55
   1  13  -7   10.27    1.77
   1 -13  -7   12.57    2.02
   1  13  -7    9.76    1.48
   1 -13  -7   11.88    1.53
   1  13  -7   10.92    1.52
  -1 -13   7   11.98    1.38
  -1  13   7    9.18    1.87
   1  13  -7    9.50    1.44
  -1  13   7   10.64    1.46
  -1 -13   7   10.75    1.43
  -1  13   7   13.13    1.64
  -1 -13   7    8.91    1.40
   1 -13  -6   44.10    4.33
   1  13  -6   38.37    3.04
  -1 -13   6   38.94    3.45
   1 -13  -6   43.21    3.40
   1  13  -6   44.48    3.48
   1  13  -6   44.53    4.09
   1 -13  -6   38.95    4.19
   1  13  -6   42.54    3.79
   1 -13  -6   34.88    3.37
   1  13  -6   42.99    3.57
  -1 -13   6   43.00    3.47
  -1  13   6   42.09    4.33
   1  13  -6   38.88    2.97
   1  13  -6   34.83    2.90
   1  13  -6   38.58    3.70
   1  13  -6   36.66    3.83
  -1  13   6   44.03    3.55
  -1 -13   6   41.47    3.46
  -1  13   6   38.86    3.53
  -1 -13   6   36.99    3.41
   1  13  -6   36.37    3.24
   1  13  -5    0.85    0.32
   1 -13  -5    0.84    0.56
  -1 -13   5    1.36    0.51
   1 -13  -5    0.96    0.34
   1  13  -5    0.76    0.32
   1  13  -5    1.17    0.52
   1 -13  -5    0.86    0.62
   1  13  -5    0.39    0.39
   1 -13  -5    1.12    0.39
   1  13  -5    0.99    0.38
  -1 -13   5    0.75    0.41
  -1  13   5    0.57    0.57
   1  13  -5    0.77    0.25
   1  13  -5    0.70    0.20
   1  13  -5    0.41    0.45
   1  13  -5    2.15    0.69
  -1 -13   5    0.51    0.31
  -1 -13   5    1.18    0.36
   1  13  -5    0.43    0.28
   1 -13  -5    0.64    0.28
  -1  13   5    0.99    0.41
  -1  13   5    1.15    0.45
  -1 -13   5    1.03    0.38
   1  13  -5    0.50    0.27
   1 -13  -4   15.48    2.30
   1  13  -4   17.38    1.83
  -1 -13   4   18.02    1.88
   1  13  -4   16.30    2.12
  -1 -13   4   22.44    1.83
   1  13  -4   18.50    2.24
   1 -13  -4   18.04    2.46
   1  13  -4   20.84    1.75
   1 -13  -4   18.54    1.70
  -1 -13   4   19.24    1.97
   1  13  -4   18.57    1.75
  -1  13   4   20.52    2.54
   1  13  -4   15.23    1.98
   1  13  -4   18.61    2.31
   1  13  -4   20.47    1.59
   1 -13  -4   17.31    1.54
   1  13  -4   15.75    1.63
  -1 -13   3    6.67    0.94
   1  13  -3    3.32    0.77
   1 -13  -3    5.11    1.23
  -1 -13   3    6.17    1.15
   1  13  -3    4.90    0.56
   1 -13  -3    4.97    0.56
   1 -13  -3    5.01    0.45
   1  13  -3    4.93    0.45
   1  13  -3    4.59    0.66
  -1 -13   3    5.14    0.88
   1  13  -3    6.39    0.88
  -1  13   3    6.59    1.24
   1  13  -3    5.02    1.16
   1 -13  -3    6.20    0.49
   1  13  -3    5.24    0.47
   1  13  -3    6.04    1.03
   1 -13  -3    3.30    0.98
   1  13  -3    5.20    0.87
   1 -13  -2   19.53    2.47
  -1 -13   2   15.61    1.79
   1  13  -2   20.29    2.00
  -1  13   2   16.98    2.22
   1  13  -2   21.78    2.01
   1  13  -2   16.76    2.32
   1  13  -2   15.85    1.80
   1  13  -2   15.77    1.62
  -1  13   2   16.22    2.19
   1 -13  -2   18.54    2.23
   1  13  -2   19.48    2.01
  -1 -13   2   21.31    2.40
  -1 -13   2   19.29    2.03
  -1 -13   1   15.89    2.17
   1  13  -1   17.06    1.89
   1  13  -1   20.10    2.43
  -1  13   1   16.58    1.75
   1  13  -1   13.09    1.63
  -1  13   1   18.64    2.19
   1  13  -1   15.80    1.64
   1 -13  -1   17.08    2.06
   1 -13  -1   18.02    2.10
   1  13  -1   15.81    1.92
  -1  13   1   18.68    2.16
   1  13  -1   16.57    1.73
  -1  13   1   18.63    1.72
   1  13   0   10.81    1.51
   1 -13   0    8.93    1.35
  -1  13   0   11.68    1.55
   1  13   0    9.39    1.26
   1 -13   0    9.77    1.46
   1  13   0   11.04    1.49
  -1  13   0   11.06    1.57
   1  13   0   12.66    1.89
  -1  13   0    9.16    1.19
   1  13   0   10.38    1.27
  -1 -13   0    8.90    1.58
   1  13   0   11.05    1.17
  -1  13   0    9.58    1.18
   1  13   1    5.29    0.92
   1 -13   1    5.10    0.99
   1  13   1    7.77    1.21
  -1  13  -1    6.28    1.10
   1  13   1    5.25    1.23
  -1  13  -1    4.60    0.80
   1  13   1    5.95    0.74
  -1  13  -1    4.62    0.82
   1  13   1    4.89    1.02
  -1  13  -1    6.39    1.05
   1 -13   1    3.08    0.79
   1 -13   1    5.12    0.83
   1 -13   2   11.52    1.57
   1  13   2   13.21    1.84
  -1  13  -2   10.08    1.51
   1  13   2   13.61    2.06
  -1  13  -2    9.63    1.40
  -1  13  -2   13.09    1.54
   1 -13   2   15.39    1.51
   1  13   2   13.85    1.27
  -1  13  -2   14.31    1.61
  -1 -13  -3    0.57    0.51
  -1  13  -3    0.41    0.30
  -1 -13  -3    0.24    0.49
  -1  13  -3    0.23    0.11
  -1 -13  -3    0.32    0.11
  -1 -13  -3    0.30    0.10
  -1  13  -3    0.30    0.11
   1  13   3    0.48    0.56
  -1  13  -3    0.33    0.33
  -1  13  -3    0.32    0.35
  -1 -13  -3    0.05    0.14
  -1  13  -3    0.55    0.23
   1 -13   3    0.15    0.27
   1 -13   3    0.11    0.27
  -1 -13  -4   73.95    6.44
   1 -13   4   71.43    5.59
  -1 -13  -4   66.23    5.42
  -1  13  -4   64.56    5.44
  -1  13  -4   64.50    5.95
  -1 -13  -4   65.32    6.39
  -1 -13  -4   71.44    5.25
  -1  13  -4   73.91    5.28
  -1  13  -4   74.45    5.30
  -1 -13  -4   73.07    5.28
   1  13   4   67.51    6.29
  -1  13  -4   66.51    6.06
  -1  13  -4   66.63    5.96
   1 -13   4   66.78    5.76
   1  13   4   68.16    5.63
  -1  13  -4   75.17    5.36
   1 -13   5   17.45    1.71
  -1 -13  -5   15.08    1.63
  -1  13  -5   17.25    1.75
  -1  13  -5   15.08    2.05
  -1 -13  -5   17.00    2.41
  -1 -13  -5   15.29    1.51
  -1  13  -5   15.71    1.54
  -1 -13  -5   16.29    1.56
  -1  13  -5   16.25    1.58
   1  13   5   18.22    2.39
   1  13   5   16.65    2.42
  -1  13  -5   17.63    2.08
  -1  13  -5   14.83    2.04
  -1  13  -5   12.84    1.42
  -1 -13  -5   17.19    2.39
   1  13   5   14.62    1.74
   1 -13   5   17.28    1.90
  -1 -13  -6  195.03   13.26
  -1  13  -6  194.14   13.29
   1 -13   6  179.09   13.43
   1  13   6  173.41   13.47
  -1  13  -6  161.53   12.99
   1  13   6  178.05   14.30
   1  13   6  176.11   14.27
  -1  13  -6  178.72   13.61
  -1  13  -6  160.90   13.84
  -1  13  -6  190.13   13.47
  -1  13  -6  177.73   13.97
  -1 -13  -6  177.09   13.34
  -1 -13  -6  174.51   14.27
   1 -13   6  179.87   13.26
  -1  13  -7   19.36    2.07
  -1 -13  -7   19.40    2.03
   1  13   7   18.18    2.17
   1 -13   7   20.54    2.11
   1  13   7   20.97    2.88
  -1  13  -7   17.11    2.05
   1  13   7   14.05    2.46
  -1  13  -7   20.45    2.60
  -1 -13  -7   18.77    2.10
  -1  13  -7   21.01    2.66
  -1 -13  -7   18.26    2.66
   1 -13   7   20.06    2.00
   1 -13   8    2.79    0.74
   1  13   8    2.14    0.92
  -1  13  -8    2.84    0.66
   1  13   8    2.52    1.03
   1 -13   8    3.91    0.79
  -1  13  -8    1.82    0.83
  -1 -13  -8    1.97    0.89
  -1 -13  -8    2.50    1.02
  -1 -13  -9   24.86    3.12
  -1  13  -9   23.15    3.04
   1  13   9   19.45    2.99
   1  13   9   18.38    2.75
   1 -13   9   22.08    2.29
   1 -13   9   22.15    2.32
  -1 -13  -9   25.29    3.29
   1 -13  10    2.71    0.73
   1  13  10    1.62    0.82
   1  13  10    1.59    0.81
   1 -13  10    3.40    0.79
  -1  13 -10    2.15    0.97
  -1 -13 -10    1.37    0.82
  -1 -13 -10    3.96    1.28
   1 -13  11    3.28    0.78
   1  13  11    3.42    1.38
   1  13  11    1.58    0.95
   1 -13  11    3.43    0.83
  -1  13 -11    3.10    1.16
  -1 -13 -11    3.13    1.17
  -1 -13 -11    0.82    0.75
  -1 -13 -12   11.92    2.34
   1  13  12   15.72    2.70
   1  13  12   10.61    1.96
   1 -13  12   12.69    1.59
  -1  13 -12    9.54    2.13
  -1 -13 -12    7.04    1.74
   1 -13  12   11.43    1.60
   1  13  13    0.92    0.68
  -1 -13 -13    1.77    0.95
   1 -13  13    1.54    0.84
   1 -13  13    2.23    0.71
   1 -13  14    1.22    0.71
  -1  14  14    0.67    0.85
   1  14 -13   32.05    4.27
  -1  14  13   30.55    3.88
  -1 -14  13   36.60    3.57
  -1  14  12    9.62    2.09
  -1  14  12    6.41    1.65
  -1 -14  12   11.92    1.66
   1 -14 -12    9.58    1.86
   1 -14 -12    8.91    2.06
   1  14 -12    7.52    1.89
  -1 -14  11    0.78    0.62
   1  14 -11   -0.39    0.86
  -1  14  11   -0.44    0.77
  -1 -14  11    0.52    0.45
   1 -14 -11    0.34    0.60
   1 -14 -11    0.41    0.63
  -1 -14  10   24.78    2.49
  -1  14  10   15.24    2.81
   1  14 -10   20.49    2.95
   1 -14 -10   20.51    3.06
  -1 -14  10   21.08    2.15
   1 -14 -10   19.10    2.79
  -1  14   9   43.14    5.29
  -1 -14   9   59.35    4.73
   1  14  -9   58.76    5.57
   1 -14  -9   46.15    5.16
   1  14  -9   56.65    5.50
  -1 -14   9   50.26    4.41
  -1 -14   8   27.41    2.55
   1  14  -8   23.11    3.10
  -1  14   8   28.89    3.55
   1  14  -8   25.67    2.65
   1 -14  -8   23.37    2.63
   1 -14  -8   24.35    2.60
   1  14  -8   26.48    3.22
  -1 -14   8   27.26    2.67
   1 -14  -8   27.86    3.35
   1 -14  -7   27.32    3.57
   1 -14  -7   31.23    3.01
   1  14  -7   33.81    3.68
  -1 -14   7   32.19    2.98
  -1  14   7   29.85    3.76
   1  14  -7   30.49    3.48
   1  14  -7   30.22    3.15
   1 -14  -7   36.68    3.03
   1 -14  -7   31.61    3.80
  -1 -14   7   33.18    3.07
   1 -14  -6   15.42    2.34
  -1 -14   6   16.14    1.76
   1 -14  -6   16.25    1.59
   1  14  -6   11.81    1.92
   1  14  -6   13.57    2.06
   1 -14  -6   13.37    2.20
   1 -14  -6   15.79    1.68
  -1 -14   6   14.69    1.71
  -1  14   6   15.73    2.36
   1  14  -6   14.04    1.94
   1  14  -6   15.91    1.61
   1 -14  -6   15.54    1.57
   1  14  -6   12.74    1.48
   1 -14  -5    0.29    0.52
  -1 -14   5   -0.13    0.35
   1  14  -5    0.20    0.39
   1 -14  -5   -0.26    0.32
   1 -14  -5    0.30    0.60
   1  14  -5   -0.10    0.21
   1 -14  -5    0.09    0.23
  -1 -14   5   -0.14    0.35
   1  14  -5   -0.07    0.19
  -1  14   5    0.60    0.65
   1  14  -5   -0.23    0.49
   1  14  -5   -0.22    0.40
   1 -14  -5    0.33    0.25
   1  14  -5    0.07    0.23
   1  14  -5   -0.17    0.30
   1  14  -4   48.74    4.28
   1 -14  -4   52.37    5.07
  -1 -14   4   59.79    4.45
   1  14  -4   50.30    4.68
   1 -14  -4   47.07    5.04
   1 -14  -4   52.59    4.01
   1  14  -4   53.34    4.02
  -1 -14   4   51.64    4.46
   1  14  -4   54.33    4.23
  -1  14   4   47.34    4.96
   1  14  -4   40.20    4.38
   1  14  -4   51.96    4.92
   1  14  -4   56.12    3.87
   1 -14  -4   55.73    3.86
   1  14  -4   40.92    4.00
   1  14  -3    0.14    0.25
   1 -14  -3    0.25    0.38
  -1 -14   3    0.15    0.33
   1  14  -3    0.15    0.16
   1  14  -3    0.36    0.26
  -1  14   3   -0.26    0.40
   1  14  -3    0.26    0.51
   1  14  -3   -0.17    0.41
   1  14  -3   -0.15    0.35
   1 -14  -3    0.29    0.51
  -1 -14   3    0.23    0.35
  -1 -14   3    0.25    0.30
   1  14  -2   17.86    1.82
  -1  14   2   20.44    2.53
   1  14  -2   24.09    2.24
   1  14  -2   15.89    1.98
   1  14  -2   22.64    2.72
  -1 -14   2   20.50    2.52
   1  14  -2   23.50    2.23
   1 -14  -2   19.27    2.60
  -1 -14   2   23.74    2.15
   1  14  -2   20.39    2.22
   1 -14  -2   19.70    2.43
   1  14  -1   25.34    2.38
  -1  14   1   26.25    2.93
   1  14  -1   22.39    2.57
   1  14  -1   22.74    2.44
   1  14  -1   24.62    3.07
  -1  14   1   28.34    2.56
   1 -14  -1   26.36    2.82
   1  14  -1   26.16    2.73
  -1  14   1   30.62    3.02
  -1  14   1   29.83    2.49
   1  14  -1   27.67    2.51
  -1 -14   1   28.85    2.60
  -1 -14   1   22.21    2.91
  -1 -14   0   15.75    2.33
  -1  14   0   20.17    2.34
   1  14   0   18.87    2.16
  -1  14   0   18.04    1.91
   1  14   0   19.05    2.56
   1  14   0   17.73    1.94
   1 -14   0   20.47    2.27
  -1  14   0   18.75    2.22
   1 -14   0   16.28    2.05
   1  14   0   20.87    2.28
   1  14   0   18.63    1.83
  -1  14   0   18.08    1.89
  -1  14  -1    1.70    0.65
   1 -14   1    1.19    0.54
   1 -14   1    1.30    0.60
  -1  14  -1    0.97    0.53
   1  14   1    1.25    0.56
   1  14   1    0.89    0.75
   1  14   1    1.11    0.35
  -1  14  -1    0.94    0.40
  -1  14  -1    1.05    0.49
  -1 -14  -1    0.57    0.51
   1 -14   2    8.45    1.40
  -1  14  -2   10.97    1.53
   1  14   2    9.49    1.60
   1  14   2   10.02    1.84
   1  14   2   12.12    1.16
  -1  14  -2    9.60    1.36
  -1  14  -2    8.54    1.29
   1 -14   2   12.03    1.37
  -1  14  -2   10.80    1.41
   1 -14   3   64.90    5.18
  -1  14  -3   65.46    4.67
  -1 -14  -3   60.94    4.64
  -1 -14  -3   71.31    4.59
  -1  14  -3   59.26    5.42
  -1 -14  -3   61.36    6.03
  -1  14  -3   69.67    5.22
  -1 -14  -3   59.45    4.63
  -1 -14  -3   60.83    4.57
  -1  14  -3   70.78    5.50
  -1  14  -3   65.03    4.58
   1  14   3   63.72    5.83
  -1  14  -3   57.37    5.35
   1  14   3   54.69    5.94
  -1  14  -3   68.93    5.87
   1 -14   3   73.75    5.56
  -1 -14  -3   66.14    5.90
  -1 -14  -4  171.49   14.01
   1 -14   4  178.58   13.18
  -1 -14  -4  164.96   12.86
  -1  14  -4  176.31   12.91
  -1  14  -4  163.69   13.57
  -1 -14  -4  164.51   14.11
  -1 -14  -4  169.44   12.67
  -1  14  -4  188.23   12.70
  -1 -14  -4  179.11   12.69
  -1  14  -4  186.32   12.72
   1  14   4  178.45   14.04
  -1  14  -4  174.26   13.76
  -1  14  -4  159.10   13.51
   1 -14   4  170.80   13.41
  -1  14  -4  184.61   12.94
   1 -14   5   33.45    3.09
  -1 -14  -5   33.25    2.99
  -1  14  -5   32.88    3.57
  -1 -14  -5   31.74    3.90
  -1 -14  -5   37.75    2.86
  -1  14  -5   38.58    2.89
  -1 -14  -5   35.38    2.87
  -1  14  -5   38.44    2.92
   1  14   5   34.74    3.88
   1  14   5   31.43    3.88
  -1  14  -5   32.10    3.54
  -1  14  -5   32.11    3.47
   1  14   5   32.67    3.17
   1 -14   5   32.45    3.27
  -1 -14  -5   32.21    3.81
   1 -14   6   13.32    1.50
  -1 -14  -6   11.88    1.45
  -1  14  -6   11.64    1.88
  -1  14  -6   13.20    1.96
  -1 -14  -6    9.97    1.92
  -1 -14  -6   14.41    1.40
  -1 -14  -6   11.87    1.37
  -1  14  -6   13.51    1.43
   1  14   6   11.63    2.07
  -1  14  -6   10.51    1.61
   1  14   6   10.89    2.06
  -1 -14  -6   15.23    2.34
   1  14   6    9.25    1.46
   1 -14   6   12.00    1.59
  -1 -14  -7   22.55    2.20
   1 -14   7   25.65    2.45
   1  14   7   18.38    2.85
  -1  14  -7   18.07    2.30
   1  14   7   19.74    2.89
  -1  14  -7   23.95    2.91
  -1 -14  -7   20.08    2.26
  -1  14  -7   24.35    2.95
  -1 -14  -7   18.72    2.91
   1 -14   7   26.77    2.33
   1  14   8   18.54    2.69
  -1  14  -8   12.94    1.69
   1  14   8   15.21    2.41
   1 -14   8   12.99    1.71
  -1  14  -8   12.47    2.20
  -1 -14  -8   13.90    2.35
   1 -14   8   16.44    1.78
  -1 -14  -9    1.16    0.85
   1  14   9    1.97    1.06
   1  14   9    0.34    0.61
   1 -14   9    1.58    0.57
  -1  14  -9    1.35    0.74
  -1 -14  -9    1.42    0.90
   1 -14   9    2.01    0.65
  -1 -14 -10    4.06    1.36
   1  14  10    4.60    1.63
   1  14  10    2.03    0.97
   1 -14  10    2.22    0.69
  -1  14 -10    1.10    0.75
  -1 -14 -10    1.81    0.92
   1 -14  10    2.63    0.77
  -1 -14 -11    6.32    1.70
   1  14  11    4.40    1.49
   1  14  11    3.70    1.23
   1 -14  11    3.56    0.83
  -1  14 -11    2.36    1.09
   1 -14  11    6.97    1.14
  -1 -14 -11    4.02    1.29
   1  14  12    3.32    1.18
   1 -14  12    3.67    0.90
  -1  14 -12    5.89    1.57
  -1 -14 -12    3.33    1.22
   1 -14  12    4.57    1.00
   1 -14  13    3.84    0.99
   1  14  13    2.94    1.07
  -1 -14 -13    2.95    1.16
  -1  15  14   19.22    2.94
  -1  15  13   18.39    2.79
   1  15 -12   13.99    2.58
  -1 -15  12   15.96    2.07
  -1  15  12   17.73    2.77
  -1  15  11    0.45    0.56
  -1  15  11   -0.38    0.59
   1 -15 -11   -0.42    0.75
   1 -15 -11   -0.35    0.63
  -1 -15  11    0.79    0.58
   1  15 -11    0.40    0.80
   1 -15 -10   15.06    2.60
  -1 -15  10   12.94    1.63
   1  15 -10   13.82    2.37
  -1  15  10   12.33    2.37
   1 -15 -10    9.83    2.02
  -1 -15  10   16.37    1.93
   1  15  -9   23.46    3.06
  -1 -15   9   20.44    2.20
  -1  15   9   24.15    3.29
   1  15  -9   26.04    3.23
  -1 -15   9   22.21    2.39
   1 -15  -9   13.50    2.53
   1 -15  -8   14.02    2.33
  -1 -15   8   12.45    1.57
  -1  15   8   16.38    2.53
   1  15  -8   11.82    1.64
   1  15  -8   12.97    2.18
   1  15  -8   10.56    1.97
   1 -15  -8   12.61    2.20
  -1 -15   8   12.16    1.63
  -1 -15   7   73.53    5.40
   1 -15  -7   62.98    6.10
   1 -15  -7   59.17    5.14
  -1 -15   7   65.11    5.29
   1  15  -7   63.65    5.97
  -1  15   7   57.50    6.10
   1  15  -7   64.57    5.53
   1  15  -7   56.99    5.70
   1 -15  -7   59.15    5.05
   1  15  -7   64.31    5.12
   1 -15  -7   61.61    6.16
  -1 -15   6   67.37    5.23
   1 -15  -6   68.78    4.88
   1 -15  -6   57.83    5.94
   1 -15  -6   63.56    4.98
  -1 -15   6   60.88    5.19
  -1  15   6   56.09    5.94
   1  15  -6   47.88    5.34
   1  15  -6   60.99    5.55
   1 -15  -6   53.81    5.81
   1 -15  -6   60.49    4.82
   1  15  -6   65.77    4.89
   1  15  -6   58.74    5.66
  -1 -15   5   55.07    4.40
   1  15  -5   50.63    4.78
   1 -15  -5   51.66    5.13
   1 -15  -5   47.28    5.07
   1 -15  -5   57.25    4.07
  -1 -15   5   53.40    4.46
   1  15  -5   47.29    4.00
  -1  15   5   51.11    5.15
   1  15  -5   51.63    4.86
   1  15  -5   41.73    4.46
   1 -15  -5   52.28    3.86
   1  15  -5   56.58    3.91
   1  15  -5   40.69    3.96
   1 -15  -4   25.59    3.17
  -1 -15   4   30.54    2.71
   1  15  -4   31.01    2.09
   1 -15  -4   30.52    2.08
   1  15  -4   29.72    3.02
   1 -15  -4   24.21    3.21
   1 -15  -4   26.86    2.14
   1 -15  -4   26.71    2.04
   1  15  -4   28.72    2.17
   1 -15  -4   28.31    2.15
  -1  15   4   25.62    3.24
   1  15  -4   27.50    2.53
   1  15  -4   20.71    2.65
   1  15  -4   29.71    3.26
   1  15  -4   19.61    2.27
  -1 -15   4   23.62    2.67
   1 -15  -3    2.58    0.85
   1  15  -3    2.85    0.70
  -1 -15   3    3.19    0.78
   1  15  -3    1.96    0.45
   1  15  -3    3.68    0.71
  -1  15   3    3.63    1.04
   1  15  -3    2.77    0.94
   1  15  -3    2.55    0.71
   1  15  -3    3.02    0.73
   1 -15  -3    2.45    0.92
  -1 -15   3    1.90    0.58
   1  15  -2   14.40    1.66
  -1  15   2   14.60    2.07
   1  15  -2    9.48    1.46
   1  15  -2   12.66    2.03
  -1 -15   2    9.65    1.77
  -1  15   2   14.03    1.50
   1  15  -2   12.01    1.59
  -1 -15   2   16.04    1.67
   1  15  -2   14.49    1.74
   1 -15  -2   13.61    1.95
  -1  15   1   21.40    2.71
   1  15  -1   26.15    2.61
   1  15  -1   17.17    2.24
  -1  15   1   29.31    2.54
   1  15  -1   25.63    3.06
  -1 -15   1   21.45    2.82
  -1  15   1   25.83    2.33
   1  15  -1   24.69    2.38
  -1 -15   1   26.62    2.49
   1  15  -1   21.93    2.54
   1 -15  -1   22.93    2.64
  -1  15   0  104.47    7.87
   1 -15   0   90.54    7.63
   1  15   0   94.19    7.73
  -1  15   0   87.44    7.37
   1  15   0  100.55    8.37
   1  15   0   91.26    7.45
  -1  15   0   99.85    7.94
  -1 -15   0   84.23    8.03
   1  15   0  100.80    7.31
  -1  15   0   94.51    7.38
   1 -15   0   87.72    7.70
  -1  15  -1   51.14    4.55
   1 -15   1   54.41    4.48
  -1  15  -1   51.95    4.70
   1  15   1   46.31    4.65
   1  15   1   53.32    5.21
   1  15   1   58.06    4.59
  -1  15  -1   45.42    4.29
  -1 -15  -1   47.22    5.00
   1  15   1   55.10    4.16
  -1  15  -1   47.33    4.35
   1 -15   1   47.12    4.58
  -1  15  -2   41.46    3.89
   1 -15   2   43.56    3.91
   1  15   2   42.10    4.13
   1  15   2   41.42    4.43
  -1  15  -2   34.53    3.59
   1  15   2   43.15    3.37
  -1  15  -2   34.07    3.63
   1 -15   2   44.60    3.64
  -1  15  -2   43.19    3.74
  -1 -15  -3  246.16   20.02
  -1  15  -3  293.72   19.07
  -1  15  -3  258.79   19.30
   1  15   3  279.09   19.91
   1  15   3  269.02   20.21
  -1  15  -3  243.36   19.67
  -1  15  -3  229.53   19.20
  -1  15  -3  241.20   19.30
   1 -15   3  252.64   19.33
   1 -15   3  267.60   19.04
   1 -15   4   21.22    2.16
  -1 -15  -4   20.11    1.74
  -1  15  -4   20.81    2.49
  -1 -15  -4   21.06    2.90
  -1 -15  -4   21.53    1.61
  -1  15  -4   23.21    1.64
  -1 -15  -4   20.42    1.61
  -1  15  -4   22.09    2.32
   1  15   4   21.28    2.78
  -1  15  -4   20.87    2.46
  -1  15  -4   23.21    2.72
   1 -15   4   18.29    2.27
  -1 -15  -4   16.64    2.54
   1 -15   5   -0.13    0.36
  -1 -15  -5    0.25    0.27
  -1  15  -5    0.24    0.56
  -1  15  -5    0.73    0.61
  -1 -15  -5    1.37    0.75
  -1 -15  -5    0.23    0.19
  -1  15  -5    0.11    0.22
  -1 -15  -5    0.40    0.22
   1  15   5   -0.31    0.48
   1  15   5    0.69    0.69
  -1  15  -5    0.93    0.62
   1 -15   5    0.18    0.36
  -1 -15  -5   -0.31    0.55
   1 -15   6   24.29    2.46
  -1 -15  -6   24.51    2.36
  -1  15  -6   20.66    2.86
  -1 -15  -6   27.82    3.38
  -1 -15  -6   26.67    2.24
  -1  15  -6   27.56    2.30
  -1 -15  -6   27.84    2.30
   1  15   6   25.00    3.23
  -1  15  -6   22.93    2.91
  -1  15  -6   24.52    2.77
   1  15   6   22.17    3.17
   1 -15   6   23.73    2.60
  -1 -15  -6   18.33    2.97
   1 -15   7   15.32    1.80
  -1  15  -7   12.81    2.20
  -1  15  -7   15.01    2.26
  -1 -15  -7   15.47    2.51
  -1 -15  -7   20.50    1.82
  -1 -15  -7   17.06    1.78
  -1  15  -7   16.30    1.77
   1  15   7   15.17    2.54
  -1  15  -7   18.25    2.10
   1  15   7   13.57    2.41
   1 -15   7   14.00    1.89
  -1 -15  -7   13.51    2.42
   1 -15   8   18.40    1.99
  -1  15  -8   19.81    2.78
  -1 -15  -8   17.81    1.99
   1  15   8   19.23    2.91
   1  15   8   14.06    2.49
  -1  15  -8   18.01    2.07
  -1 -15  -8   17.61    2.69
   1 -15   8   17.02    2.08
  -1  15  -8   20.49    2.70
   1  15   9    0.41    0.81
   1  15   9    0.36    0.72
  -1 -15  -9    0.37    0.67
  -1  15  -9    1.04    0.76
   1 -15   9   -0.16    0.53
   1 -15   9    0.68    0.48
   1 -15  10    2.55    0.76
   1  15  10    3.44    1.29
   1  15  10    6.51    1.53
  -1 -15 -10    2.49    1.30
  -1  15 -10    3.37    1.22
  -1 -15 -10    2.28    1.04
   1 -15  10    4.86    0.94
   1 -15  11    9.74    1.45
   1  15  11   14.01    2.51
   1  15  11    8.59    1.85
   1 -15  11   12.29    1.60
  -1  15 -11    8.01    1.91
  -1 -15 -11   12.08    2.31
  -1 -15 -11    6.14    1.71
   1  15  12   22.24    3.33
   1 -15  12   29.66    2.90
  -1  15 -12   25.18    3.65
   1 -15  12   29.19    2.93
  -1 -15 -12   26.57    3.56
   1  15  13   34.98    4.29
  -1 -15 -13   39.96    4.61
   1 -15  13   40.98    3.81
  -1  16  12   11.56    2.34
   1  16 -12   17.16    2.82
   1  16 -11    4.47    1.41
  -1  16  11    2.03    0.98
  -1 -16  11    3.00    0.84
  -1  16  10    3.51    1.32
  -1  16  10    2.86    1.23
  -1 -16  10    3.44    0.94
   1  16 -10    4.18    1.34
   1 -16 -10    5.14    1.37
  -1 -16   9   20.76    2.31
   1  16  -9   25.35    3.24
  -1  16   9   19.20    3.06
   1 -16  -9   23.57    2.38
   1  16  -9   18.73    2.88
  -1 -16   9   22.61    2.45
   1 -16  -9   21.39    3.07
   1 -16  -8   29.34    3.80
   1 -16  -8   34.83    3.03
   1  16  -8   30.43    3.75
  -1 -16   8   33.09    3.15
  -1  16   8   30.15    3.98
   1  16  -8   33.64    3.32
   1  16  -8   28.37    3.57
   1 -16  -8   31.21    3.99
  -1 -16   8   35.42    3.24
   1 -16  -7    7.75    1.64
   1 -16  -7    4.69    0.79
  -1 -16   7    6.87    1.14
  -1  16   7    7.15    1.68
   1  16  -7    4.59    1.08
   1  16  -7    4.43    1.21
   1  16  -7    4.29    1.16
  -1 -16   7    5.50    1.06
   1 -16  -7    7.55    1.61
   1 -16  -6  177.05   14.34
   1 -16  -6  176.20   12.79
  -1 -16   6  192.43   13.47
  -1  16   6  170.62   14.33
   1  16  -6  174.86   13.76
   1  16  -6  138.89   13.48
   1  16  -6  182.38   13.97
  -1 -16   6  197.30   13.39
   1 -16  -6  166.08   14.20
  -1 -16   5    9.68    1.34
   1  16  -5    6.95    1.38
   1 -16  -5    9.95    0.85
   1  16  -5    9.19    1.59
   1 -16  -5   10.21    1.91
   1 -16  -5    9.71    0.96
   1 -16  -5    8.93    0.81
  -1  16   5   13.41    2.11
   1  16  -5    9.24    1.68
   1 -16  -5   11.97    1.99
  -1 -16   5    8.89    1.38
   1 -16  -4    3.80    1.08
  -1 -16   4    5.10    0.97
   1  16  -4    3.71    0.72
  -1  16   4    1.58    0.89
   1  16  -4    6.45    1.35
   1  16  -4    7.35    1.28
   1  16  -4    3.40    0.89
  -1 -16   4    4.52    0.87
   1 -16  -4    7.32    1.57
   1  16  -3    0.57    0.38
  -1  16   3    0.30    0.59
   1  16  -3   -0.29    0.64
   1  16  -3    0.19    0.42
   1  16  -3    1.04    0.46
   1 -16  -3    0.27    0.48
  -1 -16   3   -0.15    0.41
  -1 -16   2    0.83    0.61
   1  16  -2    0.67    0.40
  -1  16   2    1.11    0.61
   1  16  -2    0.61    0.67
   1  16  -2    0.84    0.50
  -1  16   2    0.59    0.38
  -1  16   2    1.36    0.57
   1  16  -2    1.32    0.57
   1  16  -2    0.36    0.46
   1 -16  -2    1.23    0.62
  -1 -16   2    0.15    0.36
   1 -16  -1   43.20    4.43
  -1  16   1   50.14    4.73
   1  16  -1   49.78    4.39
   1  16  -1   51.66    5.00
  -1  16   1   52.94    4.30
   1  16  -1   42.00    4.14
   1  16  -1   46.50    4.12
  -1  16   1   43.37    3.99
  -1 -16   1   44.98    4.75
  -1 -16   1   55.20    4.29
   1 -16   0    4.07    0.91
   1  16   0    4.07    0.99
  -1  16   0    4.35    1.07
   1  16   0    5.87    1.48
   1 -16   0    4.46    1.03
  -1  16   0    3.21    0.77
   1  16   0    4.37    0.77
  -1  16   0    4.14    0.89
   1  16   0    3.08    0.81
  -1 -16   0    3.38    1.13
  -1  16  -1    6.42    1.14
   1 -16   1    5.60    1.20
  -1  16  -1    4.26    1.02
   1  16   1    2.38    0.88
   1  16   1    7.03    1.52
  -1  16  -1    5.22    0.98
   1  16   1    3.88    0.74
  -1 -16  -1    5.77    1.34
  -1  16  -1    2.91    0.78
   1  16   1    6.01    1.09
  -1  16  -2    1.24    0.57
   1  16   2    3.13    0.96
  -1  16  -2    1.47    0.75
   1  16   2    2.75    0.97
  -1  16  -2    1.46    0.60
   1  16   2    1.80    0.47
  -1  16  -2    1.74    0.65
   1 -16   2    2.29    0.65
   1 -16   2    1.05    0.60
  -1  16  -3  131.38   10.25
   1  16   3  139.43   10.82
  -1  16  -3  123.94   10.63
  -1  16  -3  114.35   10.13
   1  16   3  125.24   11.01
  -1 -16  -3  112.18   10.79
   1  16   3  142.36    9.69
  -1  16  -3  129.13   10.31
   1 -16   3  132.98    9.98
   1 -16   3  128.20   10.29
  -1  16  -4  139.65   10.19
   1  16   4  137.42   10.89
  -1  16  -4  129.94   10.58
  -1  16  -4  114.30   10.19
  -1 -16  -4  129.03   10.99
  -1  16  -4  123.94   10.34
   1 -16   4  122.22   10.18
   1 -16   4  137.87    9.96
   1 -16   5   48.52    3.92
  -1  16  -5   43.59    4.36
  -1 -16  -5   43.47    3.26
  -1  16  -5   46.01    3.99
  -1 -16  -5   44.11    3.27
   1  16   5   44.55    4.73
   1  16   5   44.78    4.87
  -1  16  -5   42.68    4.32
  -1  16  -5   38.47    4.21
  -1 -16  -5   42.16    4.63
   1 -16   5   42.99    4.10
  -1 -16  -5   43.21    4.80
  -1 -16  -6   42.19    4.69
  -1 -16  -6   40.72    4.51
  -1 -16  -6   41.54    3.30
   1  16   6   37.77    4.46
   1  16   6   44.14    4.80
  -1  16  -6   39.85    4.05
  -1  16  -6   41.57    4.26
  -1  16  -6   34.51    4.12
   1 -16   6   41.53    3.93
   1 -16   6   46.56    3.77
  -1 -16  -7   11.76    2.21
  -1 -16  -7   12.04    2.21
  -1 -16  -7   14.11    1.47
   1  16   7   13.16    2.30
  -1  16  -7   10.54    1.73
   1  16   7   13.65    2.39
  -1  16  -7   10.93    2.00
  -1  16  -7   12.82    2.12
   1 -16   7   12.65    1.73
   1 -16   7   13.70    1.64
  -1 -16  -8    0.39    0.60
  -1 -16  -8    0.77    0.77
  -1 -16  -8    0.41    0.45
   1  16   8   -0.40    0.79
   1  16   8    1.15    0.83
  -1  16  -8   -0.33    0.59
  -1  16  -8    0.34    0.61
   1 -16   8    1.71    0.60
   1 -16   8    0.74    0.52
  -1 -16  -9    4.41    0.99
   1  16   9    4.21    1.49
   1  16   9    5.38    1.50
   1 -16   9    5.87    1.04
  -1  16  -9    4.61    1.35
   1 -16   9    5.48    1.10
  -1 -16  -9    5.87    1.60
  -1 -16 -10   -0.40    0.71
  -1 -16 -10    0.19    0.50
   1  16  10   -0.44    0.79
   1  16  10   -0.38    0.84
   1 -16  10   -0.36    0.60
  -1  16 -10   -0.38    0.76
  -1 -16 -10    0.42    0.65
   1 -16  10    0.17    0.48
   1  16  11   28.45    3.81
   1 -16  11   29.84    3.07
   1 -16  11   29.47    3.08
  -1  16 -11   33.37    4.07
  -1 -16 -11   34.39    4.08
   1  16  12    1.12    0.82
   1 -16  12    1.86    0.78
  -1 -16 -12    0.80    1.01
   1  16  13   13.51    2.38
  -1 -17  11   11.30    1.68
   1  17 -11    9.85    2.16
  -1  17  11   15.37    2.65
  -1  17  10    4.73    1.46
   1  17 -10    4.24    1.31
  -1  17  10    1.81    1.10
  -1 -17  10    5.05    1.08
   1 -17  -9    2.28    1.03
  -1  17   9    2.60    1.10
  -1  17   9    3.86    1.39
   1  17  -9    1.69    0.92
   1 -17  -9    3.30    1.38
   1  17  -9    1.43    0.92
  -1 -17   9    2.78    0.77
   1 -17  -8    1.18    0.99
  -1 -17   8    0.52    0.46
  -1  17   8    0.41    0.64
   1  17  -8   -0.33    0.66
   1  17  -8    0.30    0.60
  -1 -17   8   -0.18    0.52
   1 -17  -8    0.37    0.82
   1  17  -7  138.76   10.97
  -1 -17   7  138.54   10.30
  -1  17   7  144.42   11.52
   1  17  -7  112.09   10.52
   1  17  -7  125.78   10.50
   1 -17  -7  120.90   11.09
  -1 -17   7  134.88   10.21
   1 -17  -7  133.72   11.28
   1 -17  -6    1.05    0.76
  -1 -17   6    1.09    0.54
  -1  17   6    1.49    0.82
   1  17  -6    0.78    0.57
   1  17  -6    1.37    0.78
   1  17  -6   -0.24    0.58
   1 -17  -6    1.09    0.73
  -1 -17   6    1.96    0.68
   1 -17  -5   17.32    2.54
  -1 -17   5   16.33    2.02
  -1  17   5   13.79    2.44
   1  17  -5   17.44    2.38
   1  17  -5   15.95    2.22
   1  17  -5   12.74    1.95
  -1 -17   5   18.32    1.99
   1 -17  -5   17.92    2.66
  -1 -17   4   77.96    6.14
  -1  17   4   66.47    6.66
   1  17  -4   73.90    6.26
   1  17  -4   78.02    6.70
   1  17  -4   58.49    5.93
  -1 -17   4   75.83    5.93
   1 -17  -4   69.52    6.57
  -1  17   3  129.92   10.32
   1  17  -3  133.11    9.45
   1  17  -3  128.22   10.30
   1  17  -3   99.58    9.38
   1  17  -3  128.75    9.69
  -1 -17   3  118.89    9.37
   1 -17  -3  115.08   10.00
   1  17  -2    2.31    0.73
  -1  17   2    2.95    1.00
   1  17  -2    1.29    0.83
  -1  17   2    3.41    0.68
   1  17  -2    3.56    0.88
   1  17  -2    2.18    0.73
  -1  17   2    3.85    0.93
   1 -17  -2    1.28    0.74
  -1 -17   2    2.43    0.73
  -1 -17   1    1.54    0.87
  -1  17   1    0.83    0.55
   1  17  -1    0.61    0.48
   1  17  -1    1.67    0.79
   1  17  -1    1.09    0.51
  -1  17   1    1.29    0.50
   1  17  -1    0.93    0.53
  -1  17   1    1.80    0.62
   1 -17  -1    1.84    0.71
  -1 -17   1    1.50    0.60
   1  17   0   25.01    3.09
   1  17   0   35.74    3.23
  -1  17   0   30.10    3.02
   1  17   0   25.81    3.53
  -1  17   0   34.42    3.47
   1 -17   0   31.43    3.17
  -1 -17   0   26.50    3.48
   1  17   0   30.70    2.85
  -1  17   0   30.30    2.93
  -1  17  -1   64.85    5.75
   1  17   1   68.55    5.50
   1  17   1   74.24    6.26
   1  17   1   73.04    6.72
  -1  17  -1   61.43    5.72
   1  17   1   81.18    6.09
  -1  17  -1   72.79    6.61
  -1  17  -1   74.75    6.20
  -1 -17  -1   59.86    6.37
   1 -17   1   63.14    5.98
  -1  17  -2    1.76    0.73
   1  17   2    3.30    1.08
   1  17   2    1.09    0.81
  -1  17  -2    2.50    0.98
  -1  17  -2    2.98    0.85
   1  17   2    2.84    0.60
   1 -17   2    3.59    0.95
  -1  17  -2    1.89    0.70
   1  17   2    3.51    0.92
   1  17   3    7.47    1.54
  -1  17  -3    7.29    1.26
  -1  17  -3    6.54    1.47
   1  17   3    9.31    1.90
   1  17   3    6.96    0.90
  -1  17  -3    6.60    1.27
  -1  17  -3    4.72    1.08
   1 -17   3    5.73    1.04
   1 -17   3    5.11    1.15
   1 -17   4   35.35    3.19
  -1  17  -4   31.78    3.51
   1  17   4   32.20    3.83
  -1  17  -4   29.72    3.39
  -1  17  -4   34.69    3.77
  -1  17  -4   35.62    3.39
  -1 -17  -4   30.18    3.93
   1 -17   4   39.62    3.65
   1 -17   5   24.95    2.67
   1  17   5   20.72    3.00
  -1  17  -5   24.76    2.94
  -1  17  -5   19.28    2.68
   1  17   5   20.58    3.17
  -1  17  -5   24.09    2.85
   1 -17   5   26.33    2.44
  -1 -17  -5   16.05    2.86
   1 -17   6    6.90    1.25
   1  17   6    7.74    1.78
   1  17   6    5.15    1.47
  -1  17  -6    2.73    0.95
  -1  17  -6    8.97    1.60
  -1  17  -6    7.02    1.47
   1 -17   6    6.69    1.10
  -1 -17  -6    9.73    1.94
   1 -17   7   35.33    3.65
   1  17   7   32.84    4.29
   1  17   7   41.72    4.70
  -1  17  -7   30.37    3.64
  -1  17  -7   38.93    4.17
  -1 -17  -7   39.27    4.53
   1 -17   7   46.00    3.64
  -1  17  -7   38.53    4.20
   1 -17   8    0.20    0.36
   1  17   8    0.41    0.64
  -1  17  -8    0.34    0.60
  -1  17  -8   -0.35    0.76
   1 -17   8    0.82    0.54
  -1 -17  -8    0.40    0.80
   1 -17   9    7.44    1.28
   1  17   9    9.75    1.99
   1  17   9    3.48    1.41
  -1  17  -9    4.71    1.36
   1 -17   9    6.62    1.13
  -1 -17  -9    6.96    1.76
  -1 -17 -10    4.97    1.61
   1  17  10    8.51    1.95
   1 -17  10    8.07    1.32
  -1  17 -10   10.09    2.03
   1 -17  10    8.12    1.45
  -1  17 -11    1.24    0.91
   1 -17  11    2.54    0.79
   1  17  11    2.81    1.25
   1  18 -11   -0.41    0.82
   1  18 -10    0.78    0.86
  -1  18  10    1.80    1.14
  -1 -18  10    2.98    0.86
  -1  18   9    1.35    0.81
  -1  18   9    1.80    1.14
   1  18  -9    3.26    1.17
   1  18  -9    1.01    0.80
   1 -18  -9    1.70    1.07
  -1 -18   9    3.27    0.88
  -1 -18   8   14.82    1.92
  -1  18   8   18.92    2.92
  -1  18   8   12.94    2.50
   1  18  -8   16.08    2.48
   1  18  -8   13.99    2.27
   1 -18  -8   14.50    2.57
  -1 -18   8   13.93    1.89
  -1 -18   7    2.87    0.90
  -1  18   7    2.06    1.05
   1  18  -7    1.50    0.72
   1  18  -7    3.08    1.07
   1  18  -7    3.03    1.05
   1 -18  -7    2.67    1.19
  -1 -18   7    1.79    0.66
   1  18  -6   73.40    6.58
  -1 -18   6   75.59    6.16
  -1  18   6   71.35    7.04
   1  18  -6   74.56    6.56
   1  18  -6   51.31    6.03
   1 -18  -6   71.27    6.90
  -1 -18   6   86.06    6.16
  -1 -18   5   16.73    2.08
  -1  18   5   19.34    2.79
   1  18  -5   18.43    2.50
   1  18  -5   13.32    2.08
   1  18  -5   12.48    1.98
  -1 -18   5   16.13    1.91
   1 -18  -5   15.90    2.50
  -1  18   4   65.44    6.48
   1  18  -4   68.99    5.97
   1  18  -4   70.01    6.37
   1  18  -4   59.32    5.74
  -1 -18   4   70.59    5.65
   1 -18  -4   65.18    6.30
  -1  18   3  188.42   14.81
   1  18  -3  151.50   13.90
   1  18  -3  183.02   14.77
  -1  18   3  228.82   14.27
  -1  18   3  181.67   13.58
   1  18  -3  184.11   14.11
  -1 -18   3  184.05   13.88
   1 -18  -3  177.02   14.50
  -1  18   2    2.80    0.97
   1  18  -2    1.87    0.74
   1  18  -2    1.70    0.81
  -1  18   2    1.33    0.56
   1  18  -2    1.87    0.66
   1  18  -2    1.42    0.69
  -1  18   2    3.59    0.98
   1 -18  -2    2.66    0.86
  -1 -18   2    1.90    0.70
  -1  18   1    0.29    0.58
   1  18  -1   -0.21    0.47
   1  18  -1   -0.35    0.63
  -1  18   1   -0.38    0.68
   1 -18  -1   -0.24    0.56
   1  18  -1    0.67    0.49
  -1  18   1    0.31    0.41
  -1 -18   1   -0.33    0.50
  -1  18   1    0.40    0.57
   1  18  -1   -0.21    0.45
  -1  18   0   63.91    6.04
   1  18   0   59.74    5.89
  -1  18   0   58.29    5.11
   1  18   0   65.49    5.30
   1  18   0   56.43    5.28
  -1  18   0   49.61    5.27
  -1 -18   0   54.78    5.69
  -1  18   0   61.83    5.03
   1  18   0   51.14    4.78
   1  18   1   43.65    3.99
  -1  18  -1   46.70    4.31
  -1  18  -1   49.36    5.09
  -1  18  -1   45.71    4.35
   1  18   1   54.79    4.60
   1  18   1   55.52    5.39
   1  18   1   45.43    4.62
  -1  18  -1   48.04    4.63
  -1 -18  -1   47.52    5.02
   1 -18   1   42.86    4.49
  -1  18  -2   45.26    4.30
   1  18   2   43.82    3.83
   1  18   2   45.05    4.63
  -1  18  -2   42.24    4.71
   1  18   2   46.70    5.08
  -1  18  -2   46.72    4.31
   1  18   2   56.99    4.54
  -1  18  -2   41.55    4.34
  -1 -18  -2   43.45    4.90
   1 -18   2   45.14    4.45
  -1  18  -3   42.93    4.09
   1  18   3   42.28    4.53
   1  18   3   42.80    4.83
  -1  18  -3   41.73    4.50
  -1  18  -3   34.17    3.91
  -1  18  -3   41.95    4.13
   1 -18   3   45.31    3.89
   1 -18   3   47.28    4.30
   1 -18   4   11.31    1.78
   1  18   4   10.79    2.05
  -1  18  -4   13.49    2.09
  -1  18  -4    9.98    1.72
  -1  18  -4    8.38    1.56
   1 -18   4   11.41    1.52
  -1 -18  -4   13.27    2.33
   1 -18   5   20.58    2.41
   1  18   5   19.48    2.82
  -1  18  -5   14.70    2.31
  -1  18  -5   18.55    2.49
  -1  18  -5   14.25    2.25
   1 -18   5   21.07    2.14
  -1 -18  -5   14.36    2.64
   1 -18   6   -0.23    0.57
   1  18   6   -0.38    0.68
   1  18   6    0.42    0.64
  -1  18  -6    0.26    0.47
  -1  18  -6   -0.30    0.53
  -1  18  -6    0.29    0.63
   1 -18   6    0.16    0.43
  -1 -18  -6   -0.41    0.81
   1 -18   7    7.28    1.41
   1  18   7    8.94    2.05
  -1  18  -7    8.23    1.52
   1  18   7    9.31    2.02
  -1  18  -7    9.03    1.79
  -1  18  -7    9.22    1.81
   1 -18   7   10.64    1.45
  -1 -18  -7    9.95    2.15
   1 -18   8   36.22    3.70
   1  18   8   38.09    4.60
   1  18   8   42.39    4.76
  -1  18  -8   35.30    4.18
  -1  18  -8   31.68    4.07
   1 -18   8   38.96    3.56
  -1 -18  -8   34.50    4.41
   1  18   9    1.34    1.06
   1  18   9    3.44    1.27
   1 -18   9    2.95    0.88
  -1  18  -9    0.37    0.66
  -1 -18  -9   -0.43    0.66
   1 -18   9    2.13    0.73
  -1  18 -10    1.58    0.95
   1 -18  10    2.37    0.80
   1 -18  10    3.50    0.93
   1  18  10    2.99    1.21
   1 -18  11    4.48    1.04
  -1 -19   9    8.20    1.40
  -1  19   8    3.73    1.51
  -1  19   8    4.92    1.51
   1 -19  -8    2.90    1.30
  -1 -19   8    2.91    0.86
  -1 -19   7    4.06    1.02
  -1  19   7    0.43    1.02
   1  19  -7    2.65    0.93
  -1  19   7    3.23    1.31
   1  19  -7    3.68    1.08
   1 -19  -7    1.97    1.17
  -1 -19   7    2.06    0.75
  -1 -19   6    0.42    0.58
  -1  19   6    0.82    0.82
   1  19  -6    0.29    0.52
  -1  19   6   -0.46    0.99
   1  19  -6    0.29    0.51
   1  19  -6    1.32    0.78
  -1 -19   6    0.73    0.56
   1 -19  -6   -0.37    0.74
  -1  19   5    3.90    1.41
   1  19  -5    2.82    1.08
   1  19  -5    4.19    1.12
   1  19  -5    2.94    0.96
  -1 -19   5    4.81    1.00
   1 -19  -5    4.56    1.42
  -1  19   4   52.83    5.16
  -1  19   4   51.26    5.45
   1  19  -4   34.17    4.15
   1  19  -4   48.21    4.93
  -1  19   4   44.14    3.75
   1  19  -4   45.12    4.44
  -1 -19   4   55.25    4.32
   1 -19  -4   43.47    4.79
  -1  19   3   15.68    2.54
   1  19  -3   14.82    2.48
  -1  19   3   20.33    3.08
  -1  19   3   23.21    2.35
  -1  19   3   15.68    1.75
   1  19  -3   14.83    2.10
  -1 -19   3   15.87    2.01
   1 -19  -3   15.12    2.34
  -1  19   2   13.08    2.20
  -1  19   2   14.91    1.93
  -1  19   2   15.99    2.70
   1  19  -2    7.51    1.85
  -1  19   2    9.82    1.42
   1  19  -2   11.79    1.78
  -1 -19   2   13.02    1.70
   1 -19  -2   14.31    2.07
  -1  19   1   16.11    1.96
   1  19  -1   17.67    2.29
  -1  19   1   19.22    2.33
   1  19  -1   20.71    2.89
  -1  19   1   13.01    2.55
  -1  19   1   12.85    2.26
   1  19  -1   19.64    2.31
  -1  19   0   60.74    5.21
  -1 -19   0   46.37    5.64
   1  19   0   60.75    5.52
  -1  19   0   56.67    5.61
   1  19   0   61.90    5.48
   1  19   0   65.07    6.18
  -1  19   0   62.53    5.41
  -1  19   0   59.23    6.10
  -1  19  -1   14.30    1.98
  -1 -19  -1   12.26    2.32
   1  19   1   17.12    2.37
  -1  19  -1   14.24    2.14
  -1  19  -1   11.14    2.27
   1  19   1   18.07    2.27
  -1  19  -1   15.50    2.02
   1  19   1   17.61    2.68
  -1  19  -2   37.78    3.75
   1  19   2   47.72    3.97
   1  19   2   35.44    4.34
  -1  19  -2   34.93    4.16
  -1  19  -2   33.28    3.62
   1  19   2   41.31    4.15
  -1  19  -2   32.40    3.69
  -1 -19  -2   32.29    4.19
   1 -19   2   33.39    3.75
   1  19   3   48.37    4.75
  -1  19  -3   37.17    4.46
   1  19   3   41.34    4.92
  -1  19  -3   41.26    4.17
  -1  19  -3   47.81    4.37
   1 -19   3   39.19    4.17
   1 -19   4   11.57    1.91
   1  19   4   13.36    2.25
   1  19   4   11.83    2.44
  -1  19  -4   13.34    2.20
  -1  19  -4   12.61    1.97
  -1  19  -4   12.20    1.91
  -1 -19  -4   11.41    2.23
   1 -19   4   12.37    1.64
   1 -19   5   20.91    2.61
   1  19   5   23.67    3.15
  -1  19  -5   23.65    2.87
  -1  19  -5   21.37    2.76
  -1  19  -5   18.23    2.56
  -1 -19  -5   19.57    3.06
   1 -19   5   19.03    2.25
   1 -19   6   71.90    6.15
   1  19   6   63.04    6.65
  -1  19  -6   68.95    6.27
   1  19   6   81.19    7.27
  -1  19  -6   59.75    6.16
  -1  19  -6   61.84    6.28
  -1 -19  -6   70.02    6.96
   1 -19   6   68.00    5.72
   1 -19   7    6.86    1.40
   1  19   7    8.43    1.87
   1  19   7    6.22    1.80
  -1  19  -7    7.98    1.70
  -1  19  -7    7.48    1.64
  -1 -19  -7   11.21    2.23
   1 -19   7    6.33    1.20
   1 -19   8   23.70    2.80
   1  19   8   21.24    3.35
   1  19   8   23.84    3.55
  -1  19  -8   21.29    3.09
  -1  19  -8   22.15    3.17
  -1 -19  -8   26.23    3.62
   1 -19   8   27.75    2.71
   1 -19   9    2.40    0.76
  -1  19  -9    1.51    0.90
   1 -19   9    1.57    0.73
   1 -19  10    6.24    1.21
  -1  20   7    2.23    1.12
   1 -20  -7    0.40    0.81
  -1 -20   7    0.59    0.56
  -1  20   6   -0.43    1.08
   1  20  -6    0.28    0.55
   1  20  -6    0.31    0.54
  -1  20   6   -0.48    0.85
   1 -20  -6    0.38    0.59
  -1 -20   6   -0.19    0.48
  -1  20   5    0.41    0.81
   1  20  -5    0.26    0.47
   1 -20  -5    0.36    0.72
  -1 -20   5    0.76    0.56
   1  20  -5    0.33    0.58
  -1  20   4   26.64    3.66
   1  20  -4   25.19    3.12
  -1  20   4   29.34    4.00
  -1  20   4   31.69    3.01
   1  20  -4   27.31    3.51
   1 -20  -4   28.34    3.58
  -1 -20   4   28.57    2.96
  -1  20   3   16.03    2.59
   1  20  -3   19.10    2.74
  -1  20   3   17.83    2.95
  -1  20   3   18.35    2.20
   1  20  -3   13.82    2.14
   1 -20  -3   12.77    2.22
  -1 -20   3   15.71    2.03
  -1  20   2   19.82    2.83
  -1  20   2   23.08    2.64
  -1  20   2   18.71    3.14
   1  20  -2   20.50    2.56
   1  20  -2   21.33    3.04
  -1  20   2   18.50    2.14
  -1  20   1    1.24    0.67
  -1  20   1    1.92    0.95
   1  20  -1    0.39    0.85
  -1  20   1    0.86    0.86
  -1  20   1    0.73    0.69
   1  20  -1    1.29    0.69
  -1  20   0   26.47    3.34
   1  20   0   29.59    3.32
  -1  20   0   31.62    3.12
   1  20   0   29.15    3.77
  -1  20   0   26.44    3.73
   1  20   0   29.25    3.34
  -1  20   0   29.82    3.28
  -1  20  -1    0.39    0.70
   1  20   1    1.23    0.90
  -1  20  -1    0.28    0.55
   1  20   1    1.15    0.77
  -1  20  -1    0.88    0.55
  -1 -20  -1    0.39    0.60
  -1  20  -1   -0.25    0.65
   1  20   1    0.25    0.64
   1  20   2    1.27    0.84
  -1  20  -2    0.37    0.82
   1  20   2    1.57    0.84
  -1  20  -2    0.96    0.64
  -1 -20  -2    0.40    0.62
  -1  20  -2    1.50    0.77
   1  20   2    1.86    0.78
   1  20   3    7.47    1.68
  -1  20  -3    6.73    1.60
   1  20   3    6.94    1.84
  -1  20  -3    7.83    1.49
   1  20   3    8.40    1.35
  -1  20  -3    6.73    1.40
   1 -20   3    7.28    1.47
   1 -20   4    9.87    1.78
   1  20   4   14.96    2.40
  -1  20  -4    8.68    1.82
   1  20   4   10.63    2.18
  -1  20  -4   12.60    1.95
  -1  20  -4   11.43    1.87
  -1 -20  -4    8.47    1.96
   1 -20   4   11.15    1.59
   1 -20   5    0.79    0.66
   1  20   5    0.39    1.10
  -1  20  -5    0.63    0.63
  -1  20  -5    0.90    0.65
  -1  20  -5    0.29    0.58
  -1 -20  -5    0.43    0.77
   1 -20   5    0.73    0.54
   1 -20   6    0.78    0.61
   1  20   6   -0.41    0.74
   1  20   6    0.92    0.82
  -1  20  -6    0.89    0.65
  -1  20  -6    1.55    0.83
   1 -20   6    1.66    0.72
  -1 -20  -6    0.44    0.88
  -1  20  -6    1.28    0.76
   1  20   7  119.80   10.87
  -1  20  -7  117.52   10.39
   1 -20   7  127.09    9.67
  -1  20  -7  111.97   10.27
   1 -20   7  126.38   10.03
  -1  20  -8   21.05    2.99
   1 -20   8   18.85    2.52
   1 -20   8   21.21    2.39
  -1  20  -9    1.54    0.97
   1 -20   9    1.35    0.77
   1  21  -6    1.28    0.76
  -1  21   6    1.78    1.12
   1 -21  -6    0.78    0.70
   1  21  -5    0.34    0.53
   1 -21  -5   -0.37    0.81
  -1  21   5    0.33    0.39
   1  21  -5   -0.28    0.56
  -1  21   5   -0.42    0.84
  -1 -21   5   -0.61    0.57
   1  21  -4   40.76    4.46
  -1  21   4   41.11    3.75
   1  21  -4   30.39    3.80
  -1  21   4   40.25    4.96
  -1  21   4   38.15    4.53
  -1 -21   4   40.73    3.76
   1 -21  -4   33.28    4.15
  -1  21   3   31.81    3.90
  -1  21   3   34.22    3.34
  -1  21   3   28.48    4.08
   1  21  -3   29.34    3.77
   1  21  -3   23.69    3.22
  -1 -21   3   30.34    3.12
  -1  21   2    5.69    1.48
   1  21  -2    3.39    1.08
  -1  21   2    6.45    1.31
   1  21  -2    3.13    1.25
  -1  21   2    5.66    1.66
  -1  21   1   16.27    2.53
  -1  21   1   17.64    2.40
   1  21  -1   16.04    2.38
   1  21  -1   14.61    2.61
  -1  21   1   16.89    2.90
  -1  21   0   -0.31    0.61
   1  21   0    0.29    0.62
  -1  21   0   -0.27    0.67
  -1  21   0   -0.44    0.78
   1  21   0   -0.42    0.74
  -1  21  -1    2.97    1.00
   1  21   1    1.38    0.86
  -1  21  -1    2.09    0.99
   1  21   1    2.59    1.16
   1  21   2    6.15    1.44
  -1 -21  -2    4.59    1.52
  -1  21  -2    5.13    1.48
   1  21   2    5.76    1.61
   1  21   2    4.15    1.09
  -1  21  -2    3.01    1.02
   1  21   3   17.19    2.81
  -1  21  -3   26.07    3.35
   1  21   3   25.17    2.67
  -1  21  -3   22.17    2.86
   1  21   3   20.84    3.32
   1  21   4   28.28    3.70
   1  21   4   18.09    2.13
  -1  21  -4   15.47    2.61
  -1  21  -4   15.45    2.45
   1  21   4   23.76    3.19
   1 -21   4   23.12    2.78
  -1  21  -5    0.33    0.51
   1 -21   5   -0.19    0.60
  -1  21  -5    0.31    0.67
   1 -21   5    0.28    0.78
   1  21   5    1.21    0.88
   1 -21   6   34.87    3.49
   1 -21   6   34.59    3.81
   1  21   6   36.70    4.49
   1 -21   7    1.07    0.79
   1 -21   7   -0.40    0.61
  -1  22   5    1.55    0.66
  -1  22   5    0.87    0.88
   1  22  -5    2.49    1.01
  -1  22   4    6.67    1.25
  -1  22   4    8.30    1.92
   1  22  -4    7.87    1.78
  -1  22   3    7.33    1.35
  -1  22   3    6.66    1.65
   1  22  -3    4.31    1.42
  -1  22   2   49.62    5.38
   1  22  -2   53.94    5.25
  -1  22   2   49.38    4.90
   1  22  -2   48.97    5.48
  -1  22   1   -0.28    0.67
   1  22  -1   -0.64    0.69
  -1  22   1    0.48    0.86
   1  22  -1   -0.42    0.92
  -1  22   0    1.18    0.95
   1  22   0    3.74    1.15
   1  22   0    1.32    0.96
  -1  22   0    1.39    1.17
  -1  22  -1   11.88    2.01
   1  22   1   12.51    2.04
   1  22   1   10.40    2.28
  -1  22  -1   11.88    2.39
   1  22   2    0.26    0.56
  -1  22  -2   -0.30    0.76
  -1  22  -2   -0.42    0.83
  -1  22  -3   -0.31    0.77
  -1  22  -3    0.39    0.78
   1  22   3    0.36    0.79
  -1  22  -4    2.21    1.05
   1  22   4    1.94    1.10
   1 -22   5   -0.58    1.03
  -1  22  -5   -0.35    0.69
   1  22   5   -0.41    0.82
   1 -22   6    5.13    1.29
  -1  23   4    0.43    0.85
  -1  23   3    2.82    1.20
  -1  23  -4    1.15    0.91
   1  23   5    1.27    1.07
  -2   0  17   -0.29    0.51
  -2   0  16    6.19    1.37
   2   0 -15   -0.59    0.64
  -2   0  15   -0.27    0.54
  -2   0  15    0.45    0.97
  -2   0  14   19.26    3.00
  -2   0  14   16.10    2.31
   2   0 -14   22.75    2.71
   2   0 -14   14.15    2.47
  -2   0  13   -0.39    0.78
  -2   0  13    0.25    0.44
   2   0 -13   -0.80    0.48
   2   0 -13   -0.33    0.58
  -2   0  12  109.52    9.81
  -2   0  12  118.23    9.23
   2   0 -12  107.83    9.22
   2   0 -12  111.44    9.54
  -2   0  11   -0.33    0.51
  -2   0  11    0.21    0.38
   2   0 -11   -0.28    0.69
   2   0 -11   -0.23    0.45
   2   0 -10   77.66    6.16
  -2   0  10   71.18    6.13
  -2   0  10   80.99    6.13
   2   0 -10   79.83    6.52
  -2   0  10   67.23    6.60
   2   0 -10   58.47    6.00
  -2   0   9    0.18    0.31
   2   0  -9    0.17    0.29
   2   0  -9    0.18    0.32
  -2   0   9    0.31    0.34
   2   0  -9    0.22    0.35
  -2   0   9   -0.27    0.54
   2   0  -8   11.73    1.83
   2   0  -8   15.66    1.75
  -2   0   8   14.26    1.93
   2   0  -8   16.49    1.98
  -2   0   8   15.16    1.76
  -2   0   8   18.04    2.21
   2   0  -8   14.63    1.92
   2   0  -8   15.65    1.79
  -2   0   8   12.83    1.65
   2   0  -7    0.17    0.31
   2   0  -7   -0.13    0.23
  -2   0   7   -0.14    0.24
  -2   0   7   -0.18    0.28
  -2   0   7    0.23    0.10
  -2   0   7   -0.21    0.37
  -2   0   7    0.13    0.23
   2   0  -7   -0.14    0.25
   2   0  -7    0.18    0.32
  -2   0   6  139.20   10.81
   2   0  -6  154.79   11.08
  -2   0   6  139.11   11.14
   2   0  -6  149.36   10.80
   2   0  -6  140.54   11.00
  -2   0   6  139.79   10.33
  -2   0   6  156.19   10.85
  -2   0   5   -0.10    0.18
   2   0  -5    0.13    0.25
   2   0  -5   -0.13    0.16
  -2   0   5   -0.10    0.15
  -2   0   5   -0.04    0.10
  -2   0   4    2.92    0.52
   2   0  -4    3.73    0.65
  -2   0   4    4.13    0.61
  -2   0   4    3.20    0.39
   2   0  -3   -0.07    0.16
  -2   0   3    0.14    0.11
  -2   0   3    0.23    0.21
   2   0  -3   -0.08    0.14
  -2   0   2  404.61   29.31
   2   0  -2  443.97   29.27
   2   0  -2  392.60   29.26
   2   0  -2  382.05   29.10
  -2   0   2  430.66   29.10
  -2   0   2  410.26   29.13
  -2   0   1    0.06    0.08
   2   0  -1    0.10    0.08
   2   0  -1    0.02    0.06
  -2   0   1    0.02    0.07
   2   0  -1    0.11    0.06
  -2   0   1    0.02    0.03
   2   0   0  461.00   32.24
  -2   0   0  462.97   32.23
   2   0   0  448.07   32.28
  -2   0   0  457.79   32.20
   2   0   0  443.06   32.22
   2   0   1    0.11    0.10
  -2   0  -1   -0.03    0.07
  -2   0  -1    0.03    0.08
   2   0   1    0.03    0.05
   2   0   1    0.05    0.10
  -2   0  -1   -0.04    0.11
  -2   0  -2  750.79   58.69
   2   0   2  857.57   58.74
   2   0   2  827.66   58.64
  -2   0  -2  851.63   58.72
  -2   0  -2  851.50   58.70
  -2   0  -3    0.04    0.11
   2   0   3    0.07    0.13
  -2   0  -3    0.09    0.17
  -2   0  -3    0.33    0.23
  -2   0  -4    4.93    0.82
  -2   0  -4    4.84    0.76
  -2   0  -4    5.04    0.56
   2   0   4    5.96    0.79
  -2   0  -4    4.76    0.77
   2   0   4    4.30    0.65
   2   0   4    4.09    0.74
  -2   0  -4    4.23    0.76
  -2   0  -4    4.04    0.74
  -2   0  -5    0.16    0.32
  -2   0  -5   -0.12    0.27
  -2   0  -5    0.04    0.11
   2   0   5    0.10    0.19
  -2   0  -5    0.15    0.46
   2   0   5   -0.15    0.51
  -2   0  -5    0.14    0.34
  -2   0  -5    0.14    0.17
   2   0   5    0.12    0.24
  -2   0  -6    2.15    0.69
   2   0   6    2.37    0.60
  -2   0  -6    2.57    0.62
  -2   0  -6    1.84    0.65
   2   0   6    3.59    0.71
   2   0   6    1.70    0.50
  -2   0  -6    2.52    0.68
   2   0   6    2.02    0.65
  -2   0  -6    2.26    0.69
  -2   0  -6    2.05    0.48
  -2   0  -7   -0.23    0.36
  -2   0  -7    0.16    0.29
   2   0   7   -0.16    0.28
  -2   0  -7    0.20    0.43
   2   0   7   -0.17    0.33
   2   0   7    0.52    0.30
   2   0   7   -0.22    0.33
  -2   0  -7   -0.21    0.42
  -2   0  -7   -0.20    0.40
  -2   0  -7    0.23    0.25
   2   0   8    0.36    0.39
  -2   0  -8    0.36    0.32
   2   0   8    1.14    0.48
  -2   0  -8   -0.23    0.45
   2   0   8    0.71    0.36
  -2   0  -8   -0.26    0.47
   2   0   8   -0.25    0.44
  -2   0  -8    0.25    0.23
  -2   0  -9    0.25    0.51
   2   0   9    0.15    0.34
  -2   0  -9    0.14    0.21
   2   0   9   -0.27    0.55
   2   0   9    0.20    0.35
   2   0  10  269.01   19.54
  -2   0 -10  248.21   19.80
   2   0  10  253.59   19.20
   2   0  10  245.68   19.90
  -2   0 -10  269.34   19.14
   2   0  11   -0.23    0.55
  -2   0 -11    0.31    0.61
   2   0  11    0.18    0.45
  -2   0 -11   -0.15    0.32
  -2   0 -12   18.47    2.54
   2   0  12   13.64    2.06
  -2   0 -12   13.43    1.70
   2   0  13   -0.27    0.68
  -2   0 -13   -0.35    0.62
  -2   0 -14   33.71    4.06
   2   0  14   32.93    3.77
   2   0  15    0.30    0.53
  -2   0 -15    0.39    0.69
   2   0  16   34.22    3.92
  -2   1  17   27.05    3.33
  -2   1  16   21.11    2.76
  -2  -1  16   19.47    2.60
   2   1 -15    4.94    1.47
   2  -1 -15    5.96    1.44
  -2  -1  15    5.09    1.22
  -2   1  15    5.16    1.30
  -2   1  15    3.09    1.29
   2   1 -14    1.77    0.85
   2   1 -14    1.33    0.76
   2  -1 -14    3.60    1.07
  -2  -1  14    2.19    0.79
  -2   1  14    1.65    0.78
  -2   1  14    1.66    0.99
   2   1 -13   11.88    2.14
   2   1 -13   13.16    1.96
   2  -1 -13   14.63    2.15
  -2  -1  13   12.65    1.87
  -2   1  13   13.56    2.01
  -2   1  13   10.48    2.15
   2   1 -12   77.29    6.67
   2  -1 -12   72.22    6.35
   2   1 -12   60.25    6.07
  -2   1  12   71.63    6.28
  -2  -1  12   76.19    6.21
  -2   1  12   67.56    6.72
   2  -1 -11    7.64    1.51
   2   1 -11    6.13    1.41
  -2  -1  11    6.34    1.61
  -2   1  11    5.28    1.45
  -2   1  11    7.06    1.32
   2   1 -11    5.78    1.15
  -2  -1  11    6.35    1.22
   2  -1 -11    7.85    1.42
   2   1 -11    6.44    1.22
  -2  -1  11    7.15    1.17
  -2  -1  10  167.58   15.59
  -2   1  10  191.34   15.77
   2   1 -10  180.03   15.16
   2  -1 -10  178.63   15.25
  -2  -1  10  206.84   15.22
  -2   1  10  191.46   15.29
   2   1 -10  221.93   15.24
   2  -1 -10  210.75   15.30
  -2  -1  10  231.07   15.18
   2   1 -10  205.17   15.61
   2  -1 -10  214.10   15.63
  -2   1   9   15.37    2.18
  -2  -1   9   14.44    2.12
   2  -1  -9   12.27    1.71
   2   1  -9   12.36    1.65
  -2  -1   9   14.61    1.76
  -2   1   9   14.43    1.87
   2   1  -9   15.75    1.83
   2  -1  -9   13.94    1.83
  -2  -1   9   15.50    1.73
  -2   1   9   13.22    1.73
   2   1  -9   17.33    2.11
   2  -1  -9   15.07    1.99
   2   1  -8    0.21    0.38
   2   1  -8    0.40    0.31
   2  -1  -8    0.39    0.35
  -2  -1   8    0.29    0.34
   2   1  -8    0.27    0.34
   2  -1  -8    0.16    0.31
  -2   1   8    0.17    0.26
   2   1  -8   -0.20    0.41
  -2  -1   8    0.53    0.47
  -2   1   8    0.21    0.48
  -2   1   8    0.21    0.14
  -2   1   8    0.24    0.56
  -2  -1   8   -0.24    0.48
  -2  -1   8    0.77    0.32
  -2   1   8    0.62    0.44
   2  -1  -8   -0.17    0.27
   2   1  -8   -0.15    0.23
   2  -1  -7    1.04    0.49
   2   1  -7    0.71    0.39
   2   1  -7    0.93    0.38
  -2  -1   7    0.61    0.33
  -2   1   7    1.21    0.47
   2  -1  -7    1.11    0.43
   2   1  -7    1.07    0.50
  -2  -1   7    0.75    0.47
  -2   1   7    1.08    0.48
  -2  -1   7    0.63    0.46
  -2   1   7    0.63    0.50
  -2   1   7    0.95    0.25
  -2  -1   7    0.57    0.31
  -2   1   7    0.85    0.42
   2  -1  -7    0.77    0.44
   2   1  -6   10.23    1.32
  -2   1   6   10.23    1.42
  -2  -1   6    9.28    1.17
  -2   1   6    8.98    1.17
  -2  -1   6    7.66    1.01
  -2  -1   6    5.81    1.16
  -2   1   6    7.92    0.85
   2   1  -6    8.36    1.19
  -2   1   6    8.04    1.21
   2   1  -6    9.05    1.06
   2  -1  -6    8.69    1.14
  -2   1   6    9.31    1.18
  -2  -1   6    7.48    1.01
  -2   1   5  484.02   35.84
  -2   1   5  521.45   35.87
  -2  -1   5  527.24   35.72
  -2   1   5  490.91   35.51
  -2  -1   5  473.29   35.67
   2   1  -5  514.78   35.96
  -2  -1   5  497.72   35.78
  -2   1   5  487.56   35.92
   2   1  -5  504.04   35.95
  -2   1   4  196.57   14.84
  -2   1   4  204.72   14.83
  -2  -1   4  204.00   14.66
   2   1  -4  212.06   14.90
  -2  -1   4  212.50   14.75
  -2  -1   4  206.69   14.70
  -2   1   4  189.38   14.54
   2   1  -3  164.92   12.27
   2   1  -3  147.35   12.15
  -2  -1   3  163.36   12.15
  -2  -1   3  176.97   12.02
  -2   1   3  177.70   12.17
   2   1  -2  347.36   25.16
   2  -1  -2  340.73   25.29
  -2   1   2  390.64   25.30
  -2  -1   2  352.56   25.25
   2   1  -2  338.11   25.29
  -2   1   2  370.43   25.43
   2  -1  -2  342.57   25.43
  -2  -1   2  363.10   25.13
  -2   1   2  353.64   25.43
  -2  -1   2  306.18   25.39
   2   1  -2  390.07   25.39
   2   1  -1  437.35   29.69
   2   1  -1  406.89   29.67
   2   1  -1  423.01   29.63
  -2  -1   1  410.04   29.64
   2  -1  -1  436.00   29.74
  -2  -1   1  411.22   29.74
   2  -1  -1  422.00   29.85
  -2   1   1  406.78   29.73
  -2  -1   0    1.35    0.21
   2   1   0    1.57    0.21
  -2   1   0    1.57    0.22
   2  -1   0    1.51    0.25
  -2   1  -1  325.89   21.69
   2   1   1  328.31   21.83
  -2  -1  -1  310.64   21.80
  -2   1  -1  314.20   21.76
  -2   1  -1  323.27   21.70
   2   1   1  307.45   21.72
  -2  -1  -1  265.46   21.67
   2   1   1  256.71   21.61
   2  -1   1  360.07   21.72
  -2  -1  -1  307.03   21.67
   2  -1   1  303.82   21.76
   2   1   1  309.92   21.60
  -2  -1  -2   83.68    6.31
  -2   1  -2   85.28    6.22
   2   1   2   87.69    6.32
  -2  -1  -2   86.11    6.20
  -2  -1  -2   84.00    6.20
   2   1   2   83.10    6.16
   2  -1   2   84.13    6.19
  -2   1  -2   84.28    6.25
  -2  -1  -2   71.75    6.20
  -2   1  -2   85.90    6.22
  -2  -1  -3    0.83    0.23
   2  -1   3    1.19    0.31
  -2  -1  -3    1.13    0.33
   2   1   3    0.79    0.27
   2   1   3    1.57    0.37
  -2   1  -3    0.74    0.24
  -2  -1  -3    1.11    0.34
  -2   1  -3    0.51    0.25
  -2   1  -4  188.42   12.21
   2  -1   4  140.86   12.05
   2   1   4  159.21   12.14
  -2  -1  -4  168.62   12.09
  -2  -1  -4  143.84   12.08
  -2   1  -4  165.52   12.19
  -2   1  -4  160.58   11.97
  -2  -1  -4  162.64   12.08
  -2  -1  -4  160.22   11.75
  -2   1  -4  160.07   11.63
   2   1   4  166.21   11.75
   2   1   4  164.18   11.96
   2  -1   4  157.65   11.81
   2  -1   4  168.64   12.02
   2   1   4  171.34   12.00
  -2   1  -4  160.60   12.08
   2  -1   5    5.70    0.95
  -2   1  -5    5.61    0.92
   2   1   5    5.36    0.93
  -2  -1  -5    4.49    0.90
  -2   1  -5    3.69    0.82
  -2  -1  -5    4.23    0.77
  -2   1  -5    3.76    0.70
  -2   1  -5    4.36    0.47
   2   1   5    4.46    0.56
   2  -1   5    4.97    0.76
  -2  -1  -5    4.69    0.73
   2  -1   5    5.71    0.72
   2   1   5    3.25    0.66
  -2  -1  -5    4.23    0.78
   2   1   5    4.38    0.76
   2  -1   5    4.30    0.75
  -2   1  -5    3.91    0.80
   2  -1   6  127.42    9.38
   2   1   6  127.78    9.37
   2  -1   6  118.28    9.08
   2   1   6  114.61    9.20
  -2   1  -6  134.43    9.64
   2   1   6  113.28    9.50
   2  -1   6   99.33    9.39
  -2  -1  -6  137.46    9.56
   2  -1   6  125.36    9.27
  -2   1  -6  115.27    9.24
  -2  -1  -6  122.39    9.37
   2   1   6  128.08    8.85
  -2   1  -6  117.90    9.46
  -2  -1  -6  117.23    9.15
  -2  -1  -6  103.27    9.47
  -2   1  -6  124.23    9.65
   2  -1   7  138.87   10.21
   2   1   7  141.98   10.22
   2  -1   7  128.95    9.86
   2   1   7  127.47    9.99
  -2  -1  -7  135.70   10.34
  -2   1  -7  126.13   10.04
  -2  -1  -7  118.71   10.08
   2   1   7  139.23   10.24
   2  -1   7  141.83   10.11
  -2  -1  -7  134.90    9.97
  -2   1  -7  157.85   10.59
   2   1   7  125.70   10.37
   2  -1   7  102.01   10.16
  -2   1  -7  133.54   10.35
  -2   1  -7  144.95   10.63
  -2  -1  -7  104.76   10.27
   2   1   8    0.57    0.45
   2  -1   8    1.31    0.55
  -2   1  -8    1.71    0.59
  -2  -1  -8    0.56    0.41
   2   1   8    0.98    0.58
   2  -1   8    0.98    0.58
   2   1   8    0.62    0.37
   2  -1   8    1.27    0.47
  -2   1  -8    0.81    0.36
  -2  -1  -8    0.56    0.33
  -2   1  -8    0.91    0.54
  -2  -1  -8    1.55    0.66
   2   1   8    0.94    0.53
  -2   1  -8    0.53    0.47
   2   1   9   21.62    2.67
   2  -1   9   24.13    2.41
   2   1   9   21.74    2.45
  -2   1  -9   19.04    2.52
  -2  -1  -9   21.36    2.59
  -2  -1  -9   21.64    2.18
  -2   1  -9   18.98    2.03
   2   1   9   18.28    2.19
   2  -1   9   18.41    2.06
   2   1  10    2.11    0.94
  -2  -1 -10    1.10    0.70
   2  -1  10    2.62    0.77
   2   1  10    2.08    0.75
  -2   1 -10    0.29    0.63
  -2  -1 -10    1.87    0.57
  -2   1 -10    1.75    0.54
   2   1  10    2.72    0.77
   2  -1  10    2.57    0.68
   2   1  11    0.75    0.67
  -2   1 -11    0.14    0.30
  -2  -1 -11    0.16    0.45
   2  -1  11    0.22    0.39
  -2   1 -11    0.31    0.55
  -2  -1 -11    0.30    0.59
   2  -1  11    0.16    0.44
   2   1  12   37.51    3.83
   2  -1  12   37.64    3.67
  -2  -1 -12   36.01    4.00
  -2   1 -12   34.54    4.00
   2  -1  12   35.12    3.37
  -2  -1 -12   33.84    3.29
  -2   1 -12   31.29    3.12
   2   1  13   20.43    2.71
   2  -1  13   21.29    2.65
  -2   1 -13   22.20    3.05
  -2  -1 -13   20.22    2.90
   2  -1  14   21.66    2.69
   2   1  14   19.48    2.68
  -2   1 -14   15.49    2.72
  -2  -1 -14   25.05    3.15
   2  -1  15    0.28    0.66
   2   1  15    0.31    0.56
  -2  -1 -15   -0.38    0.76
  -2   1 -15   -0.40    0.61
   2   1  16    8.71    1.81
   2  -1  16    9.02    1.79
   2  -1  17    3.28    1.09
  -2   2  17    2.88    1.12
  -2  -2  16    9.39    1.60
  -2   2  16    9.37    1.77
  -2   2  15    4.23    1.19
  -2  -2  15    5.16    1.15
  -2  -2  15    4.38    1.42
   2   2 -15    7.62    1.69
  -2   2  15    3.95    1.39
   2  -2 -15    4.61    1.39
  -2   2  14    2.89    1.24
  -2   2  14    4.64    1.21
  -2  -2  14    3.59    0.92
   2   2 -14    3.22    1.08
   2  -2 -14    4.38    1.27
   2   2 -14    2.47    0.86
  -2   2  13    6.94    1.81
   2  -2 -13    7.63    1.58
   2   2 -13    7.81    1.48
  -2   2  13    8.83    1.60
  -2  -2  13    8.48    1.45
   2   2 -13    9.00    1.77
  -2  -2  12   -0.05    0.17
  -2   2  12   -0.36    0.95
   2   2 -12   -0.22    0.39
   2  -2 -12    0.82    0.64
  -2   2  12   -0.26    0.52
  -2  -2  12    0.20    0.39
   2   2 -12    0.93    0.95
   2   2 -11   21.94    2.45
  -2   2  11   19.18    2.55
  -2  -2  11   23.05    2.47
  -2  -2  11   23.05    1.91
  -2  -2  11   23.39    2.36
  -2   2  11   18.38    2.86
   2   2 -11   20.91    2.49
   2  -2 -11   20.93    2.63
   2   2 -11   22.40    2.80
  -2   2  10   17.04    2.20
  -2  -2  10   18.62    2.04
  -2  -2  10   19.84    1.97
   2   2 -10   15.43    1.92
  -2   2  10   16.70    2.43
   2   2 -10   13.86    1.93
   2  -2 -10   14.56    2.08
   2   2 -10   19.63    2.43
   2   2  -9   43.09    4.27
   2  -2  -9   44.63    4.49
   2  -2  -9   51.38    4.51
   2   2  -9   57.84    4.40
  -2   2   9   49.60    4.58
  -2  -2   9   53.42    4.36
  -2   2   9   49.38    3.92
  -2   2   9   47.48    4.80
  -2   2   9   50.03    4.49
  -2  -2   9   54.09    4.26
   2   2  -9   46.13    4.66
  -2   2   8   23.36    2.92
  -2  -2   8   27.20    2.77
   2   2  -8   32.41    3.08
  -2   2   8   27.15    2.83
  -2  -2   8   28.85    2.63
  -2   2   8   30.49    2.87
  -2  -2   8   31.20    2.60
   2   2  -8   23.13    2.84
  -2   2   8   26.26    2.33
   2  -2  -8   29.24    2.82
   2   2  -8   29.33    2.62
   2   2  -8   25.03    2.59
   2  -2  -8   23.53    2.74
   2   2  -8   30.08    3.01
  -2   2   7  108.97    9.04
  -2  -2   7  111.80    8.71
   2   2  -7  119.31    8.98
  -2  -2   7  116.07    8.57
  -2   2   7  108.87    8.84
  -2  -2   7  122.37    8.54
  -2   2   7  122.65    8.87
  -2   2   7  105.72    8.32
   2   2  -7  108.55    8.50
   2  -2  -7  123.70    8.84
   2  -2  -7   97.90    8.73
   2   2  -7  110.20    8.94
  -2   2   7  109.88    8.90
  -2  -2   6  136.18   10.02
  -2   2   6  120.77   10.25
   2   2  -6  142.81   10.25
   2   2  -6  133.41    9.82
  -2   2   6  133.22   10.16
  -2  -2   6  135.07    9.85
  -2   2   6  139.27   10.16
  -2  -2   6  138.06    9.84
  -2   2   6  127.33    9.74
   2  -2  -6  113.01   10.04
   2   2  -6  142.72   10.28
  -2   2   6  126.27   10.15
  -2   2   5   44.43    3.39
  -2   2   5   45.17    3.68
  -2  -2   5   45.57    3.41
  -2   2   5   37.95    3.59
  -2  -2   5   41.18    3.36
  -2  -2   5   44.42    3.54
  -2   2   5   37.74    3.57
   2   2  -5   39.36    3.63
  -2  -2   5   38.61    3.63
   2   2  -5   44.34    3.68
   2   2  -4    1.50    0.34
  -2   2   4    1.15    0.34
  -2   2   4    1.09    0.37
  -2   2   4    1.41    0.42
  -2  -2   4    1.11    0.27
  -2  -2   4    0.77    0.33
   2   2  -4    1.53    0.44
  -2  -2   4    0.89    0.30
  -2   2   4    0.87    0.28
  -2  -2   4    1.22    0.40
  -2   2   3  246.09   15.72
  -2  -2   3  223.67   15.78
  -2  -2   3  215.93   15.62
  -2  -2   3  216.14   15.49
  -2  -2   3  217.52   15.45
   2   2  -3  195.22   15.64
   2   2  -3  225.19   15.74
   2   2  -3  211.06   15.61
  -2   2   3  201.14   15.75
  -2  -2   2  535.53   37.86
  -2  -2   2  533.74   37.87
  -2   2   2  525.04   38.01
   2   2  -2  566.38   37.97
  -2  -2   2  537.53   37.99
   2  -2  -2  506.13   37.95
  -2   2   2  545.53   38.07
   2  -2  -2  512.59   38.08
   2   2  -1  437.20   30.60
  -2   2   1  405.64   30.64
  -2   2   1  454.66   30.80
   2  -2  -1  429.34   30.71
  -2  -2   1  435.02   30.65
  -2  -2   1  434.35   30.61
  -2   2   0   79.22    5.88
   2   2   0   80.32    5.88
   2   2   0   80.17    5.98
  -2  -2   0   80.05    6.10
   2  -2   0   81.86    5.99
  -2  -2   0   88.05    5.92
  -2   2  -1 1080.44   74.11
  -2   2  -1 1064.20   74.12
   2   2   1 1044.19   74.15
   2   2   1 1130.96   74.30
  -2  -2  -1 1090.15   74.31
   2   2   1 1111.07   74.03
  -2  -2  -1 1045.69   74.07
   2  -2   1 1071.34   74.14
   2   2   1 1048.41   74.06
  -2  -2  -1  891.58   74.04
   2  -2   1 1053.22   74.20
  -2   2  -1 1060.25   74.20
   2   2   2 1107.77   78.00
  -2   2  -2 1021.50   77.81
  -2  -2  -2 1075.52   77.91
  -2   2  -2 1148.98   77.89
   2  -2   2 1115.26   77.83
   2   2   2 1136.45   77.78
  -2  -2  -2 1104.57   77.82
  -2   2  -2 1128.68   77.85
   2  -2   2 1078.17   77.65
  -2  -2  -3   21.44    2.04
  -2   2  -3   21.24    1.86
   2   2   3   20.51    1.85
  -2  -2  -3   22.20    1.88
   2   2   3   20.94    1.87
   2  -2   3   17.87    1.86
  -2   2  -3   24.60    2.00
  -2  -2  -3   23.58    1.95
   2   2   4   76.88    6.71
  -2   2  -4  103.91    6.85
  -2  -2  -4   84.15    6.66
  -2   2  -4   90.07    6.83
  -2   2  -4   81.27    6.55
  -2  -2  -4   88.10    6.78
   2  -2   4   96.95    6.62
  -2  -2  -4   83.11    6.47
   2   2   4   92.97    6.51
   2  -2   4   80.50    6.37
   2   2   4   82.47    6.64
   2   2   4   85.08    6.60
   2  -2   4   84.51    6.64
  -2   2  -4   85.92    6.72
   2   2   5   68.16    5.47
   2  -2   5   72.38    5.56
   2   2   5   68.93    5.50
   2  -2   5   69.53    5.25
   2   2   5   68.82    5.68
  -2   2  -5   81.97    5.78
  -2  -2  -5   66.07    5.53
  -2   2  -5   63.83    5.39
  -2  -2  -5   65.84    5.57
   2  -2   5   68.54    5.40
   2   2   5   70.17    5.25
  -2   2  -5   68.35    4.97
  -2  -2  -5   70.64    5.50
  -2   2  -5   66.47    5.61
  -2   2  -5   59.49    5.60
  -2   2  -6    4.56    0.95
   2   2   6    4.39    0.95
  -2   2  -6    4.48    1.01
  -2  -2  -6    4.61    0.91
   2  -2   6    7.68    0.98
  -2   2  -6    5.66    0.88
   2   2   6    4.20    0.63
  -2  -2  -6    6.33    0.93
   2  -2   6    4.86    0.71
   2   2   6    5.80    0.91
   2  -2   6    4.86    0.88
  -2  -2  -6    5.10    0.92
   2   2   6    5.76    0.96
  -2   2  -6    4.16    0.92
   2   2   7  131.35    9.90
   2  -2   7  147.62   10.04
  -2  -2  -7  130.00    9.93
   2  -2   7  122.92    9.50
   2   2   7  117.00    9.75
   2   2   7  110.68    9.99
  -2   2  -7  141.11   10.21
  -2  -2  -7  136.59   10.07
   2   2   7  127.96    9.99
  -2  -2  -7  126.97    9.93
   2  -2   7  122.32    9.69
  -2   2  -7  119.42    9.73
   2   2   7  130.39    9.38
  -2  -2  -7  122.94    9.72
  -2   2  -7  123.07   10.21
  -2   2  -7  127.39   10.07
  -2  -2  -8    2.13    0.61
  -2  -2  -8    2.56    0.82
  -2   2  -8    1.80    0.64
   2   2   8    1.63    0.59
   2   2   8    1.61    0.40
   2  -2   8    2.58    0.68
   2   2   8    1.71    0.73
   2   2   8    2.88    0.72
  -2  -2  -8    3.81    0.84
   2  -2   8    2.13    0.51
   2   2   8    2.25    0.68
  -2   2  -8    2.63    0.95
  -2  -2  -9    0.48    0.53
   2  -2   9    0.84    0.50
   2   2   9    1.40    0.34
   2   2   9    0.92    0.47
   2  -2   9    1.12    0.40
  -2   2  -9    0.73    0.46
   2   2   9    1.57    0.64
   2   2   9    0.54    0.55
  -2   2  -9    2.18    0.52
  -2  -2  -9    0.64    0.48
   2  -2  10   96.39    7.63
   2   2  10   98.37    7.96
  -2   2 -10   85.60    7.99
  -2  -2 -10   95.36    8.02
   2  -2  10   90.28    7.32
  -2   2 -10   95.76    7.29
  -2  -2 -10   90.48    7.48
   2   2  10   92.94    8.18
   2   2  11   68.45    6.02
   2  -2  11   66.78    5.67
  -2   2 -11   61.70    5.25
  -2  -2 -11   65.95    5.50
  -2   2 -11   66.19    6.19
  -2  -2 -11   66.48    6.07
   2  -2  11   60.88    5.32
   2   2  12   12.97    2.09
  -2  -2 -12   12.87    1.71
  -2   2 -12   11.81    1.48
  -2   2 -12   14.99    2.36
  -2  -2 -12   11.23    2.05
   2  -2  12   11.92    1.80
   2  -2  12   13.99    1.69
  -2   2 -13    1.82    1.00
  -2  -2 -13    4.33    1.28
   2  -2  13    3.29    0.94
   2   2  13    4.49    1.18
  -2   2 -14    1.92    1.04
  -2  -2 -14    3.18    1.15
   2  -2  14    3.00    0.91
   2   2  14    2.51    0.94
   2  -2  15    1.58    0.91
  -2  -2 -15    0.37    0.66
  -2   2 -15    0.40    0.72
   2  -2  15    0.92    0.82
   2   2  15    1.63    0.87
   2  -2  16    0.31    0.92
   2   2  16    0.67    0.73
   2  -2  16    1.37    0.73
   2  -2  17    1.41    0.80
  -2   3  17    4.36    1.23
  -2   3  16    0.33    0.65
   2  -3 -16   -0.71    0.63
   2   3 -15    8.06    1.81
   2  -3 -15    8.91    1.80
  -2  -3  15    7.59    1.38
  -2   3  15   10.81    1.89
  -2   3  15    5.66    1.79
  -2  -3  15   10.77    2.30
  -2  -3  15    9.58    1.86
   2   3 -14    0.36    0.56
   2  -3 -14   -0.33    0.71
  -2   3  14   -0.31    0.61
  -2  -3  14    0.20    0.48
  -2   3  14   -0.82    1.21
  -2  -3  14   -0.42    1.13
  -2  -3  14   -0.34    0.61
   2   3 -13    1.01    0.79
  -2  -3  13    0.57    0.48
  -2   3  13    0.29    0.45
   2   3 -13    2.40    0.82
   2  -3 -13    0.30    0.61
  -2  -3  13    0.79    0.93
  -2   3  13    0.38    0.97
  -2  -3  13    0.33    0.66
   2   3 -12    4.70    1.23
  -2   3  12    3.04    0.94
  -2  -3  12    3.54    0.86
  -2  -3  12    2.70    0.38
  -2  -3  12    4.07    0.83
   2  -3 -12    3.67    1.03
   2   3 -12    3.09    0.83
  -2  -3  12    4.02    1.36
  -2   3  12    1.78    1.07
  -2  -3  12    3.09    1.08
   2   3 -11    0.87    0.59
  -2   3  11    2.59    0.87
  -2  -3  11    1.95    0.66
   2   3 -11    1.85    0.68
  -2  -3  11    2.33    0.40
  -2  -3  11    2.34    0.65
   2   3 -11    1.90    0.69
   2  -3 -11    1.82    0.74
  -2  -3  11    3.97    1.16
  -2  -3  11    3.35    1.31
  -2   3  11   -0.33    0.88
  -2   3  10   39.23    3.33
   2   3 -10   40.38    3.66
  -2   3  10   38.20    4.00
  -2  -3  10   38.42    3.59
  -2  -3  10   40.97    3.22
  -2  -3  10   44.15    4.47
  -2   3  10   38.05    4.24
   2   3 -10   38.00    3.70
   2  -3 -10   39.87    4.03
  -2  -3  10   46.75    3.61
   2   3 -10   40.69    4.16
  -2   3   9   28.65    2.46
  -2  -3   9   27.67    3.23
  -2   3   9   25.96    3.14
   2   3  -9   30.89    2.72
   2   3  -9   23.35    2.96
  -2   3   9   28.33    3.04
  -2  -3   9   30.07    2.67
  -2  -3   9   27.22    2.33
   2   3  -9   23.74    2.64
   2  -3  -9   24.80    2.93
  -2  -3   9   31.95    2.61
   2  -3  -8   90.54    6.92
  -2   3   8   73.67    6.90
  -2  -3   8   79.35    6.99
   2   3  -8   82.59    6.85
   2   3  -8   76.90    6.41
   2  -3  -8   67.59    6.63
  -2   3   8   82.38    6.25
   2  -3  -8   75.80    6.77
   2   3  -8   75.29    6.81
   2  -3  -8   86.22    6.75
   2   3  -8   83.98    6.37
  -2   3   8   73.35    6.72
  -2  -3   8   77.18    6.32
  -2  -3   8   87.17    6.14
  -2  -3   8   85.65    6.64
  -2   3   8   83.05    6.77
  -2  -3   8   86.09    6.31
   2   3  -8   81.70    6.88
   2   3  -7    5.67    1.04
  -2  -3   7    4.85    0.88
   2  -3  -7    6.43    1.09
  -2  -3   7    5.24    1.01
  -2   3   7    4.08    0.70
  -2   3   7    5.40    1.11
  -2  -3   7    2.98    0.90
  -2   3   7    7.48    1.13
   2   3  -7    5.23    1.01
  -2   3   7    6.37    1.11
   2  -3  -7    6.40    1.04
   2   3  -7    6.41    0.82
  -2  -3   7    5.25    0.77
  -2  -3   7    5.14    0.68
  -2   3   7    5.46    1.03
   2  -3  -7    5.54    1.05
  -2  -3   7    4.52    0.72
  -2   3   6   51.45    3.99
  -2  -3   6   42.35    3.85
  -2   3   6   39.75    3.76
   2   3  -6   45.19    3.93
  -2  -3   6   44.06    3.47
  -2   3   6   41.78    3.88
  -2  -3   6   44.26    3.43
  -2  -3   6   46.90    3.74
  -2  -3   6   42.00    3.80
  -2  -3   6   38.67    3.91
   2  -3  -6   46.62    3.89
  -2   3   6   38.52    3.88
   2   3  -6   45.39    3.89
  -2   3   6   42.61    3.55
   2  -3  -6   36.73    3.77
  -2  -3   5    8.43    1.29
  -2   3   5   10.78    1.36
  -2  -3   5   10.86    1.03
  -2  -3   5   10.42    1.21
  -2  -3   5   10.79    1.08
  -2  -3   5   10.37    1.30
   2   3  -5   10.13    1.28
   2  -3  -5   10.25    1.30
  -2   3   5    9.84    1.15
  -2   3   5    9.98    1.26
  -2   3   5   10.21    1.23
  -2  -3   5   11.12    1.36
   2   3  -5   12.56    1.41
  -2  -3   4  226.18   16.37
  -2   3   4  248.93   16.33
  -2  -3   4  220.19   15.96
  -2  -3   4  237.37   16.23
  -2  -3   4  218.23   16.11
   2   3  -4  213.97   16.10
   2  -3  -4  238.80   16.37
   2   3  -4  237.85   16.36
  -2  -3   4  191.48   16.34
  -2  -3   4  223.00   16.31
  -2  -3   4  218.97   15.91
  -2   3   4  220.79   16.22
  -2  -3   3  124.22    8.87
  -2  -3   3  121.61    8.97
  -2   3   3  116.56    9.16
  -2  -3   3  123.77    9.10
  -2  -3   3  124.64    9.07
   2  -3  -3  117.30    9.14
  -2   3   3  122.30    9.31
  -2  -3   3  104.70    9.19
   2  -3  -3  133.00    9.21
   2   3  -3  130.47    9.18
   2   3  -3  120.51    9.20
  -2  -3   3  129.66    9.22
  -2   3   3  140.93    9.24
  -2  -3   2   24.00    1.78
  -2  -3   2   23.72    1.92
  -2   3   2   23.59    2.12
   2  -3  -2   22.31    1.95
  -2  -3   2   25.21    2.00
   2   3  -2   24.79    1.97
  -2   3   2   23.49    2.03
   2  -3  -2   27.50    2.01
  -2  -3   2   19.47    1.98
   2  -3  -2   25.43    2.07
  -2  -3   2   23.32    2.01
  -2  -3   1  309.51   21.54
   2   3  -1  303.58   21.50
   2   3  -1  319.89   21.80
  -2  -3   1  284.58   21.54
  -2   3   1  310.97   21.74
  -2   3   1  292.08   21.55
   2   3  -1  305.25   21.69
   2  -3  -1  297.94   21.67
  -2  -3   1  302.78   21.55
   2  -3  -1  304.20   21.49
   2   3  -1  307.20   21.50
   2   3   0 9395.82  636.78
  -2   3   0 9209.71  636.64
   2  -3   0 9099.49  636.65
   2   3   0 8394.59  636.48
   2  -3   0 7860.19  636.47
  -2   3   0 8402.48  636.47
  -2  -3   0 9717.34  636.68
   2   3   0 9786.63  636.65
  -2   3   0 8901.18  636.49
   2   3   0 9779.49  636.83
  -2  -3   0 9407.88  636.82
  -2   3   0 9308.67  636.66
  -2   3   0 9999.00  636.53
  -2  -3   0 9903.88  636.52
  -2   3  -1 1529.42  108.38
   2  -3   1 1548.06  108.37
  -2   3  -1 1515.90  108.56
   2   3   1 1543.86  108.73
  -2   3  -1 1550.21  108.45
  -2  -3  -1 1585.83  108.46
  -2  -3  -1 1486.26  108.45
   2  -3   1 1502.35  108.51
  -2   3  -1 1552.41  108.46
   2   3   1 1476.79  108.50
   2   3   1 1546.48  108.69
  -2  -3  -1 1588.46  108.75
   2  -3   1 1533.28  108.49
   2  -3   1 1538.70  108.54
   2  -3   1 1515.24  108.59
  -2   3  -1 1530.98  108.59
  -2   3  -2  205.74   15.04
   2   3   2  218.26   15.10
   2  -3   2  216.65   14.98
   2  -3   2  215.53   15.19
   2   3   2  213.99   15.10
   2   3   2  193.48   15.31
  -2  -3  -2  213.17   15.17
  -2   3  -2  210.11   15.17
  -2   3  -2  214.73   15.20
  -2  -3  -2  200.54   15.17
   2   3   2  193.24   15.31
   2  -3   2  211.24   15.19
  -2   3  -2  218.69   15.18
  -2  -3  -2  208.64   15.31
  -2   3  -2  200.75   15.19
  -2  -3  -2  211.45   15.12
  -2  -3  -3  279.36   20.29
  -2   3  -3  268.71   20.23
  -2  -3  -3  269.18   20.33
   2   3   3  292.60   20.38
  -2   3  -3  278.06   20.45
   2   3   3  286.67   20.27
   2  -3   3  291.90   20.34
   2  -3   3  270.96   20.33
   2  -3   3  272.39   20.11
  -2   3  -3  304.07   20.38
  -2  -3  -3  299.71   20.39
   2   3   4  323.13   25.96
   2  -3   4  328.74   25.59
   2  -3   4  388.42   25.76
   2  -3   4  351.00   25.94
  -2   3  -4  346.81   26.06
   2  -3   4  367.02   25.95
   2   3   4  388.56   25.93
  -2  -3  -4  375.56   26.07
  -2  -3  -4  420.88   26.12
   2  -3   4  307.42   25.98
  -2   3  -4  396.78   26.07
   2   3   4  347.05   26.06
  -2  -3  -4  377.28   25.94
  -2  -3  -4  364.95   26.12
  -2   3  -4  346.97   25.80
   2   3   4  363.96   25.87
   2  -3   4  398.03   25.85
  -2  -3  -4  314.95   26.01
  -2   3  -4  361.69   26.10
  -2  -3  -4  359.86   26.03
  -2   3  -4  353.36   26.01
   2  -3   5   14.20    1.40
   2  -3   5   13.99    1.54
  -2   3  -5   12.18    1.59
   2   3   5   15.05    1.53
   2  -3   5   13.94    1.24
   2   3   5   12.91    1.53
   2  -3   5   10.83    1.53
  -2  -3  -5   14.51    1.63
   2   3   5   11.48    1.56
  -2   3  -5   15.62    1.68
  -2  -3  -5   14.33    1.53
  -2   3  -5   11.70    1.35
  -2  -3  -5   14.64    1.65
   2  -3   5   12.42    1.37
   2   3   5   12.80    1.61
   2   3   5   13.09    1.37
  -2  -3  -5   13.07    1.53
  -2   3  -5   11.86    1.59
  -2  -3  -5   12.00    1.59
  -2   3  -5   12.31    1.55
  -2  -3  -5   12.44    1.56
   2  -3   6    3.10    0.69
   2   3   6    2.23    0.59
   2  -3   6    2.67    0.45
  -2  -3  -6    1.86    0.57
   2   3   6    2.40    0.60
  -2   3  -6    2.40    0.67
   2   3   6    1.10    0.56
   2  -3   6    1.85    0.66
  -2  -3  -6    3.86    0.83
  -2  -3  -6    1.50    0.59
  -2   3  -6    2.37    0.56
  -2  -3  -6    2.83    0.71
   2   3   6    3.08    0.57
   2  -3   6    3.04    0.58
  -2  -3  -6    2.00    0.53
  -2   3  -6    2.33    0.69
  -2  -3  -6    1.55    0.69
  -2  -3  -6    1.72    0.61
  -2   3  -6    1.90    0.62
   2  -3   7   12.52    1.59
   2   3   7   12.72    1.58
   2  -3   7   11.76    1.23
   2   3   7   11.17    1.50
  -2  -3  -7   12.22    1.65
  -2   3  -7   13.66    1.73
  -2  -3  -7   15.38    1.82
   2  -3   7   13.17    1.80
   2   3   7   12.58    1.74
  -2  -3  -7    9.33    1.48
  -2   3  -7   10.36    1.39
  -2  -3  -7   11.99    1.62
   2  -3   7   11.38    1.37
   2   3   7   11.53    1.27
  -2  -3  -7   10.21    1.44
  -2  -3  -7    7.75    1.50
  -2   3  -7   11.21    1.74
  -2   3  -7   12.82    1.72
  -2  -3  -7   11.17    1.61
  -2  -3  -8    1.32    0.53
  -2  -3  -8    1.01    0.51
  -2   3  -8    0.94    0.42
   2   3   8    0.43    0.52
   2  -3   8    0.97    0.40
   2   3   8    1.62    0.42
   2   3   8    1.21    0.61
   2  -3   8    0.25    0.44
   2   3   8    1.28    0.59
   2  -3   8    1.15    0.37
  -2  -3  -8    1.06    0.60
   2   3   8    0.75    0.41
  -2   3  -8    1.04    0.62
  -2  -3  -8    2.08    0.73
  -2  -3  -9   57.49    5.01
   2   3   9   55.05    4.30
   2   3   9   47.53    4.88
  -2   3  -9   50.61    4.65
   2  -3   9   54.82    4.62
  -2  -3  -9   52.64    4.68
   2   3   9   46.61    5.00
   2  -3   9   48.29    5.06
  -2  -3  -9   69.22    5.25
   2  -3   9   53.16    4.37
   2   3  10  106.83    7.92
  -2  -3 -10  125.71    8.99
   2  -3  10  107.36    8.11
  -2   3 -10   99.13    8.02
  -2  -3 -10   96.50    8.32
   2   3  10   96.59    8.91
   2  -3  10   93.23    8.88
  -2  -3 -10  108.01    8.83
   2   3  10  116.78    8.95
   2  -3  10  107.24    8.37
   2   3  11   68.86    4.97
   2  -3  11   60.16    5.20
  -2   3 -11   58.89    5.11
  -2  -3 -11   66.19    5.51
  -2  -3 -11   56.15    5.77
   2   3  11   69.55    6.05
   2  -3  11   62.92    5.48
   2  -3  12    4.48    0.99
   2  -3  12    1.90    0.59
  -2  -3 -12    1.53    0.64
  -2  -3 -12    4.80    1.20
   2   3  12    2.07    0.89
   2   3  13   12.22    2.02
  -2  -3 -13    7.41    1.67
  -2   3 -13   11.47    2.10
   2  -3  13   12.96    2.03
   2  -3  13    8.75    1.53
   2   3  14   18.05    2.52
  -2  -3 -14   13.03    2.27
  -2   3 -14   13.73    2.44
   2  -3  14   11.24    2.06
   2  -3  14   14.72    2.02
   2   3  15    2.04    0.92
  -2   3 -15    1.64    0.90
  -2  -3 -15    1.45    0.92
   2  -3  15    1.73    0.80
   2  -3  15    3.28    1.16
   2   3  16   19.27    2.80
   2  -3  16   18.47    2.45
   2  -3  16   17.75    2.62
   2  -3  17    9.22    1.68
   2  -4 -16   17.39    2.78
  -2   4  16   18.92    2.75
  -2   4  15   -0.33    0.60
  -2  -4  15    0.19    0.44
   2  -4 -15   -0.35    0.77
  -2   4  15    0.43    0.77
  -2  -4  15    0.45    0.79
   2   4 -15    0.39    0.49
  -2  -4  15   -0.35    0.87
  -2  -4  14   -0.18    0.52
  -2   4  14   -0.32    0.50
   2  -4 -14   -0.34    0.67
  -2   4  14   -0.41    0.81
  -2  -4  14    0.84    0.84
   2   4 -14    0.37    0.46
  -2  -4  14   -0.66    0.66
  -2   4  13    1.55    0.80
  -2  -4  13    3.35    0.78
   2   4 -13    3.54    0.86
   2  -4 -13    1.89    0.86
  -2   4  13    3.44    1.14
  -2  -4  13    2.75    1.12
   2   4 -13    1.71    0.88
  -2  -4  13    4.08    1.13
  -2   4  12    0.29    0.52
  -2  -4  12   -0.15    0.34
  -2  -4  12   -0.36    1.07
  -2   4  12    0.35    0.95
   2  -4 -12    0.29    0.45
   2   4 -12    0.38    0.41
  -2  -4  12    0.29    0.63
   2   4 -12    0.32    0.49
   2   4 -11    0.88    0.59
  -2  -4  11    1.68    0.55
  -2   4  11    0.83    0.60
   2   4 -11    0.77    0.46
  -2  -4  11    0.73    0.25
  -2  -4  11    0.33    1.07
  -2   4  11   -0.33    0.92
  -2   4  11    1.26    0.43
   2   4 -11    2.63    0.70
   2  -4 -11    1.36    0.69
  -2  -4  11    1.06    0.63
  -2  -4  10   33.30    3.81
  -2   4  10   41.43    3.36
  -2  -4  10   36.98    3.38
  -2   4  10   43.75    4.12
  -2  -4  10   39.71    3.12
   2   4 -10   39.70    3.49
   2   4 -10   35.40    3.98
  -2   4  10   39.49    4.21
  -2  -4  10   42.90    4.34
   2   4 -10   40.45    3.60
   2  -4 -10   33.41    3.86
  -2  -4   9    6.57    1.35
  -2   4   9    5.61    1.23
  -2  -4   9    4.82    0.65
  -2  -4   9    4.32    0.74
  -2   4   9    3.58    0.98
   2   4  -9    5.53    0.87
   2   4  -9    3.66    1.02
  -2   4   9    4.55    0.76
   2  -4  -9    3.70    1.00
   2   4  -9    4.75    0.89
  -2  -4   8    0.97    0.69
  -2   4   8    0.95    0.64
   2   4  -8    1.77    0.46
  -2   4   8    0.87    0.56
   2  -4  -8    0.93    0.48
  -2  -4   8    1.27    0.37
  -2  -4   8    1.41    0.35
  -2   4   8    1.68    0.48
   2   4  -8    0.88    0.49
  -2   4   8    2.42    0.77
   2   4  -8    1.80    0.51
   2  -4  -8    1.27    0.54
  -2  -4   7  314.75   24.37
   2  -4  -7  346.13   24.22
   2   4  -7  353.11   24.27
  -2   4   7  317.15   24.35
  -2  -4   7  339.95   24.26
  -2   4   7  336.90   23.85
  -2   4   7  368.90   24.40
   2   4  -7  345.42   23.66
  -2  -4   7  327.01   23.61
  -2   4   7  321.95   24.30
  -2  -4   7  326.94   23.62
  -2  -4   7  339.25   24.01
  -2   4   7  304.15   24.10
   2   4  -7  340.09   24.33
   2   4  -7  293.79   23.73
   2  -4  -7  295.79   24.19
  -2  -4   6   27.70    2.88
   2  -4  -6   32.82    3.02
  -2   4   6   29.80    3.08
  -2  -4   6   32.29    3.16
   2   4  -6   29.35    2.96
  -2  -4   6   32.83    3.05
  -2   4   6   29.77    2.78
  -2   4   6   34.02    3.14
  -2   4   6   32.31    3.13
  -2  -4   6   31.99    2.54
  -2  -4   6   33.37    2.65
  -2  -4   6   34.61    2.92
   2  -4  -6   29.55    3.04
  -2   4   6   28.84    2.91
   2   4  -6   32.35    3.09
  -2  -4   5    1.93    0.27
  -2   4   5    2.25    0.54
  -2  -4   5    2.77    0.69
  -2  -4   5    2.49    0.33
  -2   4   5    1.95    0.52
  -2   4   5    2.59    0.59
   2   4  -5    2.23    0.59
  -2  -4   5    2.76    0.36
  -2  -4   5    2.25    0.44
  -2  -4   5    2.08    0.55
  -2  -4   5    3.29    0.61
   2   4  -5    2.26    0.55
   2  -4  -5    3.00    0.64
  -2  -4   5    1.99    0.56
   2   4  -5    3.23    0.50
   2  -4  -5    1.71    0.58
  -2   4   4    0.31    0.29
  -2  -4   4    0.19    0.14
  -2  -4   4    0.27    0.09
  -2  -4   4    0.49    0.33
  -2  -4   4    0.68    0.30
  -2  -4   4    1.06    0.32
   2  -4  -4    0.71    0.31
   2   4  -4    0.40    0.25
  -2  -4   4    0.21    0.16
  -2  -4   4    0.30    0.17
  -2   4   4    0.41    0.32
  -2   4   4    0.21    0.28
   2   4  -4    0.68    0.22
  -2  -4   3   58.37    4.67
   2   4  -3   62.83    4.65
  -2   4   3   56.30    4.86
  -2  -4   3   62.67    4.82
  -2  -4   3   60.21    4.70
  -2  -4   3   62.44    4.80
   2   4  -3   64.87    4.79
  -2  -4   3   55.99    4.86
   2  -4  -3   65.03    4.81
  -2  -4   3   64.23    4.80
   2   4  -3   59.63    4.83
   2  -4  -3   64.62    4.80
  -2   4   3   68.32    5.06
  -2  -4   2   11.83    1.11
  -2  -4   2   13.27    1.28
  -2   4   2   11.63    1.30
   2  -4  -2   12.56    1.11
  -2  -4   2   12.84    1.16
  -2   4   2   11.56    1.18
  -2  -4   2   11.30    1.18
   2   4  -2   13.67    1.14
   2   4  -2   10.89    1.14
  -2  -4   2   11.89    1.20
   2   4  -1  270.53   20.05
  -2  -4   1  273.60   20.10
  -2   4   1  260.49   20.07
  -2  -4   1  252.69   19.85
  -2   4   1  271.10   19.86
   2   4  -1  281.84   19.78
   2  -4  -1  286.17   19.78
  -2  -4   1  270.00   19.87
   2   4  -1  270.05   19.83
   2  -4  -1  322.74   19.84
  -2  -4   1  279.38   19.84
   2   4  -1  273.65   19.84
  -2   4   1  275.34   20.00
  -2  -4   1  279.99   19.90
  -2   4   1  282.06   19.90
  -2   4   0   75.60    5.71
  -2   4   0   92.87    5.76
  -2  -4   0   96.18    5.76
   2   4   0   74.68    5.70
  -2   4   0   74.11    5.69
  -2  -4   0   77.88    5.69
   2  -4   0   77.14    5.71
   2   4   0   78.25    5.89
  -2  -4   0   78.51    5.91
  -2   4   0   76.39    5.76
  -2  -4   0   76.97    6.07
   2  -4   0   77.72    5.71
   2   4   0   80.51    6.05
  -2   4   0   81.45    5.89
   2  -4   0   74.81    5.94
  -2   4   0   75.44    5.89
   2  -4   1 3664.06  257.21
  -2   4  -1 3415.37  257.18
   2   4   1 3866.32  257.63
   2  -4   1 3594.13  257.32
  -2   4  -1 3674.40  257.23
  -2  -4  -1 3763.74  257.24
   2   4   1 3523.72  257.30
   2  -4   1 3622.77  257.32
  -2  -4  -1 3781.54  257.25
  -2   4  -1 3648.10  257.24
  -2  -4  -1 3633.96  257.55
   2   4   1 3658.07  257.53
  -2   4  -1 3549.67  257.36
   2  -4   1 3673.61  257.29
  -2  -4  -1 3756.92  257.62
   2  -4   1 3739.59  257.38
  -2   4  -1 3665.39  257.41
   2   4   2 1187.12   89.03
   2   4   2 1246.43   88.77
   2  -4   2 1334.62   88.65
  -2   4  -2 1183.25   88.68
  -2   4  -2 1249.95   88.92
   2   4   2 1222.87   89.05
  -2   4  -2 1286.95   88.79
  -2  -4  -2 1273.75   88.79
   2  -4   2 1211.59   88.88
  -2   4  -2 1242.49   88.81
  -2  -4  -2 1291.50   88.82
  -2  -4  -2 1261.33   88.70
  -2  -4  -2 1186.49   89.00
   2  -4   2 1243.63   88.83
   2  -4   2 1334.41   88.85
   2   4   2 1260.13   88.71
   2  -4   2 1201.00   88.69
  -2   4  -2 1263.30   88.86
  -2  -4  -3  500.47   35.91
  -2  -4  -3  532.54   35.68
   2  -4   3  477.10   35.74
  -2   4  -3  535.56   35.69
  -2  -4  -3  508.40   35.68
  -2   4  -3  483.74   35.56
  -2  -4  -3  461.83   35.72
   2   4   3  491.98   35.77
   2  -4   3  523.06   35.69
   2  -4   3  510.95   35.65
  -2   4  -3  491.58   35.79
   2   4   3  496.92   35.57
   2  -4   3  482.35   35.42
  -2  -4  -3  500.44   35.57
   2  -4   4   39.78    3.07
   2  -4   4   40.75    3.22
   2  -4   4   42.90    3.46
   2   4   4   40.41    3.37
  -2   4  -4   37.45    3.54
   2  -4   4   46.03    3.50
  -2  -4  -4   41.40    3.60
   2   4   4   43.17    3.55
  -2   4  -4   44.13    3.52
   2   4   4   42.69    3.60
  -2  -4  -4   46.59    3.55
   2  -4   4   40.49    3.57
  -2  -4  -4   38.96    3.36
  -2  -4  -4   39.76    3.59
  -2   4  -4   42.05    3.33
   2   4   4   38.77    3.43
  -2   4  -4   38.29    3.53
  -2  -4  -4   42.29    3.59
  -2  -4  -4   40.02    3.50
  -2   4  -4   36.94    3.46
   2  -4   5  111.65    8.60
  -2  -4  -5  133.73    9.41
   2   4   5  112.38    9.13
   2  -4   5  114.48    8.81
   2  -4   5  113.23    9.00
  -2   4  -5  122.58    9.29
   2  -4   5  126.80    9.10
   2   4   5  121.06    9.01
  -2  -4  -5  110.08    9.12
   2  -4   5  105.89    9.15
   2   4   5  111.28    9.17
  -2  -4  -5  130.88    9.23
  -2   4  -5  129.57    9.21
  -2  -4  -5  115.20    8.99
  -2   4  -5  116.07    8.88
   2   4   5  125.51    9.32
  -2  -4  -5  125.58    9.27
   2  -4   5  124.54    8.89
   2   4   5  118.30    8.97
  -2   4  -5  113.54    9.23
  -2  -4  -5  115.18    9.23
   2  -4   5  123.52    8.98
  -2  -4  -5  122.03    9.18
  -2   4  -5  120.02    9.17
  -2  -4  -6   10.02    1.41
   2  -4   6    7.97    0.83
   2   4   6    7.96    1.21
   2  -4   6    8.23    1.04
   2  -4   6    8.23    1.16
   2  -4   6    6.34    1.06
   2   4   6    8.99    1.19
  -2   4  -6    8.41    1.32
  -2  -4  -6    8.59    1.22
  -2  -4  -6    9.78    1.35
   2  -4   6    7.58    1.27
   2   4   6    5.66    1.15
  -2   4  -6    9.38    1.33
  -2  -4  -6    6.67    1.05
   2   4   6    8.40    1.29
  -2   4  -6    5.97    0.95
  -2  -4  -6    6.09    1.11
   2   4   6    8.65    1.07
   2  -4   6    8.13    1.02
  -2   4  -6    6.58    1.23
  -2  -4  -6    6.74    1.25
   2  -4   6    8.47    1.09
  -2  -4  -6    9.24    1.33
  -2   4  -6    9.12    1.30
  -2  -4  -7   14.79    1.93
   2  -4   7   11.46    1.25
   2   4   7   11.79    1.66
   2  -4   7   14.64    1.59
   2  -4   7   16.11    1.84
  -2   4  -7    9.63    1.63
   2   4   7   14.78    1.73
   2  -4   7   15.10    1.76
  -2  -4  -7   17.41    1.84
  -2   4  -7   13.71    1.84
   2  -4   7   15.26    1.96
   2   4   7   11.88    1.80
  -2  -4  -7   15.43    1.92
  -2  -4  -7   13.62    1.67
  -2  -4  -7   14.23    1.82
   2  -4   7   14.41    1.53
  -2   4  -7   13.95    1.60
   2   4   7   13.17    1.49
  -2   4  -7   13.39    1.88
  -2  -4  -7   11.72    1.83
  -2  -4  -7   11.85    1.74
  -2   4  -7   15.51    1.89
   2  -4   7   11.50    1.50
  -2  -4  -8    0.71    0.39
   2   4   8    0.24    0.43
   2  -4   8   -0.24    0.44
  -2  -4  -8    0.38    0.34
  -2   4  -8    0.15    0.30
   2   4   8   -0.12    0.28
   2  -4   8    0.13    0.23
   2  -4   8    0.24    0.21
  -2  -4  -8    0.23    0.51
   2   4   8   -0.19    0.35
   2   4   8    0.19    0.29
  -2   4  -8   -0.24    0.30
   2  -4   8   -0.15    0.30
  -2   4  -8   -0.26    0.46
  -2  -4  -8   -0.26    0.46
  -2  -4  -9   58.40    5.43
   2   4   9   65.61    5.73
  -2   4  -9   58.15    5.22
   2  -4   9   65.58    5.19
   2   4   9   63.21    5.02
   2  -4   9   64.05    5.35
   2  -4   9   59.04    4.86
  -2  -4  -9   76.35    5.93
  -2  -4  -9   59.28    5.31
   2   4   9   63.29    5.78
   2  -4   9   53.20    5.62
   2   4  10   14.21    2.09
   2  -4  10   11.98    1.60
   2   4  10   13.92    1.50
  -2  -4 -10   12.19    1.76
   2  -4  10   13.46    1.84
   2  -4  10   13.04    1.45
  -2  -4 -10   14.58    2.13
  -2  -4 -10   11.23    1.82
   2   4  11   62.10    5.89
   2  -4  11   68.06    5.40
   2   4  11   60.67    4.98
  -2  -4 -11   62.81    5.46
  -2   4 -11   55.58    4.96
   2  -4  11   72.02    5.75
  -2  -4 -11   57.62    5.66
   2  -4  11   66.11    5.10
   2   4  12  136.33   11.03
   2  -4  12  137.75   10.39
  -2  -4 -12  122.79   10.39
   2   4  12  127.86    9.82
  -2  -4 -12  124.63   10.78
   2  -4  12  149.51   10.82
   2   4  13   18.04    2.60
   2  -4  13   18.84    2.17
  -2  -4 -13   15.85    2.10
   2  -4  13   21.23    2.54
   2   4  14    0.34    0.86
   2  -4  14    0.51    0.60
   2  -4  14    0.87    0.55
  -2  -4 -14    0.67    0.66
   2  -4  14    0.28    0.55
   2   4  15    4.98    1.39
   2  -4  15    2.14    0.94
   2  -4  15    2.52    0.86
  -2   4 -15    2.52    1.07
  -2  -4 -15    2.48    1.06
   2  -4  15    2.03    0.87
   2  -4  16   23.92    2.97
   2  -4  16   22.95    2.78
   2  -4  16   25.39    3.14
   2  -5 -16   22.49    3.10
  -2   5  16   15.58    2.64
  -2   5  15    2.48    1.02
  -2  -5  15    6.65    1.82
  -2  -5  15    3.88    0.92
  -2   5  15    3.44    1.35
   2  -5 -15    2.92    1.20
   2   5 -15    3.53    1.33
  -2  -5  15    3.02    1.25
  -2   5  14    6.16    1.48
  -2  -5  14    4.41    0.85
  -2  -5  14    4.99    0.95
  -2   5  14    2.03    1.12
  -2  -5  14    3.35    1.32
   2  -5 -14    1.73    0.91
   2   5 -14    4.07    1.30
  -2  -5  14    5.44    1.33
  -2   5  13    7.54    1.61
  -2  -5  13    7.10    1.12
   2  -5 -13    9.12    1.75
  -2  -5  13    9.90    1.81
   2   5 -13    5.93    1.45
  -2  -5  13    8.99    1.88
  -2   5  13    6.86    1.68
   2   5 -12   84.26    8.05
  -2  -5  12   88.07    8.28
  -2   5  12   89.56    8.30
  -2   5  12   91.81    7.12
  -2   5  12  105.49    8.31
  -2  -5  12   91.83    7.19
  -2  -5  12   96.07    8.01
   2   5 -12   93.60    7.40
   2  -5 -12   80.73    7.89
   2   5 -11    3.31    1.03
  -2   5  11    3.82    1.11
  -2  -5  11    2.33    0.60
  -2  -5  11    3.33    1.21
  -2   5  11    3.91    1.26
  -2   5  11    5.30    0.82
   2  -5 -11    3.41    1.04
   2   5 -11    5.58    0.98
  -2  -5  11    4.00    1.10
  -2  -5  10   17.90    2.26
  -2   5  10   19.33    2.58
  -2  -5  10   18.81    2.62
  -2   5  10   23.37    2.69
  -2  -5  10   18.44    1.81
  -2  -5  10   17.37    1.64
   2   5 -10   17.58    1.89
  -2   5  10   17.77    1.91
   2   5 -10   19.36    2.03
   2  -5 -10   15.34    2.29
   2   5 -10   18.80    2.51
  -2   5   9  126.62   11.33
  -2  -5   9  143.24   11.52
  -2   5   9  141.57   11.40
  -2  -5   9  148.25   10.51
  -2  -5   9  146.79   10.45
   2   5  -9  156.18   10.64
  -2   5   9  127.99   10.67
   2   5  -9  130.89   10.68
   2  -5  -9  135.97   11.30
   2   5  -9  145.26   11.42
  -2  -5   8   13.60    2.06
  -2   5   8   12.88    2.00
   2   5  -8   16.65    1.58
  -2  -5   8   18.38    1.55
  -2   5   8   15.46    2.14
   2   5  -8   15.83    1.68
   2  -5  -8   10.35    1.84
  -2  -5   8   18.52    1.61
  -2   5   8   18.27    1.85
   2   5  -8   16.58    2.13
   2  -5  -7   14.64    1.87
  -2   5   7   15.02    1.73
   2   5  -7   18.57    2.07
   2   5  -7   12.24    1.84
  -2   5   7   15.36    1.89
  -2  -5   7   15.85    1.42
  -2   5   7   18.72    2.18
  -2  -5   7   17.01    1.60
  -2  -5   7   15.63    1.80
  -2  -5   7   16.67    1.48
  -2  -5   7   15.35    1.94
   2   5  -7   18.00    2.03
   2  -5  -7   15.79    1.90
  -2   5   7   13.97    1.97
  -2  -5   7   19.79    2.23
   2  -5  -7   16.74    2.09
   2   5  -7   16.58    1.63
  -2   5   7   19.23    2.21
  -2   5   6   22.11    2.11
  -2  -5   6   19.22    1.67
  -2   5   6   17.14    2.05
  -2   5   6   22.23    2.19
   2   5  -6   22.58    2.33
  -2  -5   6   19.86    1.61
  -2  -5   6   22.23    1.91
  -2  -5   6   19.09    2.01
  -2  -5   6   19.25    2.13
  -2  -5   6   19.95    2.26
   2   5  -6   21.22    2.17
  -2   5   6   19.32    2.23
   2  -5  -6   25.09    2.25
   2  -5  -6   16.88    2.17
  -2   5   5   63.69    5.65
   2   5  -5   74.13    5.28
  -2  -5   5   66.69    5.27
  -2  -5   5   76.37    5.23
  -2   5   5   65.93    5.90
   2  -5  -5   67.89    5.92
   2   5  -5   70.49    5.81
  -2   5   5   72.77    5.73
  -2   5   5   78.18    5.80
  -2  -5   5   65.46    5.48
  -2  -5   5   70.35    5.59
  -2  -5   5   69.02    5.71
  -2  -5   5   71.02    5.87
   2  -5  -5   76.32    5.76
   2   5  -5   74.82    5.75
  -2  -5   5   68.89    5.67
   2   5  -5   71.58    5.42
  -2  -5   4   83.18    6.22
   2   5  -4   83.51    6.18
  -2   5   4   79.40    6.50
  -2  -5   4   87.54    5.99
  -2   5   4   64.20    6.50
   2   5  -4   82.30    6.51
  -2   5   4   80.32    6.48
  -2  -5   4   87.19    6.34
  -2  -5   4   80.95    6.35
  -2  -5   4   83.01    6.46
  -2  -5   4   80.09    6.53
   2   5  -4   85.24    6.42
   2  -5  -4   91.53    6.47
  -2  -5   4   76.93    6.36
   2   5  -4   75.94    6.44
  -2   5   4   98.12    6.84
   2  -5  -4   77.37    6.64
  -2  -5   3    6.78    0.83
  -2   5   3    5.66    0.91
   2   5  -3    6.56    0.80
   2   5  -3    6.89    0.60
  -2   5   3    7.49    1.07
  -2  -5   3    7.31    0.64
  -2  -5   3    6.50    0.88
  -2  -5   3    6.88    0.81
  -2  -5   3    7.79    0.90
  -2  -5   3    6.57    0.92
   2   5  -3    7.74    0.85
   2  -5  -3    7.05    0.84
  -2  -5   3    7.51    0.85
   2   5  -3    8.32    0.96
   2  -5  -3    7.95    0.87
   2   5  -2  319.89   22.88
  -2  -5   2  317.85   22.92
   2   5  -2  296.28   22.52
  -2  -5   2  319.34   22.55
   2   5  -2  317.99   22.52
  -2  -5   2  313.45   22.97
  -2  -5   2  348.57   22.78
  -2  -5   2  326.55   22.77
  -2  -5   2  314.96   22.82
  -2   5   2  293.37   22.78
   2   5  -2  325.86   22.86
  -2  -5   2  327.95   22.79
  -2   5   2  348.28   23.13
   2  -5  -2  336.41   22.69
  -2   5   1  265.43   21.24
  -2  -5   1  285.10   20.92
  -2   5   1  286.54   20.91
   2   5  -1  291.18   21.17
  -2  -5   1  276.82   21.20
  -2  -5   1  283.95   20.89
  -2   5   1  298.77   21.20
  -2   5   1  270.80   20.87
   2   5  -1  298.55   20.80
   2  -5  -1  294.69   20.80
  -2  -5   1  288.89   20.93
   2   5  -1  277.60   20.91
   2  -5  -1  274.47   21.21
  -2   5   1  306.44   21.11
   2   5  -1  291.96   20.89
   2   5  -1  289.24   20.91
   2  -5  -1  360.78   20.87
  -2  -5   1  289.74   20.83
  -2   5   0    8.82    0.74
  -2   5   0    8.14    0.69
  -2  -5   0    8.08    0.69
   2  -5   0    6.36    0.88
   2  -5   0    7.68    0.69
  -2   5   0    7.21    0.67
   2   5   0   10.11    0.72
   2  -5   0    8.22    0.70
  -2  -5   0    7.65    0.67
  -2  -5   0    7.54    0.86
   2   5   0    8.27    0.88
  -2  -5   0    8.10    1.02
  -2   5   0    6.58    0.73
   2   5   0    7.85    0.98
  -2   5   0    7.16    0.86
  -2   5   0    8.20    0.86
  -2   5  -1  288.60   23.87
   2  -5   1  340.79   23.94
   2   5   1  335.35   24.31
   2  -5   1  340.87   24.11
   2   5   1  355.28   24.40
  -2  -5  -1  319.29   24.39
  -2  -5  -1  347.65   23.90
   2  -5   1  327.94   24.01
  -2   5  -1  347.20   23.90
  -2  -5  -1  352.40   23.91
   2   5   1  326.12   23.98
  -2   5  -1  341.81   23.91
   2  -5   1  325.79   23.99
   2   5   1  333.55   24.26
  -2  -5  -1  345.82   24.26
   2  -5   1  373.30   24.01
  -2  -5  -1  323.81   24.33
  -2   5  -1  341.77   24.08
  -2   5  -1  329.14   24.02
  -2   5  -1  361.53   24.14
   2  -5   2   56.50    4.40
   2   5   2   59.59    4.77
  -2   5  -2   57.64    4.39
   2  -5   2   60.10    4.34
  -2   5  -2   49.74    4.52
   2   5   2   62.51    4.82
  -2  -5  -2   59.53    4.83
  -2   5  -2   57.39    4.41
   2  -5   2   58.08    4.55
  -2  -5  -2   64.44    4.44
  -2   5  -2   60.96    4.44
  -2  -5  -2   60.53    4.44
  -2  -5  -2   63.90    4.78
   2  -5   2   58.29    4.48
  -2  -5  -2   52.85    4.69
   2   5   2   58.82    4.37
  -2   5  -2   58.86    4.56
   2   5   3    2.15    0.58
   2  -5   3    2.79    0.38
  -2   5  -3    3.14    0.46
   2  -5   3    2.74    0.50
   2  -5   3    3.93    0.58
   2   5   3    3.29    0.49
  -2   5  -3    3.67    0.62
  -2  -5  -3    2.45    0.64
   2  -5   3    2.78    0.56
  -2  -5  -3    2.73    0.49
  -2   5  -3    2.19    0.45
  -2  -5  -3    2.51    0.49
   2  -5   3    2.62    0.34
  -2  -5  -3    2.05    0.49
  -2   5  -3    2.87    0.48
   2   5   3    2.73    0.61
  -2   5  -3    2.54    0.49
  -2   5  -3    2.28    0.49
  -2  -5  -3    3.08    0.55
  -2  -5  -3    2.90    0.46
   2  -5   4    5.03    0.59
   2  -5   4    4.04    0.69
   2   5   4    3.67    0.64
   2  -5   4    5.50    0.79
  -2   5  -4    3.45    0.72
   2   5   4    5.04    0.84
  -2  -5  -4    5.16    0.89
   2   5   4    5.56    0.86
  -2   5  -4    4.31    0.73
  -2  -5  -4    5.62    0.80
   2  -5   4    4.72    0.82
  -2  -5  -4    4.91    0.68
  -2   5  -4    4.82    0.64
   2   5   4    3.86    0.78
   2   5   4    3.96    0.75
   2  -5   4    3.73    0.41
  -2  -5  -4    4.99    0.81
  -2   5  -4    4.12    0.78
  -2  -5  -4    4.45    0.78
   2  -5   4    4.92    0.70
  -2   5  -4    3.06    0.67
   2  -5   5   41.74    3.46
  -2   5  -5   42.86    3.91
   2  -5   5   45.79    3.73
  -2  -5  -5   48.27    4.08
   2  -5   5   41.67    3.20
  -2  -5  -5   42.72    3.86
   2   5   5   43.43    3.76
  -2  -5  -5   53.07    3.91
  -2   5  -5   47.56    3.82
   2  -5   5   44.27    3.89
   2   5   5   44.01    3.87
  -2  -5  -5   44.50    3.63
   2   5   5   41.62    3.63
  -2  -5  -5   40.41    3.84
   2   5   5   45.07    3.98
  -2   5  -5   38.15    3.48
   2  -5   5   42.81    3.68
   2   5   5   38.45    3.65
  -2  -5  -5   43.11    3.88
  -2   5  -5   43.42    3.90
   2  -5   5   48.10    3.66
  -2  -5  -5   43.23    3.81
  -2   5  -5   39.66    3.76
   2  -5   6  170.30   11.69
   2  -5   6  173.79   11.99
  -2   5  -6  153.50   12.15
  -2  -5  -6  179.80   12.41
   2  -5   6  147.60   11.27
   2   5   6  149.60   12.01
   2   5   6  168.19   11.94
  -2  -5  -6  159.15   12.07
   2  -5   6  154.46   12.10
   2   5   6  149.21   12.07
  -2   5  -6  164.93   12.04
  -2  -5  -6  191.42   12.22
  -2  -5  -6  145.34   11.76
   2   5   6  167.84   11.91
  -2   5  -6  140.61   11.63
   2   5   6  169.03   12.28
  -2  -5  -6  145.00   12.02
   2   5   6  152.31   11.81
   2  -5   6  158.14   11.88
  -2  -5  -6  152.74   12.12
  -2   5  -6  150.53   12.13
  -2   5  -6  154.00   12.03
   2  -5   6  164.44   11.79
  -2  -5  -6  157.48   12.04
   2  -5   7   46.91    3.79
  -2   5  -7   44.34    4.22
   2   5   7   45.73    3.99
   2  -5   7   42.91    3.36
  -2  -5  -7   50.79    4.40
   2   5   7   44.72    4.09
  -2  -5  -7   47.62    4.10
  -2  -5  -7   47.42    4.16
   2  -5   7   44.53    4.22
  -2   5  -7   49.31    4.21
   2   5   7   42.05    4.13
  -2  -5  -7   42.79    3.88
   2   5   7   41.16    4.16
  -2   5  -7   37.95    3.71
   2   5   7   41.41    3.79
   2  -5   7   48.80    3.74
   2  -5   7   43.78    3.94
  -2  -5  -7   43.60    4.24
  -2   5  -7   42.71    4.21
  -2  -5  -7   38.07    3.99
   2  -5   7   42.47    3.79
  -2   5  -7   42.41    4.09
  -2  -5  -8   95.03    8.18
   2  -5   8   99.46    8.48
   2   5   8   96.22    8.43
  -2  -5  -8  102.50    8.18
  -2   5  -8   89.52    8.37
  -2   5  -8   87.76    7.91
   2   5   8  102.50    7.96
   2  -5   8  105.84    7.90
  -2  -5  -8  124.40    8.85
   2  -5   8  104.77    7.55
   2   5   8  101.32    8.23
   2  -5   8  109.03    8.04
   2  -5   8  107.10    8.06
   2  -5   9   10.77    1.41
  -2   5  -9    6.25    1.45
  -2  -5  -9    9.23    1.45
   2   5   9    8.57    1.60
   2  -5   9   10.28    1.72
  -2  -5  -9    9.90    1.48
  -2   5  -9    7.52    1.24
   2  -5   9   10.66    1.31
   2   5   9    8.64    1.23
   2  -5   9    9.11    1.01
  -2  -5  -9    7.62    1.55
   2  -5   9    8.66    1.30
   2  -5  10   52.13    4.79
  -2   5 -10   55.31    5.42
  -2  -5 -10   51.15    5.00
   2  -5  10   50.70    4.62
   2   5  10   57.01    5.37
   2   5  10   59.35    4.69
  -2  -5 -10   46.25    4.83
   2  -5  10   55.79    4.90
  -2  -5 -10   62.18    5.52
   2  -5  10   59.93    4.40
   2  -5  11   35.82    3.59
  -2   5 -11   37.93    4.21
  -2  -5 -11   39.62    3.91
   2  -5  11   37.23    3.45
   2   5  11   41.52    4.23
   2   5  11   38.31    3.34
  -2   5 -11   32.18    3.14
  -2  -5 -11   36.54    3.67
   2  -5  11   38.77    3.73
  -2  -5 -11   40.54    4.20
   2  -5  11   37.06    3.13
   2   5  12   12.06    2.04
   2   5  12   11.92    1.35
   2  -5  12   10.12    1.48
   2  -5  12   10.49    1.59
  -2  -5 -12    8.79    1.57
  -2  -5 -12   11.83    1.88
   2  -5  12    7.81    1.54
   2   5  13    3.08    1.22
   2  -5  13    3.76    0.95
   2   5  13    5.17    0.81
   2  -5  13    3.93    1.05
  -2  -5 -13    5.09    1.20
  -2  -5 -13    5.39    1.31
   2  -5  13    3.98    1.08
   2   5  14    2.50    1.07
   2  -5  14    3.44    1.00
   2  -5  14    2.61    0.84
  -2  -5 -14    2.59    1.09
   2  -5  14    2.92    1.02
   2  -5  15   12.75    1.84
   2  -5  15   12.00    2.03
   2   5  15   12.56    2.27
   2  -5  15   15.04    2.10
   2  -5  16    0.81    0.76
   2  -5  16   -0.29    0.68
   2  -5  16   -0.22    0.44
   2  -6 -16   10.17    2.10
  -2   6  16   12.97    2.27
  -2   6  15   39.59    4.42
   2  -6 -15   35.97    4.29
  -2   6  15   33.84    4.39
  -2  -6  15   35.94    4.55
   2   6 -15   33.02    4.29
  -2  -6  15   38.94    4.22
  -2   6  14    1.81    0.86
  -2  -6  14    2.35    0.70
  -2   6  14    1.22    1.03
  -2  -6  14    1.66    1.05
   2  -6 -14    1.07    0.85
   2   6 -14    2.64    1.07
  -2  -6  14    3.08    1.10
  -2   6  13    1.04    0.70
  -2  -6  13    1.88    0.50
   2  -6 -13    2.02    0.90
   2   6 -13    1.42    0.78
  -2  -6  13    1.44    0.56
  -2  -6  13    2.32    1.04
  -2   6  13    1.14    1.13
  -2  -6  13    1.72    0.82
  -2   6  12   12.91    2.33
  -2  -6  12   17.01    1.74
  -2  -6  12   17.99    1.88
  -2  -6  12   15.81    2.55
  -2   6  12   18.77    2.72
  -2   6  12   17.57    1.88
   2   6 -12   15.60    2.46
   2  -6 -12   15.50    2.40
  -2  -6  12   19.50    2.45
  -2  -6  11    8.74    1.05
  -2   6  11    9.68    1.77
  -2  -6  11    9.65    1.17
  -2  -6  11    6.61    1.64
  -2   6  11   10.12    1.86
  -2   6  11    6.40    1.11
  -2  -6  11    7.41    1.45
   2  -6 -11    8.61    1.69
   2   6 -11    8.80    1.22
   2   6 -11   10.18    1.79
  -2  -6  10   97.95    8.49
   2   6 -10  114.41    8.02
  -2   6  10  103.64    8.93
  -2  -6  10  106.79    7.85
  -2  -6  10  108.43    7.96
  -2  -6  10  101.86    8.98
  -2   6  10  108.27    9.04
  -2   6  10   99.56    8.16
   2   6 -10  100.77    8.09
   2  -6 -10   86.74    8.65
   2   6 -10  109.55    8.96
  -2  -6   9    5.95    1.20
  -2   6   9    5.70    1.02
  -2   6   9    9.80    1.58
  -2  -6   9    6.81    0.80
  -2  -6   9    7.07    0.88
   2   6  -9    7.73    0.92
   2  -6  -9    7.24    1.40
   2   6  -9    6.03    0.94
  -2  -6   9    7.73    0.91
  -2  -6   9    7.32    1.46
  -2   6   9    5.91    1.35
   2   6  -9    4.11    1.13
   2   6  -8    2.07    0.76
  -2   6   8    1.00    0.65
  -2  -6   8    2.72    0.53
  -2  -6   8    2.29    0.37
  -2   6   8    1.80    0.57
   2  -6  -8    3.20    0.77
   2  -6  -8    1.68    0.72
   2   6  -8    2.36    0.52
  -2  -6   8    3.14    0.92
  -2   6   8    2.87    0.92
  -2  -6   8    2.70    0.48
   2  -6  -7    4.36    0.87
   2   6  -7    4.67    0.91
  -2  -6   7    4.73    0.93
   2  -6  -7    4.86    0.88
  -2   6   7    3.84    0.77
   2   6  -7    2.37    0.74
   2  -6  -7    2.07    0.69
  -2   6   7    5.17    0.96
   2   6  -7    3.05    0.83
  -2   6   7    2.73    0.74
  -2  -6   7    4.23    0.44
  -2  -6   7    5.01    0.71
  -2  -6   7    3.18    0.88
  -2   6   7    3.99    0.95
  -2  -6   7    4.02    0.53
   2  -6  -7    4.19    0.96
   2   6  -7    3.06    0.58
  -2   6   6   17.54    1.99
   2   6  -6   18.97    1.57
  -2  -6   6   19.41    1.57
   2  -6  -6   16.19    2.14
  -2   6   6   19.38    2.04
  -2   6   6   23.12    2.19
   2   6  -6   18.17    2.13
  -2  -6   6   19.28    1.94
  -2  -6   6   19.66    1.84
  -2  -6   6   16.62    1.99
   2  -6  -6   18.97    2.02
   2   6  -6   18.19    2.02
  -2   6   6   17.67    2.12
  -2  -6   6   19.35    2.20
   2  -6  -6   20.77    2.13
   2   6  -6   16.44    1.68
   2   6  -5   14.02    1.37
  -2   6   5   17.17    1.77
  -2  -6   5   13.33    1.37
  -2  -6   5   16.54    1.28
   2  -6  -5   14.29    1.88
  -2   6   5   17.31    2.00
  -2   6   5   15.73    1.75
   2   6  -5   13.13    1.69
  -2  -6   5   15.64    1.58
  -2  -6   5   16.76    1.63
  -2  -6   5   15.34    1.70
   2   6  -5   16.20    1.70
   2  -6  -5   14.65    1.65
  -2  -6   5   13.68    1.73
   2   6  -5   15.30    1.72
   2   6  -5   15.43    1.42
   2   6  -4   20.06    2.01
  -2  -6   4   19.77    1.90
   2  -6  -4   21.96    1.97
   2   6  -4   21.97    1.96
  -2  -6   4   20.96    2.08
  -2  -6   4   19.23    1.95
  -2   6   4   18.46    2.15
  -2  -6   4   21.14    1.61
   2   6  -4   19.52    2.01
  -2  -6   4   20.07    1.87
  -2  -6   4   16.64    1.87
  -2   6   4   20.31    2.10
   2   6  -4   19.17    1.80
  -2  -6   4   22.72    1.90
   2  -6  -4   17.57    2.14
  -2   6   4   24.64    2.36
  -2   6   3    0.67    0.32
   2   6  -3    0.67    0.27
  -2  -6   3    0.66    0.26
   2   6  -3    1.11    0.19
  -2  -6   3    0.98    0.29
   2   6  -3    1.15    0.39
   2  -6  -3    0.75    0.24
  -2  -6   3    0.38    0.26
   2   6  -3    0.93    0.25
  -2  -6   3    1.09    0.30
  -2  -6   3    0.50    0.22
  -2  -6   3    1.07    0.22
  -2  -6   3    1.05    0.35
  -2   6   3    0.89    0.35
   2  -6  -3    1.03    0.29
  -2  -6   2  184.55   13.33
   2   6  -2  181.52   13.27
  -2   6   2  195.85   13.50
   2  -6  -2  189.52   12.96
  -2  -6   2  183.06   12.89
   2   6  -2  173.28   12.87
  -2  -6   2  186.54   13.37
  -2  -6   2  186.88   13.05
  -2   6   2  178.83   13.10
  -2  -6   2  179.81   13.13
   2   6  -2  162.19   12.86
  -2   6   2  199.49   13.33
   2   6  -2  178.67   13.17
  -2  -6   2  197.22   13.15
  -2  -6   1   31.78    2.42
   2   6  -1   26.05    2.35
  -2   6   1   30.53    2.35
  -2   6   1   29.31    2.31
  -2  -6   1   29.34    2.32
  -2  -6   1   30.20    2.68
   2   6  -1   30.05    2.62
  -2   6   1   27.38    2.68
  -2  -6   1   26.16    2.26
  -2   6   1   31.32    2.63
  -2   6   1   24.45    2.25
   2  -6  -1   30.19    2.18
  -2  -6   1   28.80    2.35
   2   6  -1   29.74    2.18
   2   6  -1   27.51    2.34
   2  -6  -1   22.84    2.52
   2   6  -1   29.75    2.34
   2   6  -1   30.87    2.31
  -2   6   1   31.28    2.51
  -2  -6   1   28.75    2.21
   2  -6  -1   34.20    2.24
   2  -6   0  804.24   58.78
  -2  -6   0  868.74   58.61
  -2   6   0  788.51   58.46
  -2  -6   0  864.41   58.41
  -2   6   0  846.74   58.41
   2   6   0  882.85   58.97
   2  -6   0  803.45   58.42
  -2   6   0  790.26   58.39
   2   6   0  803.86   58.41
   2  -6   0  851.00   58.42
  -2  -6   0  801.29   58.39
   2   6   0  824.08   58.72
  -2  -6   0  844.02   58.71
  -2  -6   0  797.04   58.91
  -2   6   0  807.48   58.52
  -2   6   0  865.41   58.76
  -2   6   0  916.44   58.73
  -2  -6  -1    0.42    0.19
  -2   6  -1    0.18    0.09
   2  -6   1    0.73    0.20
   2  -6   1    0.79    0.21
   2   6   1    0.37    0.34
   2  -6   1    0.48    0.17
   2   6   1    0.77    0.21
  -2  -6  -1    0.48    0.13
  -2   6  -1    0.42    0.12
  -2  -6  -1    0.40    0.11
  -2   6  -1    0.36    0.11
   2  -6   1    0.40    0.19
  -2  -6  -1    0.28    0.21
  -2  -6  -1    0.60    0.35
  -2   6  -1    0.46    0.18
   2  -6   1    0.36    0.18
   2   6   1    0.11    0.22
  -2   6  -1    0.34    0.19
  -2   6  -1    0.52    0.19
  -2   6  -2   16.49    1.53
   2  -6   2   20.06    1.55
  -2   6  -2   16.83    1.69
   2  -6   2   16.19    1.57
   2   6   2   19.31    1.94
   2   6   2   19.32    1.97
  -2  -6  -2   20.12    2.03
  -2   6  -2   17.96    1.53
  -2  -6  -2   18.78    1.54
   2  -6   2   20.23    1.72
  -2   6  -2   18.67    1.55
  -2  -6  -2   20.21    1.57
  -2  -6  -2   16.49    1.81
   2  -6   2   17.96    1.61
   2   6   2   19.25    1.54
  -2   6  -2   18.63    1.70
  -2  -6  -3    6.22    0.84
   2  -6   3    5.91    0.64
  -2   6  -3    5.02    0.69
   2   6   3    5.45    0.71
  -2   6  -3    4.49    0.80
   2   6   3    7.69    1.06
   2  -6   3    5.86    0.61
  -2  -6  -3    6.54    1.03
   2  -6   3    5.22    0.80
  -2   6  -3    7.11    0.79
  -2  -6  -3    6.30    0.75
  -2  -6  -3    6.76    0.78
  -2  -6  -3    3.45    0.77
   2  -6   3    6.30    0.79
   2   6   3    5.98    0.97
   2  -6   3    6.18    0.79
  -2   6  -3    6.02    0.82
  -2  -6  -3    5.32    0.78
  -2   6  -3    5.78    0.78
   2   6   3    7.11    0.77
   2   6   4   25.44    2.65
  -2  -6  -4   26.21    2.70
   2   6   4   29.30    2.69
  -2  -6  -4   29.04    2.47
  -2   6  -4   31.08    2.51
   2  -6   4   29.67    2.62
   2   6   4   26.92    2.56
   2   6   4   26.69    2.39
  -2   6  -4   25.38    2.31
   2   6   4   28.97    2.79
   2   6   4   26.82    2.64
   2  -6   4   29.18    2.48
  -2   6  -4   26.61    2.35
   2  -6   4   27.73    2.23
  -2   6  -4   25.26    2.60
  -2   6  -4   25.33    2.54
  -2  -6  -4   28.65    2.59
  -2  -6  -4   26.36    2.51
   2  -6   4   25.48    2.38
  -2   6  -4   22.86    2.44
  -2  -6  -5   17.87    2.06
   2  -6   5   15.92    1.45
  -2   6  -5   12.86    1.73
   2   6   5   17.49    1.83
  -2  -6  -5   15.31    1.84
   2  -6   5   13.16    1.68
  -2   6  -5   13.93    1.63
  -2  -6  -5   17.86    1.76
   2   6   5   15.15    1.76
   2   6   5   16.43    1.64
  -2   6  -5   14.24    1.48
   2   6   5   13.74    1.84
   2   6   5   13.24    1.66
   2  -6   5   13.03    1.56
  -2  -6  -5   13.44    1.70
  -2   6  -5   12.01    1.66
  -2   6  -5   15.90    1.75
   2  -6   5   15.04    1.55
  -2  -6  -5   15.28    1.73
  -2  -6  -6    0.68    0.50
   2   6   6    0.56    0.41
   2  -6   6    0.84    0.30
   2  -6   6    0.41    0.33
   2   6   6    0.93    0.44
  -2  -6  -6    0.19    0.41
   2   6   6    0.18    0.40
   2  -6   6    0.37    0.40
  -2   6  -6    0.63    0.49
  -2  -6  -6    1.44    0.51
  -2  -6  -6    0.87    0.35
  -2  -6  -6    0.19    0.34
   2   6   6    0.21    0.33
  -2   6  -6    0.74    0.33
   2   6   6    0.92    0.43
   2   6   6    1.11    0.43
  -2   6  -6    0.99    0.47
  -2   6  -6    0.38    0.38
  -2  -6  -6    0.76    0.41
   2  -6   6    0.58    0.33
  -2  -6  -6    0.50    0.34
  -2   6  -6    0.68    0.40
  -2  -6  -7    2.25    0.80
   2   6   7    1.12    0.45
  -2  -6  -7    0.98    0.46
  -2  -6  -7    0.56    0.41
   2   6   7    0.21    0.33
   2  -6   7    0.43    0.47
  -2   6  -7    0.74    0.49
  -2  -6  -7    0.44    0.30
  -2   6  -7    0.73    0.36
   2   6   7    0.95    0.56
  -2   6  -7    0.37    0.15
   2   6   7    1.41    0.50
   2  -6   7    0.57    0.32
   2   6   7    0.81    0.44
  -2   6  -7    1.12    0.63
  -2   6  -7    0.44    0.40
  -2  -6  -7    0.44    0.44
  -2  -6  -7    0.58    0.46
  -2   6  -7    0.39    0.39
   2  -6   7    0.92    0.42
  -2  -6  -8   22.77    2.73
  -2  -6  -8   18.22    2.31
   2   6   8   16.03    2.32
   2  -6   8   17.57    2.38
  -2  -6  -8   22.60    2.30
   2   6   8   21.01    2.33
   2  -6   8   20.22    1.55
  -2   6  -8   17.90    2.05
   2   6   8   22.19    2.26
  -2   6  -8   19.30    2.49
   2  -6   8   21.80    2.17
   2  -6   8   20.29    2.10
   2  -6   9   34.92    3.07
  -2  -6  -9   31.30    3.17
  -2   6  -9   34.57    3.61
  -2   6  -9   26.45    2.91
   2   6   9   31.12    3.03
   2  -6   9   37.18    3.15
   2  -6   9   27.57    3.35
  -2  -6  -9   32.80    3.32
   2   6   9   29.54    3.40
  -2  -6  -9   38.14    3.77
   2  -6   9   30.14    2.40
   2  -6  10   23.93    2.59
  -2  -6 -10   26.91    2.85
  -2   6 -10   19.05    2.90
   2  -6  10   26.27    2.01
   2  -6  10   30.13    2.57
   2   6  10   19.93    2.42
  -2  -6 -10   23.35    2.76
   2  -6  10   24.06    2.61
  -2  -6 -10   24.15    3.12
   2  -6  11    1.17    0.63
  -2   6 -11    1.01    0.74
   2  -6  11    0.19    0.39
  -2  -6 -11    0.97    0.53
   2   6  11    0.32    0.71
   2   6  11    1.72    0.59
   2  -6  11    1.66    0.68
  -2  -6 -11    1.41    0.67
   2  -6  11    1.03    0.27
  -2  -6 -11    1.63    0.82
  -2  -6 -12   23.68    2.97
   2   6  12   24.28    3.29
   2   6  12   27.34    2.63
   2  -6  12   32.29    2.84
   2  -6  12   22.75    2.75
  -2   6 -12   20.81    3.19
   2  -6  12   27.24    2.95
  -2  -6 -12   28.68    3.09
   2   6  13   12.21    2.34
   2   6  13   14.11    1.66
   2  -6  13   18.91    1.99
   2  -6  13   15.26    2.02
  -2   6 -13   10.57    2.24
   2  -6  13   15.31    2.09
  -2  -6 -13   11.94    1.94
   2  -6  14   22.31    2.53
  -2   6 -14   23.28    3.34
   2  -6  14   21.04    2.68
   2   6  14   24.65    3.31
   2  -6  14   26.52    2.96
   2  -6  15    2.01    0.84
   2   6  15    1.16    0.78
   2  -6  15    2.14    0.83
   2  -6  16    3.34    1.06
   2  -6  16    1.82    0.82
  -2   7  15   24.06    3.37
  -2   7  15   20.50    3.33
  -2  -7  15   23.32    3.49
  -2  -7  15   30.08    3.37
   2   7 -15   25.10    3.46
   2  -7 -15   21.89    3.24
  -2   7  14    2.29    1.13
   2   7 -14    1.15    0.77
  -2   7  14    1.22    0.96
  -2  -7  14    0.82    0.96
  -2  -7  14    0.87    0.47
  -2  -7  14    1.78    0.75
   2  -7 -14    1.46    0.92
  -2   7  13    1.10    0.75
  -2  -7  13    4.16    0.66
  -2  -7  13    2.91    0.66
  -2  -7  13    0.77    0.85
  -2   7  13    2.29    1.19
  -2  -7  13    2.20    0.87
   2  -7 -13    2.43    1.13
   2   7 -13    3.27    1.18
   2   7 -12   10.54    1.89
  -2  -7  12    9.58    1.16
  -2  -7  12    7.11    1.73
  -2   7  12    4.61    1.44
  -2  -7  12    6.06    1.36
  -2   7  12    9.10    1.87
  -2  -7  12    7.11    0.92
   2  -7 -12    9.52    1.79
  -2   7  11    9.40    1.33
  -2   7  11    6.28    1.57
  -2  -7  11    6.88    0.91
   2   7 -11   11.05    1.88
  -2  -7  11    9.34    1.11
  -2   7  11    7.20    1.61
  -2  -7  11    6.87    1.64
  -2  -7  11    7.11    1.34
   2  -7 -11    9.61    1.77
   2   7 -11    7.77    1.10
  -2   7  10   11.39    1.44
  -2   7  10   10.86    1.84
  -2  -7  10    6.70    0.87
  -2  -7  10    7.75    1.66
  -2  -7  10    9.60    1.06
  -2   7  10    7.77    1.59
  -2  -7  10    9.34    1.50
   2   7 -10    9.06    1.15
   2  -7 -10    6.99    1.54
   2   7 -10    9.29    1.70
  -2   7   9   30.38    2.94
  -2   7   9   35.44    3.61
   2   7  -9   27.73    3.26
  -2  -7   9   32.32    2.53
  -2   7   9   27.81    3.29
  -2  -7   9   24.20    3.16
   2  -7  -9   28.57    3.02
  -2  -7   9   28.44    2.98
   2   7  -9   30.07    2.65
   2  -7  -9   24.55    3.18
  -2   7   8    1.34    0.52
   2  -7  -8    0.57    0.42
  -2  -7   8    0.91    0.27
  -2   7   8    0.48    0.57
  -2  -7   8    0.96    0.68
   2   7  -8    0.24    0.43
  -2   7   8    0.79    0.53
  -2  -7   8    1.62    0.43
  -2  -7   8    1.00    0.52
   2   7  -8    0.57    0.30
   2  -7  -8    0.76    0.51
   2  -7  -7    1.18    0.61
   2   7  -7    1.62    0.40
   2  -7  -7    1.81    0.57
   2   7  -7    1.87    0.60
  -2  -7   7    1.56    0.61
   2   7  -7    2.73    0.81
  -2  -7   7    2.34    0.53
   2  -7  -7    2.05    0.62
   2   7  -7    2.72    0.73
  -2  -7   7    2.31    0.71
  -2   7   7    1.90    0.67
  -2  -7   7    2.49    0.39
   2  -7  -7    2.92    0.74
  -2   7   7    1.48    0.53
   2   7  -7    2.01    0.35
  -2   7   6    1.64    0.61
  -2  -7   6    1.63    0.55
  -2   7   6    2.02    0.70
   2  -7  -6    1.51    0.59
   2   7  -6    1.61    0.36
  -2  -7   6    1.65    0.31
  -2   7   6    3.08    0.73
  -2   7   6    1.65    0.51
  -2  -7   6    1.32    0.39
  -2  -7   6    1.21    0.46
   2   7  -6    2.19    0.68
   2  -7  -6    1.22    0.55
   2   7  -6    1.58    0.34
  -2   7   6    1.77    0.57
   2   7  -6    1.02    0.48
   2  -7  -6    1.14    0.43
  -2  -7   6    1.81    0.48
   2   7  -5   87.24    6.47
  -2   7   5   82.73    6.85
  -2  -7   5   83.54    6.46
  -2  -7   5   84.22    6.23
  -2   7   5   75.69    6.98
   2   7  -5   85.97    6.88
  -2  -7   5   83.77    6.63
  -2  -7   5   93.43    6.64
[truncated: 1,191,478 more chars]
