# Supplementary material for: Gallium/Indium-Promoted [4 + 2] Annulation of 2‑Aminobenzonitriles with Alkynes and Dimerization of 2‑Aminobenzonitriles: One-Pot Access to 4‑Aminoquinolines and 4‑Amino-2-Arylquinazolines
Source: ACS Omega. 2026 May 28;11(22):32813–24. doi: 10.1021/acsomega.6c01857 (PMC13261441; doi:10.1021/acsomega.6c01857)
Supplement: Supplementary file 3 [file ao6c01857_si_003.cif]

data_quinazolinever2_auto
_audit_creation_date               2024-07-24
_audit_creation_method
;
Olex2 1.5-ac6-012
(compiled 2023.08.24 svn.re1ec1418 for Rigaku Oxford Diffraction, GUI svn.r6817)
;
_shelx_SHELXL_version_number       '2018/3'
_audit_contact_author_address      ?
_audit_contact_author_email        ?
_audit_contact_author_name         ''
_audit_contact_author_phone        ?
_publ_contact_author_id_orcid      ?
_publ_section_references
;
Dolomanov, O.V., Bourhis, L.J., Gildea, R.J, Howard, J.A.K. & Puschmann, H.
 (2009), J. Appl. Cryst. 42, 339-341.

Sheldrick, G.M. (2015). Acta Cryst. A71, 3-8.

Sheldrick, G.M. (2015). Acta Cryst. C71, 3-8.
;
_chemical_name_common              ?
_chemical_name_systematic          ?
_chemical_formula_moiety           '2(C16 H16 N4)'
_chemical_formula_sum              'C32 H32 N8'
_chemical_formula_weight           528.65
_chemical_melting_point            ?
loop_
  _atom_type_symbol
  _atom_type_description
  _atom_type_scat_dispersion_real
  _atom_type_scat_dispersion_imag
  _atom_type_scat_source
 'C' 'C' 0.0033 0.0016 'International Tables Vol C Tables 4.2.6.8 and 6.1.1.4'
 'H' 'H' 0.0000 0.0000 'International Tables Vol C Tables 4.2.6.8 and 6.1.1.4'
 'N' 'N' 0.0061 0.0033 'International Tables Vol C Tables 4.2.6.8 and 6.1.1.4'

_shelx_space_group_comment
;
The symmetry employed for this shelxl refinement is uniquely defined
by the following loop, which should always be used as a source of
symmetry information in preference to the above space-group names.
They are only intended as comments.
;
_space_group_crystal_system        'monoclinic'
_space_group_IT_number             15
_space_group_name_H-M_alt          'I 1 2/a 1'
_space_group_name_Hall             '-I 2ya'
loop_
  _space_group_symop_operation_xyz
 'x, y, z'
 '-x+1/2, y, -z'
 'x+1/2, y+1/2, z+1/2'
 '-x+1, y+1/2, -z+1/2'
 '-x, -y, -z'
 'x-1/2, -y, z'
 '-x+1/2, -y+1/2, -z+1/2'
 'x, -y+1/2, z+1/2'

_cell_length_a                     22.7871(7)
_cell_length_b                     10.2022(2)
_cell_length_c                     27.1063(8)
_cell_angle_alpha                  90
_cell_angle_beta                   119.000(4)
_cell_angle_gamma                  90
_cell_volume                       5511.5(3)
_cell_formula_units_Z              8
_cell_measurement_reflns_used      37892
_cell_measurement_temperature      93.9(2)
_cell_measurement_theta_max        30.3110
_cell_measurement_theta_min        2.5040
_shelx_estimated_absorpt_T_max     ?
_shelx_estimated_absorpt_T_min     ?
_exptl_absorpt_coefficient_mu      0.079
_exptl_absorpt_correction_T_max    1.00000
_exptl_absorpt_correction_T_min    0.31664
_exptl_absorpt_correction_type     empirical
_exptl_absorpt_process_details
;
CrysAlisPro 1.171.43.92a (Rigaku Oxford Diffraction, 2023)
Empirical absorption correction using spherical harmonics,
implemented in SCALE3 ABSPACK scaling algorithm.
;
_exptl_absorpt_special_details     ?
_exptl_crystal_colour              'clear yellowish colourless'
_exptl_crystal_colour_lustre       clear
_exptl_crystal_colour_modifier     yellowish
_exptl_crystal_colour_primary      colourless
_exptl_crystal_density_diffrn      1.274
_exptl_crystal_density_meas        ?
_exptl_crystal_density_method      ?
_exptl_crystal_description         block
_exptl_crystal_F_000               2240
_exptl_crystal_preparation         ?
_exptl_crystal_size_max            ?
_exptl_crystal_size_mid            ?
_exptl_crystal_size_min            ?
_exptl_transmission_factor_max     ?
_exptl_transmission_factor_min     ?
_diffrn_reflns_av_R_equivalents    0.0418
_diffrn_reflns_av_unetI/netI       0.0232
_diffrn_reflns_Laue_measured_fraction_full  0.999
_diffrn_reflns_Laue_measured_fraction_max  0.898
_diffrn_reflns_limit_h_max         31
_diffrn_reflns_limit_h_min         -30
_diffrn_reflns_limit_k_max         13
_diffrn_reflns_limit_k_min         -14
_diffrn_reflns_limit_l_max         37
_diffrn_reflns_limit_l_min         -36
_diffrn_reflns_number              61482
_diffrn_reflns_point_group_measured_fraction_full  0.999
_diffrn_reflns_point_group_measured_fraction_max  0.898
_diffrn_reflns_theta_full          25.242
_diffrn_reflns_theta_max           30.293
_diffrn_reflns_theta_min           2.506
_diffrn_ambient_environment        N~2~
_diffrn_ambient_temperature        93.9(2)
_diffrn_detector                   'Hybrid Pixel Array Detector'
_diffrn_detector_area_resol_mean   10.0000
_diffrn_detector_type              HyPix
_diffrn_measured_fraction_theta_full  0.999
_diffrn_measured_fraction_theta_max  0.898
_diffrn_measurement_details
;
List of Runs (angles in degrees, time in seconds):

  # Type    Start    End  Width  t~exp~   \w     \q     \k     \f   Frames
--------------------------------------------------------------------------
  1  \w     36.00  61.00   0.50    2.87    --   12.18-109.00-105.00   50
  2  \w      8.00  34.00   0.50    2.87    --   12.18-109.00-105.00   52
  3  \w    -23.00  12.00   0.50    2.87    --   12.18 -99.00-180.00   70
  4  \w     31.00  56.00   0.50    2.87    --   12.18 -99.00 -60.00   50
  5  \w    -13.00  86.00   0.50    2.87    --   12.18  57.00  60.00  198
  6  \w     17.00  56.00   0.50    2.87    --   12.18 -99.00-180.00   78
  7  \w    -15.00  25.00   0.50    2.87    --   12.18 -99.00 -60.00   80
  8  \w    -23.00  31.00   0.50    2.87    --  -13.74 -99.00-120.00  108
  9  \w    -25.00  69.00   0.50    2.87    --  -13.74  19.00-120.00  188
 10  \w    -26.00  68.00   0.50    2.87    --  -13.74  19.00 -30.00  188
 11  \w    -18.00  69.00   0.50    2.87    --  -13.74  19.00 150.00  174
 12  \w    -39.00  60.00   0.50    2.87    --  -13.74  57.00  30.00  198
 13  \w    -20.00  31.00   0.50    2.87    --  -13.74 -99.00  60.00  102
 14  \w    -89.00   9.00   0.50    2.87    --  -13.74 -57.00-180.00  196
 15  \w    -26.00  -1.00   0.50    2.87    --  -13.74 109.00 -10.00   50
 16  \w    -62.00 -37.00   0.50    2.87    --  -13.74 109.00 -10.00   50
;
_diffrn_measurement_device         'four-circle diffractometer'
_diffrn_measurement_device_type   
 'XtaLAB Synergy, Single source at home/near, HyPix'
_diffrn_measurement_method         '\w scans'
_diffrn_orient_matrix_type        
 'CrysAlisPro convention (1999,Acta A55,543-557)'
_diffrn_orient_matrix_UB_11        0.0143885000
_diffrn_orient_matrix_UB_12        0.0287433000
_diffrn_orient_matrix_UB_13        -0.0154851000
_diffrn_orient_matrix_UB_21        0.0240898000
_diffrn_orient_matrix_UB_22        0.0323220000
_diffrn_orient_matrix_UB_23        0.0247688000
_diffrn_orient_matrix_UB_31        0.0218866000
_diffrn_orient_matrix_UB_32        -0.0544141000
_diffrn_orient_matrix_UB_33        0.0065211000
_diffrn_radiation_monochromator    mirror
_diffrn_radiation_probe            x-ray
_diffrn_radiation_type             'Mo K\a'
_diffrn_radiation_wavelength       0.71073
_diffrn_source                     'micro-focus sealed X-ray tube'
_diffrn_source_type                'PhotonJet (Mo) X-ray Source'
_reflns_Friedel_coverage           0.000
_reflns_Friedel_fraction_full      .
_reflns_Friedel_fraction_max       .
_reflns_number_gt                  6232
_reflns_number_total               7427
_reflns_special_details
;
 Reflections were merged by SHELXL according to the crystal
 class for the calculation of statistics and refinement.
 
 _reflns_Friedel_fraction is defined as the number of unique
 Friedel pairs measured divided by the number that would be
 possible theoretically, ignoring centric projections and
 systematic absences.
;
_reflns_threshold_expression       'I > 2\s(I)'
_computing_cell_refinement         'CrysAlisPro 1.171.43.92a (Rigaku OD, 2023)'
_computing_data_collection         'CrysAlisPro 1.171.43.92a (Rigaku OD, 2023)'
_computing_data_reduction          'CrysAlisPro 1.171.43.92a (Rigaku OD, 2023)'
_computing_molecular_graphics      'Olex2 1.5-ac6-012 (Dolomanov et al., 2009)'
_computing_publication_material    'Olex2 1.5-ac6-012 (Dolomanov et al., 2009)'
_computing_structure_refinement    'SHELXL 2018/3 (Sheldrick, 2015)'
_computing_structure_solution      'SHELXT 2018/2 (Sheldrick, 2018)'
_refine_diff_density_max           0.836
_refine_diff_density_min           -0.809
_refine_diff_density_rms           0.051
_refine_ls_extinction_coef         0.00010(18)
_refine_ls_extinction_expression  
 'Fc^*^=kFc[1+0.001xFc^2^\l^3^/sin(2\q)]^-1/4^'
_refine_ls_extinction_method       'SHELXL-2018/3 (Sheldrick 2018)'
_refine_ls_goodness_of_fit_ref     1.067
_refine_ls_hydrogen_treatment      constr
_refine_ls_matrix_type             full
_refine_ls_number_parameters       368
_refine_ls_number_reflns           7427
_refine_ls_number_restraints       0
_refine_ls_R_factor_all            0.0558
_refine_ls_R_factor_gt             0.0469
_refine_ls_restrained_S_all        1.067
_refine_ls_shift/su_max            0.003
_refine_ls_shift/su_mean           0.000
_refine_ls_structure_factor_coef   Fsqd
_refine_ls_weighting_details      
 'w=1/[\s^2^(Fo^2^)+(0.0736P)^2^+3.6367P] where P=(Fo^2^+2Fc^2^)/3'
_refine_ls_weighting_scheme        calc
_refine_ls_wR_factor_gt            0.1326
_refine_ls_wR_factor_ref           0.1383
_refine_special_details            ?
_olex2_refinement_description
;
1. Fixed Uiso
 At 1.2 times of:
  All C(H) groups, All N(H,H) groups
 At 1.5 times of:
  All C(H,H,H) groups
2.a Rotating group:
 N004(H00A,H00B), N006(H00O,H00P)
2.b Aromatic/amide H refined with riding coordinates:
 C00G(H00G), C00H(H00H), C00L(H00L), C00M(H00M), C00P(H00U), C00Q(H00V),
 C00R(H00R), C00S(H00S), C00U(H00W), C00W(H00X), C010(H010), C012(H012)
2.c X=CH2 refined with riding coordinates:
 N007(H00C,H00D), N008(H00Q,H00T)
2.d Idealised Me refined as rotating group:
 C00X(H00E,H00F,H00I), C00Z(H00J,H00K,H00N), C013(H01A,H01B,H01C), C014(H01D,
 H01E,H01F)
;
_atom_sites_solution_hydrogens     mixed
_atom_sites_solution_primary       dual
_atom_sites_solution_secondary     ?
loop_
  _atom_site_label
  _atom_site_type_symbol
  _atom_site_fract_x
  _atom_site_fract_y
  _atom_site_fract_z
  _atom_site_U_iso_or_equiv
  _atom_site_adp_type
  _atom_site_occupancy
  _atom_site_site_symmetry_order
  _atom_site_calc_flag
  _atom_site_refinement_flags_posn
  _atom_site_refinement_flags_adp
  _atom_site_refinement_flags_occupancy
  _atom_site_disorder_assembly
  _atom_site_disorder_group
 N001 N 0.66338(5) 0.78568(10) 0.48433(4) 0.0193(2) Uani 1 1 d . . . . .
 N002 N 0.54732(5) 0.79287(9) 0.46025(4) 0.01825(19) Uani 1 1 d . . . . .
 N003 N 0.71915(5) 0.63418(10) 0.29026(4) 0.0235(2) Uani 1 1 d . . . . .
 N004 N 0.52571(5) 0.87864(11) 0.54543(4) 0.0240(2) Uani 1 1 d . . . . .
 H00A H 0.531149 0.800503 0.560893 0.029 Uiso 1 1 d R U . . .
 H00B H 0.500701 0.927122 0.554914 0.029 Uiso 1 1 d R U . . .
 N005 N 0.70221(5) 0.45781(10) 0.34043(4) 0.0216(2) Uani 1 1 d . . . . .
 N006 N 0.59485(6) 0.30509(10) 0.27271(5) 0.0271(2) Uani 1 1 d . . . . .
 H00O H 0.625839 0.323579 0.307503 0.032 Uiso 1 1 d R U . . .
 H00P H 0.562138 0.260930 0.273715 0.032 Uiso 1 1 d R U . . .
 N007 N 0.70027(5) 0.67965(11) 0.43038(4) 0.0263(2) Uani 1 1 d . . . . .
 H00C H 0.740751 0.710605 0.452570 0.032 Uiso 1 1 calc R U . . .
 H00D H 0.693003 0.629250 0.401617 0.032 Uiso 1 1 calc R U . . .
 N008 N 0.81816(6) 0.74549(11) 0.32512(5) 0.0302(2) Uani 1 1 d . . . . .
 H00Q H 0.800480 0.793219 0.294206 0.036 Uiso 1 1 calc R U . . .
 H00T H 0.859728 0.759787 0.351607 0.036 Uiso 1 1 calc R U . . .
 C009 C 0.61135(5) 0.82426(11) 0.49245(4) 0.0177(2) Uani 1 1 d . . . . .
 C00A C 0.57004(6) 0.41943(11) 0.24293(5) 0.0216(2) Uani 1 1 d . . . . .
 C00B C 0.58276(5) 0.66106(11) 0.40447(4) 0.0186(2) Uani 1 1 d . . . . .
 C00C C 0.58779(5) 0.93792(11) 0.56495(5) 0.0184(2) Uani 1 1 d . . . . .
 C00D C 0.63053(5) 0.91089(11) 0.54186(4) 0.0179(2) Uani 1 1 d . . . . .
 C00E C 0.64963(5) 0.70929(11) 0.44040(5) 0.0194(2) Uani 1 1 d . . . . .
 C00F C 0.53276(5) 0.70851(11) 0.41610(4) 0.0175(2) Uani 1 1 d . . . . .
 C00G C 0.61136(6) 1.02050(11) 0.61266(5) 0.0196(2) Uani 1 1 d . . . . .
 H00G H 0.582335 1.040506 0.627599 0.024 Uiso 1 1 calc R U . . .
 C00H C 0.69497(6) 0.96770(12) 0.56811(5) 0.0216(2) Uani 1 1 d . . . . .
 H00H H 0.724058 0.951246 0.552902 0.026 Uiso 1 1 calc R U . . .
 C00I C 0.61018(6) 0.53300(11) 0.25290(5) 0.0209(2) Uani 1 1 d . . . . .
 C00J C 0.44873(6) 0.58442(11) 0.33642(5) 0.0196(2) Uani 1 1 d . . . . .
 C00K C 0.76785(6) 0.47077(12) 0.38282(5) 0.0218(2) Uani 1 1 d . . . . .
 C00L C 0.46559(5) 0.66821(11) 0.38138(5) 0.0188(2) Uani 1 1 d . . . . .
 H00L H 0.431555 0.699224 0.389092 0.023 Uiso 1 1 calc R U . . .
 C00M C 0.49987(6) 0.53634(12) 0.32608(5) 0.0218(2) Uani 1 1 d . . . . .
 H00M H 0.488650 0.477496 0.295631 0.026 Uiso 1 1 calc R U . . .
 C00N C 0.67526(6) 1.07309(11) 0.63829(5) 0.0200(2) Uani 1 1 d . . . . .
 C00O C 0.68146(6) 0.53962(11) 0.29727(5) 0.0208(2) Uani 1 1 d . . . . .
 C00P C 0.57963(6) 0.64568(12) 0.22094(5) 0.0241(2) Uani 1 1 d . . . . .
 H00U H 0.605774 0.722876 0.227778 0.029 Uiso 1 1 calc R U . . .
 C00Q C 0.50255(6) 0.42336(12) 0.19995(5) 0.0237(2) Uani 1 1 d . . . . .
 H00V H 0.476102 0.346295 0.192128 0.028 Uiso 1 1 calc R U . . .
 C00R C 0.71721(6) 1.04642(12) 0.61518(5) 0.0233(2) Uani 1 1 d . . . . .
 H00R H 0.761093 1.082647 0.631958 0.028 Uiso 1 1 calc R U . . .
 C00S C 0.56556(6) 0.57320(12) 0.35931(5) 0.0217(2) Uani 1 1 d . . . . .
 H00S H 0.599383 0.539581 0.351885 0.026 Uiso 1 1 calc R U . . .
 C00T C 0.47334(6) 0.53525(13) 0.16870(5) 0.0253(3) Uani 1 1 d . . . . .
 C00U C 0.79176(6) 0.38544(12) 0.42941(5) 0.0262(3) Uani 1 1 d . . . . .
 H00W H 0.762913 0.319639 0.430507 0.031 Uiso 1 1 calc R U . . .
 C00V C 0.78193(6) 0.65140(12) 0.33185(5) 0.0242(2) Uani 1 1 d . . . . .
 C00W C 0.51272(7) 0.64835(12) 0.17978(5) 0.0261(3) Uani 1 1 d . . . . .
 H00X H 0.493606 0.726531 0.159141 0.031 Uiso 1 1 calc R U . . .
 C00X C 0.37740(6) 0.54525(12) 0.29721(5) 0.0248(2) Uani 1 1 d . . . . .
 H00E H 0.349096 0.570436 0.313686 0.037 Uiso 1 1 calc R U . . .
 H00F H 0.375010 0.450133 0.291500 0.037 Uiso 1 1 calc R U . . .
 H00I H 0.361541 0.589615 0.260881 0.037 Uiso 1 1 calc R U . . .
 C00Y C 0.81023(6) 0.56934(12) 0.38144(5) 0.0234(2) Uani 1 1 d . . . . .
 C00Z C 0.70045(6) 1.15315(12) 0.69138(5) 0.0253(3) Uani 1 1 d . . . . .
 H00J H 0.662443 1.180071 0.696473 0.038 Uiso 1 1 calc R U . . .
 H00K H 0.723694 1.231107 0.688445 0.038 Uiso 1 1 calc R U . . .
 H00N H 0.731596 1.100381 0.723774 0.038 Uiso 1 1 calc R U . . .
 C010 C 0.87652(6) 0.57814(13) 0.42624(6) 0.0282(3) Uani 1 1 d . . . . .
 H010 H 0.905936 0.643074 0.425451 0.034 Uiso 1 1 calc R U . . .
 C011 C 0.85637(7) 0.39589(13) 0.47345(6) 0.0287(3) Uani 1 1 d . . . . .
 C012 C 0.89875(7) 0.49322(14) 0.47103(6) 0.0304(3) Uani 1 1 d . . . . .
 H012 H 0.943554 0.500226 0.500952 0.037 Uiso 1 1 calc R U . . .
 C013 C 0.40039(7) 0.53568(15) 0.12402(6) 0.0332(3) Uani 1 1 d . . . . .
 H01A H 0.396880 0.521562 0.086917 0.050 Uiso 1 1 calc R U . . .
 H01B H 0.380270 0.620344 0.124353 0.050 Uiso 1 1 calc R U . . .
 H01C H 0.376661 0.465427 0.131763 0.050 Uiso 1 1 calc R U . . .
 C014 C 0.88095(8) 0.30591(16) 0.52375(6) 0.0398(3) Uani 1 1 d . . . . .
 H01D H 0.865828 0.338919 0.549669 0.060 Uiso 1 1 calc R U . . .
 H01E H 0.930087 0.302675 0.543189 0.060 Uiso 1 1 calc R U . . .
 H01F H 0.862907 0.217680 0.511078 0.060 Uiso 1 1 calc R U . . .

loop_
  _atom_site_aniso_label
  _atom_site_aniso_U_11
  _atom_site_aniso_U_22
  _atom_site_aniso_U_33
  _atom_site_aniso_U_23
  _atom_site_aniso_U_13
  _atom_site_aniso_U_12
 N001 0.0175(4) 0.0242(5) 0.0177(4) -0.0014(3) 0.0097(4) 0.0009(4)
 N002 0.0171(4) 0.0220(5) 0.0160(4) -0.0020(3) 0.0083(3) 0.0013(3)
 N003 0.0283(5) 0.0227(5) 0.0260(5) -0.0047(4) 0.0183(4) -0.0060(4)
 N004 0.0211(5) 0.0280(5) 0.0282(5) -0.0082(4) 0.0161(4) -0.0044(4)
 N005 0.0218(5) 0.0220(5) 0.0252(5) -0.0019(4) 0.0146(4) -0.0017(4)
 N006 0.0288(5) 0.0229(5) 0.0271(5) -0.0003(4) 0.0117(4) -0.0065(4)
 N007 0.0178(5) 0.0396(6) 0.0233(5) -0.0101(4) 0.0113(4) -0.0009(4)
 N008 0.0329(6) 0.0326(6) 0.0295(6) -0.0075(4) 0.0185(5) -0.0144(5)
 C009 0.0176(5) 0.0209(5) 0.0155(5) 0.0004(4) 0.0088(4) 0.0018(4)
 C00A 0.0267(6) 0.0220(5) 0.0215(5) -0.0035(4) 0.0158(5) -0.0024(4)
 C00B 0.0181(5) 0.0219(5) 0.0160(5) -0.0004(4) 0.0085(4) 0.0016(4)
 C00C 0.0181(5) 0.0198(5) 0.0174(5) -0.0004(4) 0.0088(4) 0.0010(4)
 C00D 0.0173(5) 0.0202(5) 0.0166(5) -0.0018(4) 0.0086(4) 0.0006(4)
 C00E 0.0182(5) 0.0236(5) 0.0175(5) -0.0002(4) 0.0096(4) 0.0019(4)
 C00F 0.0186(5) 0.0194(5) 0.0151(5) 0.0005(4) 0.0087(4) 0.0014(4)
 C00G 0.0210(5) 0.0210(5) 0.0177(5) -0.0015(4) 0.0102(4) 0.0020(4)
 C00H 0.0193(5) 0.0258(6) 0.0220(5) -0.0028(4) 0.0118(4) -0.0006(4)
 C00I 0.0249(6) 0.0225(5) 0.0212(5) -0.0026(4) 0.0156(5) -0.0026(4)
 C00J 0.0208(5) 0.0196(5) 0.0187(5) 0.0008(4) 0.0098(4) -0.0014(4)
 C00K 0.0212(5) 0.0228(5) 0.0262(6) -0.0056(4) 0.0153(5) -0.0006(4)
 C00L 0.0176(5) 0.0210(5) 0.0186(5) 0.0000(4) 0.0094(4) 0.0007(4)
 C00M 0.0242(6) 0.0235(5) 0.0185(5) -0.0041(4) 0.0110(4) -0.0010(4)
 C00N 0.0213(5) 0.0191(5) 0.0181(5) -0.0012(4) 0.0083(4) 0.0009(4)
 C00O 0.0246(6) 0.0205(5) 0.0241(6) -0.0043(4) 0.0173(5) -0.0024(4)
 C00P 0.0289(6) 0.0231(6) 0.0268(6) -0.0007(4) 0.0187(5) -0.0026(5)
 C00Q 0.0264(6) 0.0253(6) 0.0228(6) -0.0053(4) 0.0145(5) -0.0046(5)
 C00R 0.0187(5) 0.0260(6) 0.0235(6) -0.0048(4) 0.0089(4) -0.0031(4)
 C00S 0.0216(5) 0.0260(6) 0.0201(5) -0.0029(4) 0.0122(4) 0.0016(4)
 C00T 0.0261(6) 0.0309(6) 0.0219(6) -0.0045(5) 0.0141(5) -0.0002(5)
 C00U 0.0259(6) 0.0238(6) 0.0308(6) -0.0020(5) 0.0152(5) 0.0010(5)
 C00V 0.0285(6) 0.0244(6) 0.0275(6) -0.0084(4) 0.0198(5) -0.0061(5)
 C00W 0.0304(6) 0.0256(6) 0.0266(6) 0.0014(5) 0.0173(5) 0.0020(5)
 C00X 0.0224(6) 0.0258(6) 0.0260(6) -0.0062(4) 0.0115(5) -0.0062(5)
 C00Y 0.0251(6) 0.0251(6) 0.0264(6) -0.0076(4) 0.0176(5) -0.0036(5)
 C00Z 0.0243(6) 0.0276(6) 0.0219(6) -0.0077(4) 0.0094(5) -0.0027(5)
 C010 0.0253(6) 0.0314(6) 0.0325(7) -0.0113(5) 0.0176(5) -0.0068(5)
 C011 0.0274(6) 0.0280(6) 0.0306(6) -0.0030(5) 0.0139(5) 0.0051(5)
 C012 0.0232(6) 0.0356(7) 0.0314(7) -0.0095(5) 0.0124(5) -0.0001(5)
 C013 0.0288(7) 0.0369(7) 0.0290(7) -0.0033(5) 0.0101(5) -0.0006(5)
 C014 0.0337(7) 0.0382(8) 0.0365(8) 0.0060(6) 0.0083(6) 0.0078(6)

_geom_special_details
;
 All esds (except the esd in the dihedral angle between two l.s. planes)
 are estimated using the full covariance matrix.  The cell esds are taken
 into account individually in the estimation of esds in distances, angles
 and torsion angles; correlations between esds in cell parameters are only
 used when they are defined by crystal symmetry.  An approximate (isotropic)
 treatment of cell esds is used for estimating esds involving l.s. planes.
;
loop_
  _geom_bond_atom_site_label_1
  _geom_bond_atom_site_label_2
  _geom_bond_distance
  _geom_bond_site_symmetry_2
  _geom_bond_publ_flag
 N001 C009 1.3644(14) . ?
 N001 C00E 1.3274(14) . ?
 N002 C009 1.3260(14) . ?
 N002 C00F 1.3777(14) . ?
 N003 C00O 1.3648(15) . ?
 N003 C00V 1.3360(16) . ?
 N004 C00C 1.3861(15) . ?
 N005 C00K 1.3815(15) . ?
 N005 C00O 1.3238(15) . ?
 N006 C00A 1.3746(16) . ?
 N007 C00E 1.3419(15) . ?
 N008 C00V 1.3351(16) . ?
 C009 C00D 1.4827(15) . ?
 C00A C00I 1.4187(16) . ?
 C00A C00Q 1.4094(17) . ?
 C00B C00E 1.4400(15) . ?
 C00B C00F 1.4072(15) . ?
 C00B C00S 1.4108(15) . ?
 C00C C00D 1.4168(15) . ?
 C00C C00G 1.4133(15) . ?
 C00D C00H 1.4091(16) . ?
 C00F C00L 1.4145(15) . ?
 C00G C00N 1.3821(16) . ?
 C00H C00R 1.3793(16) . ?
 C00I C00O 1.4816(16) . ?
 C00I C00P 1.4043(17) . ?
 C00J C00L 1.3820(15) . ?
 C00J C00M 1.4120(16) . ?
 C00J C00X 1.5021(16) . ?
 C00K C00U 1.4079(17) . ?
 C00K C00Y 1.4073(17) . ?
 C00M C00S 1.3733(16) . ?
 C00N C00R 1.4003(17) . ?
 C00N C00Z 1.5054(15) . ?
 C00P C00W 1.3860(18) . ?
 C00Q C00T 1.3846(18) . ?
 C00T C00W 1.4019(18) . ?
 C00T C013 1.5094(17) . ?
 C00U C011 1.3784(18) . ?
 C00V C00Y 1.4432(18) . ?
 C00Y C010 1.4094(18) . ?
 C010 C012 1.373(2) . ?
 C011 C012 1.409(2) . ?
 C011 C014 1.508(2) . ?

loop_
  _geom_angle_atom_site_label_1
  _geom_angle_atom_site_label_2
  _geom_angle_atom_site_label_3
  _geom_angle
  _geom_angle_site_symmetry_1
  _geom_angle_site_symmetry_3
  _geom_angle_publ_flag
 C00E N001 C009 117.93(9) . . ?
 C009 N002 C00F 116.58(9) . . ?
 C00V N003 C00O 117.65(11) . . ?
 C00O N005 C00K 116.97(10) . . ?
 N001 C009 C00D 114.77(9) . . ?
 N002 C009 N001 126.09(10) . . ?
 N002 C009 C00D 119.13(9) . . ?
 N006 C00A C00I 122.52(11) . . ?
 N006 C00A C00Q 118.87(11) . . ?
 C00Q C00A C00I 118.59(11) . . ?
 C00F C00B C00E 115.92(10) . . ?
 C00F C00B C00S 119.89(10) . . ?
 C00S C00B C00E 124.18(10) . . ?
 N004 C00C C00D 122.64(10) . . ?
 N004 C00C C00G 118.30(10) . . ?
 C00G C00C C00D 118.86(10) . . ?
 C00C C00D C009 123.40(10) . . ?
 C00H C00D C009 118.68(10) . . ?
 C00H C00D C00C 117.91(10) . . ?
 N001 C00E N007 117.51(10) . . ?
 N001 C00E C00B 121.30(10) . . ?
 N007 C00E C00B 121.19(10) . . ?
 N002 C00F C00B 121.96(10) . . ?
 N002 C00F C00L 119.12(10) . . ?
 C00B C00F C00L 118.92(10) . . ?
 C00N C00G C00C 122.12(10) . . ?
 C00R C00H C00D 122.15(11) . . ?
 C00A C00I C00O 122.94(11) . . ?
 C00P C00I C00A 118.04(11) . . ?
 C00P C00I C00O 118.95(10) . . ?
 C00L C00J C00M 119.11(10) . . ?
 C00L C00J C00X 122.10(10) . . ?
 C00M C00J C00X 118.77(10) . . ?
 N005 C00K C00U 118.62(11) . . ?
 N005 C00K C00Y 121.76(11) . . ?
 C00Y C00K C00U 119.58(11) . . ?
 C00J C00L C00F 121.00(10) . . ?
 C00S C00M C00J 121.12(10) . . ?
 C00G C00N C00R 118.76(10) . . ?
 C00G C00N C00Z 120.77(10) . . ?
 C00R C00N C00Z 120.43(10) . . ?
 N003 C00O C00I 115.81(10) . . ?
 N005 C00O N003 126.12(11) . . ?
 N005 C00O C00I 118.03(10) . . ?
 C00W C00P C00I 122.39(11) . . ?
 C00T C00Q C00A 122.51(11) . . ?
 C00H C00R C00N 120.17(11) . . ?
 C00M C00S C00B 119.93(10) . . ?
 C00Q C00T C00W 118.66(11) . . ?
 C00Q C00T C013 120.61(12) . . ?
 C00W C00T C013 120.73(12) . . ?
 C011 C00U C00K 121.02(12) . . ?
 N003 C00V C00Y 121.45(11) . . ?
 N008 C00V N003 117.34(12) . . ?
 N008 C00V C00Y 121.18(12) . . ?
 C00P C00W C00T 119.75(12) . . ?
 C00K C00Y C00V 115.90(11) . . ?
 C00K C00Y C010 119.03(12) . . ?
 C010 C00Y C00V 125.02(11) . . ?
 C012 C010 C00Y 120.24(12) . . ?
 C00U C011 C012 118.86(12) . . ?
 C00U C011 C014 120.56(13) . . ?
 C012 C011 C014 120.57(12) . . ?
 C010 C012 C011 121.25(12) . . ?

_shelx_res_file
;
TITL quinazolinever2_auto_a.res in I2/a
    quinazolinever2_auto.res
    created by SHELXL-2018/3 at 16:26:54 on 24-Jul-2024
REM Old TITL quinazolinever2_auto_a.res in I2/a
REM SHELXT solution in I2/a: R1 0.113, Rweak 0.002, Alpha 0.021
REM <I/s> 0.837 for 328 systematic absences, Orientation as input
REM Formula found by SHELXT: C33 N7
CELL 0.71073 22.7871 10.2022 27.1063 90 119 90
ZERR 8 0.0007 0.0002 0.0008 0 0.004 0
LATT 2
SYMM 0.5-X,+Y,-Z
SFAC C H N
UNIT 256 256 64

L.S. 4
PLAN  4
TEMP -179
BOND
LIST 6
fmap 2
ACTA
REM <olex2.extras>
REM <HklSrc "%.\\quinazoline%20ver2_auto.hkl">
REM </olex2.extras>

WGHT    0.073600    3.636700
EXTI    0.000103
FVAR       0.20382
N001  3    0.663377    0.785682    0.484333    11.00000    0.01747    0.02420 =
         0.01766   -0.00144    0.00971    0.00087
N002  3    0.547325    0.792872    0.460250    11.00000    0.01714    0.02203 =
         0.01597   -0.00203    0.00832    0.00128
N003  3    0.719151    0.634178    0.290259    11.00000    0.02826    0.02268 =
         0.02602   -0.00467    0.01835   -0.00597
N004  3    0.525709    0.878639    0.545428    11.00000    0.02109    0.02800 =
         0.02816   -0.00816    0.01609   -0.00436
AFIX   7
H00A  2    0.531149    0.800503    0.560893    11.00000   -1.20000
H00B  2    0.500701    0.927122    0.554914    11.00000   -1.20000
AFIX   0

N005  3    0.702210    0.457812    0.340428    11.00000    0.02185    0.02195 =
         0.02519   -0.00194    0.01464   -0.00167
N006  3    0.594848    0.305089    0.272714    11.00000    0.02882    0.02289 =
         0.02707   -0.00031    0.01167   -0.00647
AFIX   7
H00O  2    0.625839    0.323579    0.307503    11.00000   -1.20000
H00P  2    0.562138    0.260930    0.273715    11.00000   -1.20000
AFIX   0

N007  3    0.700272    0.679648    0.430378    11.00000    0.01784    0.03964 =
         0.02329   -0.01010    0.01133   -0.00088
AFIX  93
H00C  2    0.740751    0.710605    0.452570    11.00000   -1.20000
H00D  2    0.693003    0.629250    0.401617    11.00000   -1.20000
AFIX   0

N008  3    0.818163    0.745493    0.325124    11.00000    0.03290    0.03258 =
         0.02948   -0.00747    0.01854   -0.01437
AFIX  93
H00Q  2    0.800480    0.793219    0.294206    11.00000   -1.20000
H00T  2    0.859728    0.759787    0.351607    11.00000   -1.20000
AFIX   0

C009  1    0.611352    0.824264    0.492447    11.00000    0.01759    0.02093 =
         0.01553    0.00035    0.00875    0.00184
C00A  1    0.570039    0.419426    0.242931    11.00000    0.02669    0.02197 =
         0.02146   -0.00346    0.01580   -0.00235
C00B  1    0.582764    0.661059    0.404470    11.00000    0.01811    0.02192 =
         0.01604   -0.00038    0.00848    0.00159
C00C  1    0.587792    0.937917    0.564953    11.00000    0.01809    0.01981 =
         0.01736   -0.00036    0.00875    0.00096
C00D  1    0.630526    0.910892    0.541859    11.00000    0.01726    0.02018 =
         0.01664   -0.00183    0.00862    0.00060
C00E  1    0.649631    0.709295    0.440397    11.00000    0.01821    0.02356 =
         0.01747   -0.00021    0.00957    0.00190
C00F  1    0.532763    0.708506    0.416098    11.00000    0.01862    0.01938 =
         0.01515    0.00054    0.00868    0.00144
C00G  1    0.611356    1.020500    0.612663    11.00000    0.02103    0.02103 =
         0.01774   -0.00149    0.01021    0.00200
AFIX  43
H00G  2    0.582335    1.040506    0.627599    11.00000   -1.20000
AFIX   0
C00H  1    0.694972    0.967703    0.568115    11.00000    0.01928    0.02582 =
         0.02203   -0.00284    0.01176   -0.00061
AFIX  43
H00H  2    0.724058    0.951246    0.552902    11.00000   -1.20000
AFIX   0

C00I  1    0.610182    0.532999    0.252902    11.00000    0.02487    0.02246 =
         0.02116   -0.00259    0.01565   -0.00257
C00J  1    0.448731    0.584421    0.336419    11.00000    0.02084    0.01965 =
         0.01871    0.00084    0.00981   -0.00144
C00K  1    0.767846    0.470773    0.382824    11.00000    0.02121    0.02279 =
         0.02617   -0.00560    0.01532   -0.00059
C00L  1    0.465593    0.668214    0.381383    11.00000    0.01759    0.02105 =
         0.01859    0.00003    0.00939    0.00067
AFIX  43
H00L  2    0.431555    0.699224    0.389092    11.00000   -1.20000
AFIX   0
C00M  1    0.499873    0.536341    0.326083    11.00000    0.02420    0.02352 =
         0.01847   -0.00410    0.01096   -0.00102
AFIX  43
H00M  2    0.488650    0.477496    0.295631    11.00000   -1.20000
AFIX   0
C00N  1    0.675260    1.073093    0.638292    11.00000    0.02129    0.01912 =
         0.01808   -0.00120    0.00828    0.00089

C00O  1    0.681459    0.539625    0.297272    11.00000    0.02463    0.02055 =
         0.02405   -0.00430    0.01727   -0.00239
C00P  1    0.579629    0.645678    0.220938    11.00000    0.02887    0.02309 =
         0.02683   -0.00065    0.01868   -0.00256
AFIX  43
H00U  2    0.605774    0.722876    0.227778    11.00000   -1.20000
AFIX   0
C00Q  1    0.502555    0.423358    0.199953    11.00000    0.02637    0.02529 =
         0.02278   -0.00528    0.01449   -0.00461
AFIX  43
H00V  2    0.476102    0.346295    0.192128    11.00000   -1.20000
AFIX   0

C00R  1    0.717206    1.046425    0.615179    11.00000    0.01871    0.02599 =
         0.02354   -0.00482    0.00885   -0.00307
AFIX  43
H00R  2    0.761093    1.082647    0.631958    11.00000   -1.20000
AFIX   0
C00S  1    0.565560    0.573204    0.359306    11.00000    0.02165    0.02596 =
         0.02007   -0.00291    0.01222    0.00162
AFIX  43
H00S  2    0.599383    0.539581    0.351885    11.00000   -1.20000
AFIX   0

C00T  1    0.473344    0.535250    0.168703    11.00000    0.02606    0.03093 =
         0.02194   -0.00445    0.01406   -0.00019
C00U  1    0.791757    0.385440    0.429410    11.00000    0.02587    0.02381 =
         0.03084   -0.00196    0.01524    0.00096
AFIX  43
H00W  2    0.762913    0.319639    0.430507    11.00000   -1.20000
AFIX   0
C00V  1    0.781932    0.651398    0.331855    11.00000    0.02853    0.02445 =
         0.02754   -0.00839    0.01984   -0.00606
C00W  1    0.512717    0.648351    0.179775    11.00000    0.03044    0.02559 =
         0.02660    0.00138    0.01725    0.00198
AFIX  43
H00X  2    0.493606    0.726531    0.159141    11.00000   -1.20000
AFIX   0

C00X  1    0.377396    0.545247    0.297215    11.00000    0.02243    0.02583 =
         0.02597   -0.00624    0.01155   -0.00616
AFIX 137
H00E  2    0.349096    0.570436    0.313686    11.00000   -1.50000
H00F  2    0.375010    0.450133    0.291500    11.00000   -1.50000
H00I  2    0.361541    0.589615    0.260881    11.00000   -1.50000
AFIX   0

C00Y  1    0.810226    0.569338    0.381438    11.00000    0.02512    0.02510 =
         0.02640   -0.00757    0.01756   -0.00361
C00Z  1    0.700446    1.153148    0.691378    11.00000    0.02432    0.02755 =
         0.02187   -0.00766    0.00940   -0.00275
AFIX 137
H00J  2    0.662443    1.180071    0.696473    11.00000   -1.50000
H00K  2    0.723694    1.231107    0.688445    11.00000   -1.50000
H00N  2    0.731596    1.100381    0.723774    11.00000   -1.50000
AFIX   0

C010  1    0.876522    0.578143    0.426243    11.00000    0.02531    0.03144 =
         0.03250   -0.01126    0.01758   -0.00677
AFIX  43
H010  2    0.905936    0.643074    0.425451    11.00000   -1.20000
AFIX   0
C011  1    0.856367    0.395889    0.473452    11.00000    0.02738    0.02799 =
         0.03065   -0.00298    0.01394    0.00513
C012  1    0.898747    0.493221    0.471029    11.00000    0.02319    0.03558 =
         0.03144   -0.00952    0.01241   -0.00005
AFIX  43
H012  2    0.943554    0.500226    0.500952    11.00000   -1.20000
AFIX   0
C013  1    0.400392    0.535684    0.124016    11.00000    0.02884    0.03690 =
         0.02898   -0.00329    0.01008   -0.00055
AFIX 137
H01A  2    0.396880    0.521562    0.086917    11.00000   -1.50000
H01B  2    0.380270    0.620344    0.124353    11.00000   -1.50000
H01C  2    0.376661    0.465427    0.131763    11.00000   -1.50000
AFIX   0
C014  1    0.880950    0.305912    0.523751    11.00000    0.03366    0.03822 =
         0.03649    0.00597    0.00831    0.00784
AFIX 137
H01D  2    0.865828    0.338919    0.549669    11.00000   -1.50000
H01E  2    0.930087    0.302675    0.543189    11.00000   -1.50000
H01F  2    0.862907    0.217680    0.511078    11.00000   -1.50000
AFIX   0
HKLF 4


REM  quinazolinever2_auto_a.res in I2/a
REM wR2 = 0.1383, GooF = S = 1.067, Restrained GooF = 1.067 for all data
REM R1 = 0.0469 for 6232 Fo > 4sig(Fo) and 0.0558 for all 7427 data
REM 368 parameters refined using 0 restraints

END

WGHT      0.0736      3.6368

REM Highest difference peak  0.836,  deepest hole -0.809,  1-sigma level  0.051
Q1    1   0.5089  0.8470  0.5105  11.00000  0.05    0.84
Q2    1   0.6007  0.9838  0.5886  11.00000  0.05    0.37
Q3    1   0.7975  0.6175  0.3606  11.00000  0.05    0.35
Q4    1   0.6206  0.8716  0.5167  11.00000  0.05    0.35
;
_shelx_res_checksum                86277
_shelx_hkl_file
;
   0   0  -4  113.66    4.58
   0   0   4  107.31    4.53
   0   0  -4  108.15    4.66
   0   0  -6   77.06    3.49
   0   0   6   76.10    3.47
   0   0  -6   77.90    3.65
   0   0  -8  789.68   30.46
   0   0   8  726.97   30.40
   0   0   8  761.06   30.19
   0   0  -8  768.63   30.26
   0   0   8  799.67   29.98
   0   0  10   25.05    1.93
   0   0 -10   24.79    1.86
   0   0  10   24.92    1.90
   0   0  10   25.49    1.55
   0   0  10   28.65    1.76
   0   0  10   26.34    1.53
   0   0 -10   25.92    1.75
   0   0 -12  108.90    5.47
   0   0  12  115.26    5.61
   0   0  12  107.49    5.47
   0   0  12  106.68    4.94
   0   0  12  104.88    5.12
   0   0 -12  114.74    5.31
   0   0  12  111.02    4.90
   0   0  14   61.49    3.73
   0   0 -14   59.57    3.57
   0   0  14   52.27    3.50
   0   0  14   58.92    3.08
   0   0  14   52.33    3.15
   0   0  14   58.50    2.97
   0   0 -14   56.89    3.34
   0   0 -16  162.29    7.86
   0   0  16  157.29    7.88
   0   0 -16  159.35    6.94
   0   0  16  162.67    7.24
   0   0  16  156.27    7.41
   0   0  16  168.72    7.18
   0   0 -18   41.23    3.15
   0   0  18   37.55    3.17
   0   0 -18   48.76    2.56
   0   0  18   50.34    2.90
   0   0  18   44.20    2.64
   0   0  18   40.01    2.83
   0   0  20  175.85    7.90
   0   0 -20  178.21    8.78
   0   0 -20  173.78    7.69
   0   0  22  279.65   12.08
   0   0 -22  309.72   13.27
   0   0 -22  272.65   11.85
   0   0  24   80.39    4.37
   0   0 -24   79.31    4.20
   0   0 -24   85.65    5.30
   0   0 -26   -0.12    0.50
   0   0  26    4.34    5.19
   0   0 -26    0.99    1.09
   0   0  28   12.94    5.37
   0   0 -28   11.72    2.03
   0   0  30   13.73    5.68
   0   0 -30    9.80    1.94
   0   1  -3  527.86   20.06
   0  -1  -3  518.49   20.14
   0   1   3  538.71   20.19
   0  -1   3  507.02   20.39
   0   1  -3  515.34   20.50
   0  -1  -3  501.33   19.97
   0   1  -3  504.99   20.27
   0  -1  -3  522.67   19.95
   0   1  -3  517.86   20.18
   0   1   3  531.58   20.04
   0   1  -5  163.98    7.12
   0   1   5  173.20    6.66
   0  -1   5  170.48    6.74
   0   1  -5  170.64    6.99
   0   1   5  171.27    6.94
   0   1   5  178.98    7.17
   0  -1  -5  176.31    7.10
   0   1  -5  163.84    7.23
   0  -1  -5  170.69    6.69
   0  -1   5  170.32    6.68
   0  -1   5  162.35    7.56
   0  -1   5  168.40    6.73
   0   1   7    2.49    0.23
   0   1  -7    2.63    0.23
   0  -1   7    2.34    0.36
   0  -1  -7    2.31    0.25
   0  -1   7    2.57    0.30
   0   1  -7    1.98    0.44
   0   1   7    2.61    0.44
   0   1   7    2.15    0.51
   0  -1  -7    2.01    0.49
   0   1  -7    2.80    0.57
   0   1  -7    2.04    0.61
   0  -1   7    2.26    0.84
   0  -1   7    2.06    0.22
   0  -1  -7    3.03    0.26
   0   1   7    3.72    0.26
   0  -1   7    4.28    0.35
   0   1  -7    2.96    0.58
   0   1  -9    5.50    0.37
   0   1   9    5.74    0.38
   0  -1   9    5.73    0.59
   0  -1   9    6.46    0.53
   0   1  -9    5.62    0.71
   0   1   9    5.88    0.69
   0   1  -9    7.02    0.90
   0  -1  -9    4.77    0.75
   0  -1  -9    5.91    0.46
   0  -1   9    7.01    1.11
   0   1  -9    5.75    0.94
   0  -1   9    5.04    0.40
   0   1   9    5.33    0.35
   0   1  -9    5.82    0.81
   0  -1   9    5.36    0.35
   0   1 -11  168.13    6.97
   0  -1  11  155.85    6.38
   0   1  11  146.30    6.72
   0  -1 -11  159.17    7.12
   0   1 -11  160.09    7.24
   0  -1 -11  152.35    6.26
   0  -1  11  161.09    7.31
   0  -1  11  148.86    6.03
   0   1  11  153.77    6.01
   0   1 -11  153.63    7.10
   0  -1  11  153.37    6.48
   0  -1  13  180.09    7.24
   0   1 -13  187.38    7.86
   0   1  13  176.94    7.52
   0   1  13  172.49    7.65
   0   1 -13  180.89    8.18
   0  -1 -13  170.19    8.00
   0  -1 -13  172.98    7.09
   0  -1  13  183.25    8.27
   0  -1  13  168.85    6.70
   0   1  13  169.52    6.74
   0   1 -13  176.39    8.07
   0   1  13  168.43    7.52
   0  -1  13  177.79    7.37
   0  -1 -15   46.30    2.97
   0   1  15   45.29    2.69
   0  -1  15   46.27    2.46
   0   1 -15   49.25    3.03
   0   1  15   45.52    2.80
   0   1 -15   48.53    3.28
   0  -1 -15   49.37    3.16
   0   1  15   46.22    3.29
   0  -1 -15   43.37    2.32
   0   1  15   40.49    3.05
   0  -1  15   52.52    3.46
   0   1 -15   51.14    3.29
   0  -1  15   50.03    2.67
   0   1  15   47.72    2.78
   0   1  17  235.23   10.37
   0  -1 -17  228.08   10.75
   0   1 -17  246.41   10.98
   0  -1  17  238.75    9.88
   0   1  17  241.26   10.20
   0  -1 -17  232.51    9.69
   0  -1  17  243.43   10.10
   0   1  17  234.50   10.25
   0   1  17  218.73   10.75
   0  -1  17  233.03   11.03
   0   1  19   -0.28    0.76
   0   1 -19    0.60    0.78
   0  -1 -19    0.55    0.83
   0  -1  19    0.70    0.46
   0   1  19    0.12    0.47
   0  -1 -19    0.44    0.35
   0  -1  19   -0.11    0.81
   0  -1  19   -1.12    3.54
   0  -1 -21  162.64    7.15
   0  -1 -21  167.02    8.38
   0   1 -21  176.84    8.61
   0   1  21  159.27    7.81
   0  -1  21  164.58    7.32
   0   1  21  163.98    7.66
   0   1 -21  164.19    7.48
   0  -1  21  160.00   10.37
   0  -1 -23   12.91    1.22
   0  -1 -23   11.81    1.85
   0   1 -23   12.42    1.92
   0   1  23   11.03    1.60
   0  -1  23   12.06    1.70
   0  -1  23   13.14    1.35
   0   1 -23   12.37    1.44
   0  -1  23   16.59    4.83
   0   1  25    5.70    1.27
   0  -1  25    6.99    1.36
   0  -1  25    6.25    4.59
   0  -1 -25    4.49    0.77
   0   1 -25    5.26    1.01
   0   1 -25    4.18    1.46
   0  -1 -25    2.31    1.18
   0  -1  27   26.31    2.59
   0   1  27   30.27    2.65
   0  -1  27   24.54    5.46
   0   1 -27   29.39    2.32
   0  -1 -27   29.27    2.86
   0   1 -27   28.71    3.07
   0   1 -29    3.29    1.49
   0  -1 -29    0.50    1.22
   0  -1  29    0.95    5.02
   0   1  29    2.31    1.08
   0  -1  29    2.22    1.05
   0   1 -31    1.96    1.29
   0   1  31    3.78    5.75
   0  -2   0 2164.73   81.94
   0   2   0 2097.92   81.70
   0   2   0 2143.25   81.72
   0   2   0 2119.91   81.67
   0   2   0 2210.36   81.94
   0  -2   0 2215.38   81.87
   0   2   0 2151.00   81.90
   0  -2   0 2126.47   81.68
   0  -2  -2 1056.26   39.33
   0   2  -2 1061.32   39.48
   0   2  -2 1066.48   39.28
   0  -2  -2  870.90   39.48
   0   2   2 1072.29   39.17
   0  -2  -2  987.26   39.21
   0   2   2  996.20   39.31
   0   2  -2  998.27   39.39
   0   2  -2 1035.05   39.35
   0   2  -2 1018.25   39.46
   0  -2  -2 1016.43   39.41
   0  -2  -4 2161.38   82.93
   0   2  -4 2191.33   83.52
   0   2  -4 2174.29   83.08
   0  -2   4 2069.17   82.88
   0  -2  -4 2195.04   82.85
   0  -2   4 2194.78   82.99
   0  -2  -4 2175.49   82.91
   0   2   4 2240.56   82.86
   0  -2   4 2165.54   83.24
   0   2  -4 2102.40   82.79
   0   2  -4 2159.04   83.05
   0   2   4 2213.16   83.08
   0   2  -4 2163.64   83.29
   0   2   6    2.17    0.31
   0   2  -6    1.33    0.40
   0  -2  -6    1.68    0.28
   0  -2   6    2.36    0.42
   0   2   6    2.50    0.36
   0  -2  -6    1.82    0.39
   0   2   6    2.23    0.47
   0  -2  -6    2.12    0.44
   0  -2   6    1.71    0.34
   0   2  -6    1.75    0.57
   0  -2   6    2.57    0.26
   0  -2   6    1.80    0.68
   0   2  -6    2.13    0.76
   0  -2   6    2.55    1.10
   0  -2  -6    2.46    0.37
   0  -2   6    1.88    0.30
   0   2  -6    1.73    1.58
   0  -2   8  248.76    9.73
   0  -2  -8  246.60    9.77
   0  -2   8  241.63   10.20
   0  -2  -8  242.24   10.13
   0   2   8  248.65   10.04
   0   2   8  260.27   10.50
   0  -2  -8  245.36   10.27
   0  -2   8  252.79    9.72
   0   2  -8  243.31   10.62
   0  -2   8  240.35   10.45
   0  -2   8  241.66    9.74
   0   2  -8  233.49   10.33
   0   2   8  247.69    9.73
   0  -2  10  136.39    5.50
   0   2 -10  129.47    6.50
   0  -2  10  143.93    6.55
   0   2  10  136.05    6.00
   0  -2  10  134.13    6.11
   0  -2 -10  132.78    6.10
   0   2 -10  147.71    6.59
   0  -2 -10  133.67    6.25
   0   2  10  141.66    6.50
   0   2 -10  136.89    5.56
   0   2  10  136.59    5.56
   0  -2  10  139.72    5.67
   0  -2 -10  144.58    5.58
   0  -2  10  134.02    5.53
   0   2  10  131.77    5.53
   0  -2  10  133.26    5.53
   0   2 -10  135.91    6.33
   0   2  12  192.32    7.92
   0  -2  12  192.35    7.87
   0   2 -12  201.97    8.95
   0  -2  12  199.74    7.99
   0  -2 -12  200.45    8.71
   0  -2  12  192.21    8.66
   0   2  12  190.63    8.49
   0  -2 -12  188.50    8.80
   0   2 -12  211.57    9.20
   0   2 -12  202.12    7.94
   0   2  12  200.45    7.95
   0  -2  12  209.31    8.21
   0  -2  12  201.35    7.93
   0   2 -12  196.71    9.12
   0  -2  12  214.82    9.21
   0   2 -14   25.06    2.07
   0  -2  14   24.65    1.16
   0   2  14   23.41    1.27
   0   2  14   28.14    1.90
   0  -2  14   25.07    1.39
   0   2  14   23.54    1.74
   0  -2 -14   22.55    1.89
   0  -2  14   23.93    1.88
   0   2 -14   22.98    2.13
   0  -2 -14   23.24    1.96
   0   2  14   22.18    1.76
   0  -2  14   23.19    1.54
   0   2 -14   20.23    2.09
   0  -2  14   26.28    2.46
   0  -2  14   23.69    3.52
   0  -2 -14   23.41    1.23
   0  -2  14   22.64    1.20
   0  -2  16  116.44    6.21
   0  -2  16  109.38    4.42
   0   2  16  117.09    5.46
   0  -2  16  108.57    4.79
   0   2  16  108.57    5.34
   0  -2  16  108.13    5.49
   0   2 -16  119.83    6.14
   0  -2 -16  105.35    5.67
   0   2  16  106.26    4.49
   0   2 -16  109.92    4.48
   0  -2  16  117.93    5.11
   0  -2  16  105.74    7.12
   0   2  16  109.68    4.60
   0  -2  18    1.56    0.66
   0   2  18    1.76    0.69
   0  -2 -18    2.56    0.83
   0   2 -18    1.39    1.03
   0  -2  18    2.28    2.98
   0  -2  18    1.79    1.66
   0  -2  18    0.97    0.45
   0   2  18    1.29    0.64
   0  -2  18    2.16    0.77
   0  -2  20   12.62    1.51
   0   2  20   12.45    1.50
   0  -2  20   16.02    3.85
   0  -2 -20   13.97    1.73
   0   2 -20   11.89    1.84
   0  -2  20   12.78    1.15
   0  -2  20   13.22    1.42
   0   2  22  316.76   13.86
   0  -2  22  312.34   14.01
   0   2 -22  335.21   14.86
   0  -2 -22  331.59   14.45
   0  -2  22  326.57   16.46
   0  -2  22  304.31   13.07
   0  -2  22  344.19   13.67
   0  -2  24   65.05    6.56
   0   2 -24   55.85    3.63
   0  -2  24   63.60    4.00
   0   2  24   62.70    3.87
   0   2 -24   62.07    4.50
   0  -2 -24   58.73    4.18
   0   2  26    4.46    1.18
   0  -2  26    1.72    1.11
   0   2 -26    3.53    0.96
   0  -2  26    6.39    4.33
   0  -2 -26    4.51    1.41
   0   2 -26    4.45    1.47
   0   2  28    8.39    1.48
   0  -2  28    9.91    1.64
   0   2 -28   10.70    1.50
   0   2 -28    8.29    1.76
   0  -2 -28    9.80    1.85
   0  -2  28    4.40    4.24
   0   2 -30   19.95    2.61
   0  -2 -30   16.48    2.32
   0  -3   1  309.38   12.57
   0  -3  -1  324.28   12.57
   0   3   1  308.34   12.70
   0   3  -1  312.28   12.75
   0  -3   1  320.41   12.55
   0   3   1  300.92   12.75
   0  -3  -1  294.70   12.42
   0   3  -1  303.41   12.57
   0  -3  -1  317.46   12.25
   0   3   1  304.29   12.36
   0  -3   1  334.11   12.32
   0   3  -1  326.75   12.40
   0  -3   1  304.94   12.49
   0  -3  -1  331.65   12.41
   0  -3  -1  313.78   12.70
   0  -3   1  312.83   12.70
   0   3   1  319.84   12.36
   0   3  -1  282.93   12.42
   0  -3  -3   31.68    1.70
   0  -3   3   32.61    1.73
   0  -3  -3   31.65    1.58
   0   3  -3   29.55    1.79
   0   3  -3   28.64    1.48
   0  -3  -3   31.61    1.46
   0   3   3   33.68    1.38
   0   3   3   29.87    1.58
   0  -3   3   29.38    1.47
   0   3  -3   31.79    1.35
   0   3  -3   32.21    1.59
   0  -3   3   33.57    1.57
   0   3  -3   26.31    1.77
   0   3  -3   28.06    1.71
   0   3  -5 3575.20  140.87
   0   3   5 3584.90  140.41
   0  -3   5 3773.80  140.78
   0  -3   5 3761.85  140.35
   0  -3  -5 3666.77  140.32
   0   3  -5 3696.95  140.67
   0  -3  -5 3592.14  140.34
   0   3   5 3667.77  140.19
   0   3   5 3694.29  140.58
   0  -3   5 3713.46  140.42
   0  -3  -5 3562.02  140.44
   0   3  -5 3710.01  140.52
   0  -3   5 3709.40  140.43
   0  -3   5 3595.80  140.25
   0  -3   5 3867.28  140.66
   0   3  -5 3604.17  141.10
   0   3  -7  449.56   17.96
   0  -3   7  461.81   18.75
   0  -3   7  474.82   18.42
   0   3  -7  460.78   18.92
   0   3  -7  469.71   17.83
   0  -3   7  447.96   18.33
   0  -3  -7  461.50   18.27
   0   3   7  472.21   18.09
   0   3   7  482.08   18.58
   0  -3   7  446.39   18.04
   0  -3  -7  462.23   18.05
   0   3  -7  441.82   18.41
   0  -3   7  469.30   18.74
   0   3   7  446.30   18.11
   0   3  -7  459.67   19.41
   0  -3   7  467.04   18.11
   0  -3  -7  460.90   18.14
   0   3  -7  472.86   18.52
   0   3  -9    3.35    1.11
   0  -3   9    2.55    0.93
   0  -3   9    2.26    0.76
   0  -3   9    1.83    0.37
   0   3  -9    2.18    0.58
   0   3   9    2.01    0.46
   0   3   9    2.58    0.47
   0  -3  -9    2.43    0.50
   0  -3   9    1.85    0.49
   0  -3  -9    2.54    0.53
   0   3   9    2.69    0.65
   0  -3   9    2.19    0.35
   0   3  -9    2.48    0.46
   0  -3  -9    1.94    0.41
   0  -3   9    3.11    1.36
   0   3  -9    4.48    2.21
   0  -3   9    3.24    0.46
   0  -3  11    6.88    0.59
   0   3 -11    4.19    0.81
   0   3  11    5.83    0.64
   0  -3  11    6.90    0.91
   0  -3 -11    5.81    0.82
   0   3  11    5.63    0.72
   0   3  11    6.45    1.03
   0  -3 -11    5.68    0.85
   0  -3  11    7.17    1.23
   0   3 -11    7.14    1.32
   0  -3  11    6.19    0.63
   0   3  11    6.14    0.60
   0   3 -11    6.35    0.61
   0  -3  11    5.63    0.59
   0  -3 -11    6.57    0.65
   0  -3 -13  172.51    7.26
   0   3  13  176.89    7.69
   0  -3  13  174.07    7.95
   0  -3 -13  188.64    8.02
   0  -3 -13  174.12    7.99
   0   3  13  181.14    8.45
   0   3 -13  206.03    8.66
   0   3 -13  165.92    8.52
   0  -3  13  180.56    8.31
   0  -3  13  173.00    7.27
   0   3  13  177.43    7.30
   0   3 -13  177.53    7.30
   0   3 -13  170.83    8.12
   0  -3  13  179.71    7.17
   0   3  13  172.18    7.31
   0  -3  15    3.98    0.44
   0   3  15    3.76    0.64
   0   3  15    3.93    0.73
   0  -3  15    2.73    0.71
   0  -3 -15    2.99    0.77
   0   3 -15    4.34    1.10
   0   3 -15    3.49    1.18
   0  -3  15    4.02    1.52
   0  -3  15    3.31    0.72
   0  -3  15    4.04    0.51
   0  -3 -15    4.22    0.53
   0   3 -15    3.35    0.49
   0   3  15    3.73    0.50
   0  -3  17   51.62    2.73
   0  -3  17   43.42    2.21
   0   3  17   51.10    2.56
   0   3  17   55.00    3.06
   0  -3  17   52.83    3.25
   0  -3 -17   49.18    3.25
   0   3 -17   57.60    3.82
   0   3 -17   43.98    3.63
   0  -3  17   53.89    3.80
   0  -3  17   52.27    2.28
   0  -3  17   48.35    2.37
   0  -3  17   54.47    4.73
   0  -3 -17   54.70    2.47
   0  -3  19    3.39    2.86
   0  -3  19    2.75    0.85
   0   3  19    3.65    0.83
   0   3 -19    5.01    1.30
   0  -3 -19    3.54    1.07
   0  -3  19    1.38    0.56
   0  -3  19    1.55    0.92
   0   3  19    2.47    0.44
   0   3 -19    2.61    0.45
   0  -3  19    2.42    0.35
   0   3 -21  201.18    8.90
   0  -3 -21  174.40    8.08
   0  -3  21  176.38    7.87
   0   3  21  178.86    7.62
   0  -3  21  173.03    9.75
   0  -3  21  178.33    7.25
   0  -3  23   20.28    4.17
   0  -3  23   16.35    1.77
   0   3  23   14.25    1.63
   0  -3  23   16.24    1.82
   0   3 -23   15.26    2.20
   0  -3 -23   15.52    1.92
   0   3  25   10.34    1.50
   0  -3  25    7.51    1.45
   0   3 -25   10.90    1.52
   0  -3  25   13.77    4.09
   0   3 -25   11.71    2.02
   0  -3 -25    9.53    1.77
   0   3  27    4.39    1.07
   0  -3  27    5.16    1.28
   0   3 -27    6.89    1.27
   0  -3  27    6.77    4.16
   0   3 -27    3.91    1.40
   0  -3 -27    4.02    1.36
   0  -3 -29    2.21    1.35
   0   3  29    5.09    1.24
   0  -3  29    2.09    1.21
   0   3 -29    4.33    1.18
   0  -3 -29    5.39    1.50
   0   3 -29    4.91    1.66
   0  -3  29    3.27    3.91
   0   3 -31    8.60    1.96
   0  -3 -31    5.72    1.72
   0  -4   0    2.36    0.41
   0   4   0    2.73    0.51
   0   4   0    2.19    0.57
   0  -4   0    1.66    0.37
   0  -4   0    2.47    0.20
   0  -4   0    2.35    0.31
   0  -4   0    2.69    0.35
   0   4   0    2.04    0.25
   0   4   0    2.62    0.31
   0  -4   0    1.93    0.49
   0   4   0    2.23    0.30
   0  -4  -2    8.93    0.77
   0   4  -2    8.05    0.98
   0  -4   2    9.55    0.76
   0   4  -2   10.16    0.82
   0  -4  -2    7.56    0.71
   0  -4  -2   10.53    0.94
   0   4   2    9.21    0.59
   0  -4  -2    9.81    0.57
   0   4   2    8.17    0.65
   0   4  -2   10.89    0.70
   0  -4   2   11.27    0.62
   0   4  -2   13.75    0.76
   0   4  -2    9.79    0.68
   0  -4  -2   10.95    0.65
   0  -4  -2   10.62    0.70
   0  -4   2    8.86    0.78
   0  -4  -2   10.02    0.91
   0   4   2   11.39    0.65
   0   4  -2    8.89    0.77
   0  -4   4   84.63    3.50
   0   4  -4   81.71    3.64
   0   4  -4   83.05    3.33
   0  -4   4   82.07    3.50
   0   4  -4   80.07    3.93
   0  -4  -4   79.07    3.66
   0  -4   4   83.01    3.92
   0  -4   4   81.97    3.68
   0   4  -4   79.42    3.56
   0   4  -4   85.16    4.08
   0   4   4   79.21    3.53
   0  -4  -4   80.78    3.51
   0   4   4   88.07    3.37
   0   4   4   76.28    3.67
   0  -4  -4   85.35    3.51
   0  -4   4   74.67    3.77
   0  -4  -4   78.65    3.82
   0  -4   4   81.58    3.62
   0  -4   6   63.89    2.91
   0   4  -6   65.06    3.09
   0  -4   6   63.21    3.06
   0  -4  -6   64.07    3.10
   0   4  -6   60.21    3.51
   0   4   6   60.30    3.10
   0  -4   6   60.25    2.92
   0  -4  -6   60.17    2.93
   0  -4   6   65.15    3.40
   0  -4   6   60.68    3.03
   0   4   6   62.99    2.72
   0  -4  -6   64.96    2.94
   0   4   6   59.75    3.14
   0   4  -6   62.69    3.38
   0   4  -6   60.40    2.76
   0  -4   6   64.56    2.89
   0   4  -6   63.97    3.89
   0  -4   8  199.45    8.78
   0  -4   8  201.73    8.49
   0   4  -8  190.56    8.54
   0   4  -8  204.40    9.28
   0   4  -8  195.78    8.07
   0  -4   8  220.49    8.58
   0  -4  -8  203.16    8.43
   0   4   8  204.33    8.18
   0   4   8  203.21    8.77
   0  -4   8  196.29    8.24
   0   4   8  192.14    8.41
   0  -4   8  205.36    9.07
   0  -4  -8  205.10    8.29
   0   4  -8  202.84    9.76
   0  -4   8  197.03    8.37
   0  -4  -8  205.27    8.41
   0   4  -8  201.38    8.89
   0  -4  -8  204.67    9.03
   0   4 -10    0.67    1.25
   0  -4  10   -0.09    0.66
   0   4 -10    0.10    0.43
   0  -4  10    0.25    0.32
   0   4  10   -0.07    0.48
   0   4  10    0.29    0.31
   0  -4 -10    0.34    0.42
   0  -4  10    0.54    0.45
   0   4  10    0.12    0.49
   0   4 -10    0.07    0.34
   0   4  10    0.13    0.33
   0  -4  10    0.90    1.17
   0  -4 -10    0.65    0.42
   0  -4  10    0.06    0.38
   0   4 -10    0.18    0.28
   0  -4  12   33.23    1.74
   0   4  12   32.54    1.95
   0   4 -12   31.98    2.35
   0   4 -12   31.88    1.79
   0   4  12   32.88    1.92
   0  -4 -12   31.33    2.14
   0  -4  12   34.18    2.20
   0   4  12   34.44    2.57
   0   4 -12   37.01    1.94
   0   4  12   33.93    1.88
   0  -4  12   29.28    1.41
   0   4  12   33.97    2.29
   0  -4  12   31.36    2.32
   0   4 -12   36.41    3.09
   0  -4  12   33.14    1.86
   0  -4 -12   31.63    1.88
   0  -4  14   85.58    3.73
   0   4 -14   85.11    4.61
   0   4  14   86.26    4.03
   0   4 -14   98.16    4.06
   0   4  14   81.38    4.08
   0  -4  14   87.99    4.46
   0  -4 -14   85.52    4.48
   0  -4 -14   90.63    4.51
   0   4 -14   91.37    5.11
   0   4 -14   85.25    3.93
   0   4  14   81.68    3.89
   0  -4  14   75.80    3.55
   0  -4  14   87.10    4.63
   0   4 -14   84.89    5.24
   0  -4 -14   78.97    3.87
   0  -4  16   19.50    1.21
   0   4  16   18.07    1.48
   0   4  16   18.10    1.57
   0  -4  16   20.00    1.80
   0   4 -16   21.88    2.28
   0  -4 -16   21.70    1.88
   0   4 -16   22.10    1.43
   0   4  16   20.99    1.40
   0  -4  16   17.88    1.30
   0   4 -16   19.08    2.35
   0  -4  16   23.01    2.25
   0  -4  16   18.37    1.34
   0  -4 -16   20.69    1.42
   0   4  18    4.88    0.90
   0  -4  18    7.18    1.13
   0   4  18    5.34    0.93
   0  -4 -18    4.58    1.00
   0   4 -18    6.42    1.33
   0   4 -18    4.83    1.44
   0  -4  18    5.93    0.92
   0  -4 -18    5.25    0.69
   0  -4  18    5.61    0.69
   0  -4  18    6.47    2.60
   0  -4  18    5.71    0.60
   0  -4  20   25.08    2.17
   0   4  20   24.01    1.93
   0   4 -20   24.71    2.64
   0  -4 -20   21.11    2.10
   0   4 -20   21.61    2.62
   0  -4  20   21.89    1.31
   0  -4  20   29.51    3.78
   0  -4 -20   23.69    1.49
   0  -4  20   20.70    1.67
   0  -4  22   46.17    2.76
   0  -4  22   45.30    4.93
   0   4  22   48.24    3.08
   0  -4  22   49.64    3.40
   0  -4 -22   48.06    3.45
   0   4  24   -0.14    0.68
   0  -4  24   -0.18    0.75
   0  -4  24    1.34    3.05
   0  -4 -24   -0.47    1.11
   0   4 -24   -0.27    1.16
   0  -4 -24    0.19    0.89
   0  -4 -26    1.22    1.14
   0   4  26    0.61    0.76
   0  -4  26   -0.19    0.95
   0   4 -26    0.84    0.97
   0  -4  26   -2.47    3.24
   0   4 -26    0.28    1.13
   0  -4 -26    0.21    0.96
   0  -4 -28    3.27    1.45
   0  -4  28    3.07    1.18
   0   4  28    2.59    0.91
   0   4 -28    3.45    1.21
   0  -4  28    0.36    3.57
   0  -4 -28    1.95    1.08
   0   4 -28    3.23    1.51
   0   4 -30    0.91    1.44
   0   4 -30   -0.22    0.87
   0  -4 -30    1.02    1.28
   0  -5   1   15.35    1.18
   0   5   1   16.19    1.47
   0  -5  -1   15.69    1.26
   0  -5  -1   15.50    1.10
   0  -5   1   17.16    1.22
   0   5  -1   17.47    1.34
   0  -5   1   19.17    1.02
   0  -5  -1   16.48    0.85
   0   5   1   17.01    1.01
   0   5   1   16.98    1.22
   0   5  -1   18.64    1.16
   0   5   1   17.80    0.97
   0  -5  -1   16.66    1.07
   0   5  -1   18.86    1.05
   0   5  -1   20.45    1.00
   0  -5   1   16.66    1.15
   0  -5   1   16.46    1.36
   0  -5  -1   18.24    1.40
   0   5  -1   17.46    1.15
   0   5   1   17.27    1.05
   0   5  -3    5.43    0.76
   0  -5  -3    9.09    0.79
   0  -5   3    5.67    0.76
   0  -5  -3    6.84    0.85
   0   5  -3    5.52    0.69
   0   5  -3    7.05    1.04
   0   5   3    7.12    0.54
   0  -5  -3    5.62    0.49
   0   5   3    6.16    0.65
   0   5  -3    5.86    0.55
   0  -5   3    5.69    0.52
   0  -5  -3    7.18    0.62
   0  -5  -3    8.01    0.59
   0   5  -3    4.90    0.56
   0   5  -3    8.54    0.67
   0  -5  -3    6.46    0.86
   0   5   3    6.22    0.54
   0  -5   3    6.71    0.51
   0  -5   5    0.85    0.30
   0  -5  -5    0.96    0.33
   0  -5  -5    0.93    0.32
   0   5  -5    0.62    0.30
   0   5   5    0.12    0.31
   0   5  -5    0.67    0.29
   0  -5   5    0.97    0.38
   0   5  -5    0.52    0.76
   0  -5   5    1.06    0.51
   0  -5   5    0.80    0.43
   0  -5  -5    0.56    0.39
   0   5  -5    0.47    0.75
   0   5   5    0.65    0.62
   0   5  -5    1.59    0.40
   0  -5  -5    1.08    0.33
   0   5   5    0.88    0.45
   0   5   5    0.64    0.22
   0  -5  -5    0.58    0.45
   0  -5   5    1.14    0.53
   0  -5   5    1.62    0.42
   0  -5  -7  379.24   15.51
   0  -5   7  379.99   15.48
   0  -5   7  402.89   15.17
   0   5  -7  394.79   15.45
   0  -5   7  353.32   15.13
   0   5  -7  359.86   16.09
   0   5   7  389.34   15.64
   0  -5  -7  377.18   15.31
   0  -5   7  386.50   15.28
   0  -5   7  396.16   15.99
   0  -5   7  398.54   15.42
   0   5   7  402.05   14.96
   0  -5  -7  397.86   15.28
   0   5   7  364.88   15.59
   0  -5  -7  410.13   15.21
   0   5  -7  395.62   16.08
   0   5  -7  369.30   15.07
   0   5   7  351.47   15.17
   0   5  -7  355.79   16.35
   0  -5   7  363.99   15.18
   0  -5   9    5.97    0.80
   0   5  -9    9.54    2.58
   0  -5  -9    5.31    0.80
   0   5  -9    7.56    0.92
   0   5   9    5.28    0.93
   0  -5   9    5.45    0.78
   0   5  -9    8.23    1.74
   0   5  -9    6.07    0.77
   0  -5   9    7.42    0.89
   0   5   9    6.55    0.63
   0  -5  -9    6.47    0.81
   0   5   9    6.09    0.97
   0  -5  -9    5.78    0.73
   0  -5   9    5.38    1.01
   0  -5   9    6.62    0.75
   0   5   9    6.12    0.95
   0   5  -9    7.01    1.52
   0  -5  -9    5.01    1.04
   0   5  -9    5.92    0.59
   0   5 -11  114.75    5.01
   0  -5  11  105.53    4.99
   0   5  11  112.13    5.00
   0   5 -11  102.35    5.15
   0   5 -11  107.57    6.09
   0   5  11  106.17    4.66
   0  -5 -11  104.25    5.04
   0  -5  11  109.45    5.13
   0  -5  11  112.90    5.84
   0   5  11   98.59    5.00
   0  -5  11  106.56    4.71
   0  -5 -11  103.78    5.61
   0  -5  11  105.89    4.89
   0  -5 -11  105.28    4.91
   0  -5  11   92.62    5.27
   0  -5  13    3.38    0.94
   0   5 -13    3.18    1.84
   0   5  13    2.95    0.56
   0  -5 -13    3.03    0.73
   0  -5  13    2.96    0.72
   0  -5  13    3.36    1.08
   0   5 -13    2.39    0.74
   0  -5  13    3.40    0.56
   0   5 -13    3.43    0.64
   0   5  13    3.43    0.65
   0  -5 -13    2.92    1.04
   0   5  13    2.83    0.81
   0  -5 -13    3.37    0.66
   0  -5  13    3.08    0.63
   0  -5  13    1.82    1.42
   0   5 -13    2.73    0.51
   0   5  15   15.00    1.48
   0  -5 -15   17.12    2.00
   0   5  15   16.84    1.33
   0  -5  15   16.52    1.58
   0  -5  15   15.85    1.16
   0   5  15   16.81    1.35
   0   5 -15   16.62    1.35
   0  -5 -15   13.85    1.26
   0   5 -15   14.68    1.13
   0   5 -17    2.08    1.43
   0   5  17    1.62    0.85
   0  -5 -17    0.80    0.96
   0   5  17    1.62    0.62
   0  -5  17    2.11    0.77
   0   5 -17    2.48    1.10
   0  -5 -17    1.49    0.71
   0  -5  17    1.75    0.48
   0   5 -17    1.86    0.57
   0   5  17    1.18    0.53
   0  -5 -17    1.28    0.51
   0  -5  17    1.56    0.55
   0   5 -17    1.59    0.51
   0   5 -19    6.61    1.80
   0  -5  19    5.82    0.69
   0   5  19    6.92    1.21
   0  -5 -19    5.53    1.37
   0  -5  19    6.15    1.18
   0   5  19    7.13    1.00
   0   5 -19    8.24    1.61
   0  -5 -19    6.65    1.18
   0   5  19    5.27    0.77
   0  -5  19    6.38    2.28
   0  -5  19    5.62    0.80
   0  -5 -19    6.73    0.88
   0  -5  19    4.29    0.54
   0  -5 -21   37.72    3.30
   0   5  21   44.59    2.64
   0  -5  21   45.32    3.03
   0  -5 -21   39.99    2.88
   0   5 -21   46.08    3.68
   0  -5  21   38.13    2.23
   0   5 -21   35.37    3.57
   0  -5  21   30.98    1.87
   0  -5  21   42.33    4.19
   0   5 -23    0.82    1.10
   0  -5 -23   -0.69    0.86
   0   5  23    0.13    0.62
   0  -5  23    0.53    0.76
   0  -5 -23    0.24    1.02
   0   5 -23   -1.78    1.49
   0  -5  23   -0.57    2.69
   0  -5  25   -0.57    0.87
   0   5  25    0.27    0.67
   0  -5 -25    1.71    1.29
   0  -5  25   -0.61    2.79
   0   5 -25    0.29    1.12
   0  -5 -25    0.93    0.88
   0   5  27   10.26    1.42
   0  -5  27    8.92    1.59
   0  -5  27   11.44    3.27
   0  -5 -27   15.12    2.21
   0  -5 -27   12.02    1.75
   0   5 -27    7.10    1.87
   0   5 -29   -1.85    1.50
   0  -5  29    1.04    1.11
   0   5 -29    0.99    0.96
   0  -6   0    5.44    0.70
   0  -6   0    4.80    0.71
   0   6   0    3.52    0.96
   0  -6   0    5.21    0.61
   0  -6   0    4.27    0.33
   0   6   0    5.77    0.54
   0  -6   0    5.44    0.62
   0  -6   0    3.98    0.78
   0   6   0    3.63    0.63
   0   6   0    3.66    0.53
   0   6   0    4.51    0.60
   0   6  -2    3.96    0.68
   0  -6  -2    2.82    0.55
   0  -6   2    4.25    0.63
   0  -6  -2    2.99    0.59
   0  -6   2    4.18    0.63
   0   6  -2    6.12    1.20
   0   6  -2    3.77    0.72
   0  -6  -2    2.34    0.61
   0  -6  -2    3.89    0.39
   0   6   2    3.31    0.66
   0   6   2    3.86    0.45
   0  -6   2    4.23    0.49
   0   6  -2    3.76    0.58
   0   6  -2    4.54    0.46
   0   6   2    3.77    0.53
   0  -6  -2    5.15    0.58
   0   6  -2    4.41    0.50
   0   6   2    4.16    0.53
   0  -6  -2    4.68    0.81
   0  -6   4   14.19    1.20
   0  -6  -4   13.49    1.19
   0  -6  -4   17.38    1.48
   0   6   4   15.68    0.94
   0   6  -4   16.03    1.83
   0   6  -4   14.78    1.22
   0  -6  -4   14.74    0.97
   0   6   4   12.73    1.15
   0   6  -4   16.42    1.02
   0  -6   4   16.11    0.98
   0   6   4   14.22    1.32
   0   6  -4   20.18    1.16
   0   6  -4   16.36    1.09
   0  -6   4   14.82    1.37
   0  -6  -4   15.24    1.06
   0  -6  -4   16.54    1.04
   0   6  -4   13.80    1.44
   0   6   4   15.62    1.00
   0  -6   4   15.68    0.94
   0  -6   4   13.64    1.33
   0  -6  -4   14.32    1.38
   0  -6   6    6.45    0.59
   0  -6  -6    7.09    0.66
   0   6  -6    8.35    0.82
   0  -6  -6    6.12    0.67
   0  -6   6    5.88    0.62
   0   6   6    6.17    0.95
   0   6  -6    6.98    1.33
   0  -6   6    5.61    0.75
   0  -6  -6    5.90    0.79
   0  -6   6    7.61    1.07
   0   6   6    6.12    1.12
   0   6   6    6.66    0.62
   0   6  -6    6.02    1.44
   0  -6  -6    7.01    1.07
   0   6  -6    5.50    0.71
   0   6   6    6.33    0.51
   0  -6  -6    5.43    0.65
   0   6   6    5.51    0.81
   0  -6   6    6.49    0.79
   0  -6  -6    5.66    0.92
   0  -6   6    7.08    0.98
   0   6  -8    7.14    1.75
   0  -6  -8    3.31    0.63
   0  -6   8    6.75    1.12
   0  -6   8    4.89    0.72
   0   6   8    4.70    1.06
   0   6   8    4.13    0.65
   0   6  -8    5.10    0.63
   0   6  -8    7.35    1.58
   0  -6   8    5.65    0.77
   0   6   8    6.55    0.55
   0  -6  -8    6.22    0.76
   0   6   8    4.94    0.89
   0   6   8    5.97    0.99
   0  -6   8    5.10    0.72
   0  -6  -8    4.92    0.64
   0   6  -8    7.50    0.87
   0  -6   8    9.25    1.03
   0  -6  -8    5.74    0.87
   0  -6   8    4.28    0.60
   0   6 -10  371.89   13.77
   0   6  10  380.95   13.77
   0  -6  10  336.53   13.13
   0   6 -10  323.17   13.44
   0  -6  10  326.57   13.48
   0  -6 -10  318.52   13.46
   0   6 -10  316.40   14.57
   0   6 -10  305.24   13.00
   0  -6  10  329.71   13.44
   0  -6 -10  327.31   13.38
   0   6  10  322.13   12.86
   0  -6 -10  336.00   13.17
   0  -6  10  341.20   14.34
   0   6  10  318.06   13.70
   0  -6  10  328.53   13.19
   0  -6 -10  323.73   13.28
   0   6  10  284.07   13.06
   0   6 -10  315.00   12.93
   0   6 -12    0.93    0.36
   0  -6 -12    1.02    0.90
   0   6  12    1.49    0.86
   0  -6 -12    1.16    0.57
   0  -6  12    0.99    0.52
   0   6  12    1.62    0.45
   0   6  12    1.39    0.62
   0   6 -12    1.18    0.57
   0  -6 -12    1.35    0.55
   0   6 -12    2.79    1.97
   0  -6 -12    1.09    0.61
   0  -6  12    0.10    0.61
   0  -6  12    0.99    0.83
   0  -6  12    1.50    0.54
   0  -6  14   22.03    2.37
   0  -6  14   19.22    1.38
   0   6  14   15.42    1.23
   0  -6  14   18.17    1.66
   0   6 -14   14.58    2.76
   0  -6 -14   15.99    1.93
   0   6  14   15.88    1.71
   0   6 -14   17.04    1.14
   0   6  14   20.96    1.63
   0   6 -14   17.33    1.54
   0  -6  14   19.42    1.55
   0  -6 -14   18.09    1.53
   0  -6  14   19.58    2.10
   0   6  16    0.13    0.94
   0  -6 -16   -0.20    0.90
   0   6  16    0.64    0.53
   0  -6  16    0.13    0.59
   0  -6  16    0.07    0.49
   0   6 -16    1.70    1.73
   0   6 -16    0.76    0.62
   0   6  16   -0.10    0.50
   0  -6 -16    0.29    0.56
   0  -6 -18   49.32    3.85
   0   6  18   53.52    3.46
   0   6  18   53.75    3.03
   0  -6  18   62.92    3.66
   0   6 -18   67.30    4.55
   0  -6  18   56.32    2.89
   0   6  18   57.66    3.19
   0   6 -18   53.26    4.60
   0  -6 -18   55.89    3.22
   0  -6  18   55.79    3.19
   0   6 -20   17.99    2.37
   0  -6  20   16.12    1.75
   0   6  20   16.02    1.45
   0   6  20   14.61    1.91
   0  -6 -20   16.35    2.13
   0   6 -20   11.56    2.37
   0  -6 -20   16.87    1.51
   0  -6  20   14.53    1.40
   0   6 -22    0.84    1.06
   0  -6 -22    1.71    0.80
   0  -6  22    1.19    0.88
   0   6  22    0.67    0.59
   0  -6 -22   -0.24    1.04
   0   6 -22    1.62    1.58
   0  -6  22    1.32    0.63
   0  -6  22    3.07    2.15
   0   6 -24    6.97    1.79
   0  -6 -24    6.35    1.22
   0  -6  24    7.44    1.36
   0   6  24    7.18    1.11
   0  -6 -24    5.13    1.64
   0   6 -24    5.99    2.00
   0  -6  24    3.05    2.09
   0   6  26    1.54    0.79
   0  -6  26    0.96    1.03
   0  -6 -26    0.25    1.11
   0  -6  26    1.62    2.35
   0  -6 -26    1.61    0.94
   0   6 -26   -0.30    1.43
   0  -6  28    2.40    1.15
   0   6 -30    7.21    1.69
   0   7   1    3.87    0.63
   0   7  -1    3.77    0.53
   0  -7  -1    3.32    0.58
   0  -7   1    3.48    0.64
   0   7   1    4.78    0.60
   0   7  -1    3.95    0.52
   0  -7   1    2.84    0.57
   0   7   1    4.48    0.79
   0   7  -1    4.06    0.71
   0   7   1    3.59    0.60
   0  -7   1    3.85    0.69
   0   7  -1    2.49    1.21
   0  -7  -1    2.78    0.65
   0  -7  -1    3.93    0.74
   0   7   1    5.75    1.27
   0  -7   1    3.16    0.31
   0  -7  -1    3.15    0.35
   0  -7  -1    5.26    0.98
   0  -7   1    5.26    0.94
   0   7  -1    4.08    0.71
   0  -7   3  135.87    5.63
   0   7  -3  130.78    6.86
   0  -7  -3  125.73    6.19
   0   7  -3  122.15    6.10
   0  -7  -3  130.22    5.52
   0   7   3  124.67    5.87
   0   7  -3  133.71    5.75
   0   7   3  132.55    6.13
   0   7   3  136.71    5.52
   0  -7   3  124.15    6.12
   0   7  -3  143.73    5.73
   0  -7  -3  137.45    5.79
   0   7  -3  145.47    5.62
   0  -7  -3  127.85    6.28
   0   7  -3  123.28    6.19
   0   7   3  137.31    5.72
   0   7   5   10.49    0.84
   0   7  -5   11.44    1.53
   0  -7   5    9.63    1.25
   0   7  -5    8.94    1.05
   0   7  -5   11.39    1.82
   0  -7  -5   11.94    1.35
   0   7   5   10.39    1.57
   0  -7  -5    9.09    0.82
   0   7   5    9.56    1.10
   0  -7  -5   11.44    1.34
   0  -7   5   12.26    1.36
   0   7   5   11.54    1.33
   0   7  -5    9.98    0.86
   0  -7   5   12.46    0.86
   0   7  -5   11.22    0.95
   0  -7  -5   11.50    0.94
   0   7  -5   11.77    0.95
   0  -7  -5   11.40    0.92
   0  -7   5   11.36    1.08
   0   7  -7   27.80    1.71
   0  -7  -7   26.94    1.54
   0  -7  -7   24.78    1.60
   0  -7   7   26.55    1.48
   0  -7   7   24.58    2.12
   0  -7   7   24.50    1.65
   0  -7  -7   25.22    1.60
   0  -7  -7   23.66    1.92
   0  -7   7   22.44    1.90
   0   7  -7   24.72    2.55
   0  -7  -7   27.38    2.18
   0   7  -7   25.08    2.58
   0   7   7   26.19    2.34
   0   7  -7   24.17    1.66
   0  -7   7   23.44    1.67
   0   7  -9   10.48    2.01
   0  -7   9   11.50    1.47
   0  -7   9   11.20    1.11
   0  -7  -9    9.66    1.05
   0   7   9    9.73    0.74
   0  -7  -9   11.58    1.29
   0  -7   9    9.75    1.22
   0  -7   9   10.93    0.97
   0   7  -9   12.82    2.14
   0   7  -9    8.92    0.93
   0   7   9    9.52    1.49
   0  -7  -9   11.66    0.96
   0   7  -9   11.02    1.09
   0  -7  11   28.99    1.81
   0  -7 -11   24.60    2.03
   0  -7  11   31.91    2.20
   0   7 -11   23.71    1.74
   0   7 -11   34.40    1.70
   0  -7 -11   27.20    1.74
   0   7 -11   25.31    1.62
   0   7  11   27.04    2.44
   0   7 -11   32.83    3.25
   0  -7  11   30.83    2.69
   0  -7  11   30.12    2.02
   0  -7 -11   26.31    1.95
   0   7  11   27.72    1.54
   0  -7  13   31.40    2.89
   0  -7 -13   32.14    2.71
   0   7  13   33.79    2.66
   0   7 -13   31.59    1.78
   0   7  13   33.61    1.78
   0  -7  13   30.37    2.19
   0  -7 -13   32.12    2.03
   0  -7  13   31.40    2.05
   0   7 -13   27.19    3.30
   0  -7  13   31.71    2.25
   0  -7 -13   31.16    2.26
   0   7  15    1.77    1.08
   0  -7 -15    2.19    1.16
   0   7  15    1.67    0.55
   0  -7  15    1.90    0.75
   0  -7  15    2.97    1.21
   0  -7 -15    2.37    0.72
   0   7 -15    1.18    2.14
   0  -7  15    2.62    0.79
   0  -7 -15    1.53    0.69
   0  -7 -17   22.53    1.75
   0   7  17   17.94    1.42
   0  -7  17   19.16    1.84
   0  -7 -17   20.73    2.39
   0   7  17   21.44    2.26
   0   7 -17   16.62    3.07
   0  -7  17   19.66    1.77
   0   7 -19    0.54    1.17
   0  -7  19    0.76    0.76
   0   7  19    0.34    0.59
   0  -7 -19   -1.12    1.18
   0   7  19    2.82    1.44
   0   7 -19    1.00    1.66
   0  -7  19    1.26    0.69
   0  -7 -19    0.77    0.58
   0   7 -21    1.99    1.26
   0  -7  21    1.30    0.74
   0   7  21    3.95    0.79
   0  -7 -21    2.34    1.10
   0   7 -21    3.49    1.76
   0  -7  21    4.14    0.89
   0  -7 -23    1.47    1.15
   0  -7  23    3.13    1.03
   0   7  23    2.63    0.78
   0  -7  23    1.52    1.83
   0   7 -23    1.80    1.76
   0   7 -23    3.85    1.64
   0  -7 -25    5.06    1.50
   0  -7  25    4.56    1.28
   0   7  25    5.14    0.99
   0   7 -25    5.54    2.04
   0   7 -25    3.36    1.52
   0  -7  25    5.57    2.24
   0  -7  27   13.64    1.84
   0  -8   0  499.79   19.46
   0   8   0  516.31   20.63
   0  -8   0  461.64   19.20
   0  -8   0  470.24   18.54
   0   8   0  492.53   19.03
   0  -8   0  468.71   19.23
   0   8   0  472.17   19.27
   0   8   0  500.73   19.35
   0  -8   0  464.47   19.73
   0  -8   2    3.57    0.76
   0  -8  -2    4.87    0.89
   0   8  -2    3.74    1.45
   0  -8   2    3.97    0.36
   0  -8  -2    4.31    0.48
   0   8   2    4.00    0.92
   0  -8   2    2.92    0.71
   0   8  -2    3.90    0.78
   0   8   2    2.66    0.66
   0   8  -2    4.03    0.60
   0   8  -2    4.65    0.62
   0  -8  -2    2.80    0.64
   0  -8  -2    3.64    0.95
   0   8  -2    2.44    0.89
   0  -8   4   28.36    2.21
   0   8  -4   31.37    2.99
   0   8   4   27.26    2.72
   0  -8   4   31.76    1.75
   0  -8  -4   31.45    2.27
   0  -8  -4   29.08    1.67
   0   8  -4   31.03    1.84
   0   8   4   33.35    2.31
   0   8   4   29.49    1.82
   0   8  -4   29.82    2.54
   0   8  -4   32.35    1.82
   0  -8  -4   28.64    1.83
   0   8  -4   33.55    1.76
   0  -8   4   28.61    2.28
   0  -8  -4   31.37    2.34
   0  -8   4   29.43    2.05
   0  -8  -6   19.40    1.82
   0  -8   6   18.44    1.80
   0   8  -6   19.06    2.28
   0  -8   6   18.82    1.87
   0  -8   6   19.12    1.39
   0  -8  -6   19.06    1.32
   0   8  -6   17.23    1.13
   0   8   6   18.58    1.31
   0  -8  -6   21.82    1.42
   0   8  -6   21.18    1.42
   0  -8  -6   19.27    1.38
   0   8  -6   24.58    1.43
   0   8  -6   21.59    2.64
   0   8  -6   18.16    1.61
   0  -8  -6   19.24    1.83
   0   8   6   20.54    2.28
   0  -8   6   19.93    1.26
   0  -8   6   18.36    1.55
   0  -8   8   34.45    2.44
   0  -8  -8   29.63    2.32
   0   8   8   26.04    1.69
   0  -8  -8   32.86    1.85
   0  -8  -8   31.55    1.90
   0  -8   8   33.94    1.78
   0   8  -8   26.75    2.94
   0  -8   8   32.96    2.64
   0  -8   8   30.42    1.95
   0  -8  -8   32.02    1.95
   0  -8   8   27.84    1.97
   0   8   8   28.78    2.67
   0   8  -8   24.20    1.91
   0  -8  -8   29.79    2.47
   0   8  -8   35.56    3.33
   0  -8 -10    3.25    0.61
   0  -8 -10    3.18    0.65
   0  -8  10    3.92    0.69
   0   8 -10    4.27    1.26
   0   8  10    2.24    1.18
   0   8 -10    3.53    0.70
   0  -8 -10    4.07    1.16
   0  -8 -10    3.88    0.78
   0  -8  10    3.61    0.72
   0   8  10    3.98    0.50
   0   8 -10    3.65    1.96
   0  -8 -10    3.11    0.85
   0  -8  10    3.38    0.93
   0  -8  10    4.34    1.16
   0  -8 -12    1.27    0.55
   0  -8  12    1.64    0.66
   0   8  12   -0.57    1.29
   0  -8  12    0.32    0.56
   0   8  12    0.58    0.34
   0   8 -12   -0.20    0.86
   0  -8  12    0.67    0.98
   0   8 -12    1.65    1.95
   0  -8  12    0.27    0.74
   0  -8 -12    0.82    0.77
   0   8 -14   45.05    4.46
   0  -8  14   50.88    3.05
   0   8  14   47.32    2.44
   0  -8 -14   53.03    2.78
   0   8  14   47.56    3.62
   0  -8  14   58.61    4.18
   0  -8  14   50.35    2.75
   0  -8  14   46.81    3.11
   0  -8 -14   43.21    3.06
   0  -8  16   28.50    2.29
   0   8  16   31.10    1.82
   0  -8 -16   32.41    2.12
   0  -8  16   30.75    2.14
   0   8 -16   30.62    3.93
   0   8  16   32.78    2.95
   0  -8 -16   29.56    2.81
   0  -8 -18    1.37    0.70
   0  -8  18    1.14    0.91
   0  -8  18    0.29    0.80
   0   8  18    1.01    0.54
   0  -8 -18    0.67    1.03
   0   8  18    4.14    1.68
   0   8 -18    1.07    2.43
   0  -8 -18    2.43    0.86
   0  -8  18    1.95    0.77
   0  -8 -20    1.51    0.75
   0   8 -20    0.29    1.23
   0  -8  20    2.00    0.87
   0   8  20    1.93    0.65
   0  -8 -20   -0.70    1.10
   0   8  20    3.91    1.74
   0   8 -20    1.86    1.94
   0  -8  20    1.33    0.78
   0  -8 -22   10.53    1.92
   0   8  22   11.86    1.21
   0  -8  22   12.39    1.60
   0   8 -22   13.05    2.77
   0  -8 -22    9.76    1.40
   0   8 -22   14.81    2.43
   0   8  24    0.69    0.64
   0  -8  24    1.20    0.91
   0   8 -24    0.79    1.75
   0  -8  26    6.51    1.40
   0   8  26    5.92    1.04
   0  -9   1    1.12    0.63
   0  -9  -1    0.24    0.62
   0  -9   1   -0.29    0.95
   0   9   1   -0.24    1.43
   0   9  -1    0.25    1.56
   0  -9   1   -0.11    0.60
   0  -9   1    0.24    0.24
   0  -9  -1    0.04    0.32
   0   9  -1    0.29    0.68
   0   9   1   -0.56    0.73
   0   9   1    0.43    0.74
   0  -9  -1    0.49    0.57
   0   9  -1    0.13    0.95
   0  -9  -1    1.08    0.90
   0  -9   1    0.77    0.96
   0  -9  -3   19.96    1.25
   0  -9   3   17.93    0.97
   0   9  -3   18.07    1.54
   0   9   3   26.23    2.00
   0   9  -3   19.24    2.07
   0   9   3   20.38    1.58
   0   9  -3   21.22    1.45
   0  -9   3   20.40    1.80
   0  -9  -3   20.30    1.54
   0  -9  -3   19.39    1.97
   0  -9   3   20.98    1.56
   0   9  -3   22.28    2.85
   0  -9  -3   20.73    1.83
   0   9  -5    0.57    1.23
   0  -9   5    0.15    0.76
   0  -9  -5    1.00    0.72
   0   9  -5    3.22    1.65
   0   9   5    1.14    1.39
   0  -9  -5    1.09    0.42
   0  -9   5    1.37    0.55
   0   9   5    0.95    0.48
   0  -9  -5    1.74    0.55
   0  -9   5    2.33    0.96
   0  -9  -5    0.62    0.74
   0  -9   5    2.09    0.72
   0  -9  -7   12.03    1.54
   0  -9   7   12.19    1.59
   0   9  -7   12.75    2.20
   0  -9   7   10.43    1.53
   0  -9   7   11.46    1.07
   0   9  -7   16.08    2.58
   0   9   7    9.00    1.85
   0  -9  -7    9.53    1.45
   0  -9   7   13.44    1.05
   0  -9  -7   10.12    1.03
   0  -9  -7   15.24    1.29
   0  -9  -7   12.06    1.11
   0   9   7   11.90    1.06
   0  -9   7   10.81    1.21
   0   9  -9    3.31    1.96
   0  -9   9    3.95    0.70
   0  -9  -9    3.25    0.69
   0  -9   9    3.53    1.13
   0  -9   9    1.80    0.58
   0  -9  -9    2.91    1.03
   0   9   9    4.50    1.61
   0  -9  -9    4.06    0.70
   0  -9  -9    3.05    0.63
   0  -9  -9    2.63    0.98
   0  -9   9    3.90    1.02
   0   9 -11    4.84    2.35
   0  -9  11    5.54    0.88
   0  -9 -11    5.17    0.90
   0  -9  11    5.57    1.33
   0  -9  11    5.99    0.84
   0  -9 -11    4.65    1.29
   0   9  11    5.87    1.64
   0  -9 -11    4.54    0.78
   0  -9 -11    4.75    0.76
   0  -9  11    2.66    1.01
   0  -9 -11    4.97    1.13
   0   9 -13   27.92    3.73
   0   9  13   26.50    1.57
   0  -9  13   31.79    2.13
   0  -9  13   33.20    3.06
   0  -9  13   30.09    1.82
   0  -9 -13   27.48    2.62
   0   9  13   26.83    2.90
   0  -9 -13   29.39    1.85
   0  -9 -13   26.64    1.92
   0  -9  13   26.03    2.28
   0  -9 -13   24.88    2.30
   0   9 -15   25.42    3.72
   0   9  15   25.76    2.99
   0   9  15   29.27    1.64
   0  -9  15   25.89    2.07
   0  -9  15   28.79    1.90
   0  -9 -15   26.34    1.85
   0  -9 -15   21.65    2.19
   0  -9 -17    2.85    0.75
   0  -9  17    3.12    0.88
   0  -9  17    3.65    0.88
   0   9  17    2.24    0.56
   0  -9  17    3.29    1.08
   0   9 -17    1.12    2.54
   0   9  17    3.87    1.79
   0  -9 -19   35.73    2.32
   0  -9  19   32.32    2.30
   0  -9 -19   35.30    3.24
   0   9  19   37.96    3.73
   0   9  19   34.19    2.04
   0  -9  19   34.06    2.56
   0   9 -19   40.03    4.61
   0  -9 -19   34.00    2.76
   0  -9  19   34.71    2.76
   0  -9 -21    0.25    1.01
   0  -9  21    1.06    0.82
   0  -9 -21    0.45    0.76
   0   9 -21    2.85    2.15
   0  -9  21    2.37    0.97
   0   9  21    0.79    0.53
   0   9  23    7.51    0.98
   0  -9  23    7.34    1.33
   0   9  25   10.94    1.27
   0 -10   0   51.79    2.48
   0 -10   0   53.69    3.28
   0  10   0   57.98    3.61
   0 -10   0   58.20    3.42
   0  10   0   62.61    4.75
   0 -10   0   67.96    3.96
   0 -10   2  313.17   12.86
   0 -10  -2  335.18   13.10
   0  10   2  345.22   14.04
   0  10  -2  335.87   14.57
   0 -10   2  343.12   14.15
   0 -10  -2  328.21   13.78
   0  10  -2  366.68   16.04
   0 -10   2  328.45   13.81
   0 -10  -2  344.63   14.15
   0 -10  -2  350.61   14.59
   0 -10  -4  144.88    6.99
   0 -10   4  135.94    6.92
   0 -10   4  139.64    6.78
   0 -10   4  135.37    5.75
   0 -10   4  126.61    5.32
   0 -10  -4  134.45    5.73
   0  10   4  144.64    6.33
   0 -10  -4  131.64    6.14
   0  10  -4  129.29    7.20
   0 -10  -4  137.19    6.67
   0  10   4  134.87    7.88
   0  10  -4  136.91    8.22
   0 -10   4  138.64    6.16
   0 -10   4  138.85    6.46
   0 -10   6   36.09    2.92
   0 -10   6   35.45    2.05
   0 -10   6   34.03    2.49
   0  10  -6   31.32    3.26
   0 -10  -6   35.62    2.85
   0 -10   6   38.27    2.96
   0 -10  -6   40.32    2.35
   0  10   6   37.12    2.30
   0  10  -6   41.35    4.16
   0  10   6   41.43    3.74
   0 -10   6   38.06    2.25
   0 -10  -6   37.15    2.81
   0  10   8   15.33    1.34
   0 -10  -8   17.54    1.42
   0 -10  -8   19.75    1.64
   0 -10   8   17.28    1.33
   0 -10   8   18.55    2.10
   0  10  -8   15.52    2.70
   0  10   8   17.19    2.56
   0 -10   8   17.24    1.36
   0 -10  -8   17.28    1.96
   0 -10  -8   14.80    1.87
   0 -10   8   14.54    1.86
   0 -10   8   17.45    1.63
   0 -10  10   63.11    4.39
   0 -10  10   59.94    3.22
   0  10  10   60.10    4.72
   0 -10 -10   60.43    4.03
   0 -10  10   68.50    3.16
   0  10 -10   64.20    5.26
   0 -10 -10   50.84    3.75
   0 -10  10   58.11    3.94
   0 -10 -10   59.27    3.26
   0 -10 -10   71.35    3.46
   0 -10  12    4.23    1.40
   0 -10 -12    1.21    1.03
   0  10  12    1.35    1.67
   0 -10  12    3.42    0.74
   0 -10  12    2.92    0.68
   0  10 -12    6.58    2.55
   0 -10 -12    2.96    0.71
   0 -10 -12    3.98    0.77
   0 -10 -12    1.92    0.96
   0 -10  12    1.76    0.86
   0 -10  14    1.09    1.15
   0 -10 -14   -0.21    1.13
   0  10  14    2.20    1.85
   0 -10  14    1.16    0.70
   0 -10  14    0.58    0.66
   0  10 -14   -1.07    2.38
   0 -10 -14    1.23    0.64
   0 -10 -14    1.07    0.61
   0 -10 -14   -0.69    0.95
   0  10  14    1.56    0.54
   0  10  16   46.07    4.11
   0 -10 -16   43.46    3.49
   0 -10  16   41.63    2.67
   0 -10  16   42.07    2.40
   0  10  16   38.48    2.31
   0 -10  16   42.55    3.28
   0  10 -16   33.37    4.57
   0 -10 -16   42.06    2.49
   0 -10 -16   36.99    2.52
   0 -10  18   49.78    2.73
   0 -10 -18   44.44    3.40
   0 -10  18   48.27    3.51
   0 -10 -18   42.96    2.85
   0 -10 -18   46.30    2.75
   0  10 -18   42.32    5.28
   0  10 -20    4.71    2.52
   0 -10  20    1.73    1.03
   0  10 -22    9.25    2.86
   0  11   1   22.22    2.21
   0 -11  -1   21.32    2.31
   0  11  -1   19.78    2.33
   0 -11  -1   19.58    1.94
   0  11   1   23.50    3.36
   0  11  -1   28.03    3.70
   0 -11  -1   20.69    1.89
   0 -11   1   19.47    1.95
   0  11  -3   11.45    2.33
   0  11   3   10.93    1.52
   0 -11  -3   15.71    1.75
   0  11  -3   13.99    3.03
   0 -11   3   13.72    1.68
   0 -11   3   12.32    1.72
   0 -11   3   13.84    1.59
   0 -11  -3   12.35    1.42
   0 -11  -3   13.33    1.88
   0  11  -5   32.88    3.41
   0 -11   5   30.34    2.44
   0  11  -5   45.54    4.65
   0 -11   5   32.24    2.36
   0 -11  -5   35.07    2.76
   0  11   5   36.37    4.01
   0 -11   5   31.41    2.77
   0 -11  -5   34.20    2.31
   0  11   5   36.21    2.51
   0 -11   5   40.19    3.08
   0 -11  -5   33.76    2.89
   0  11  -7    3.52    2.15
   0 -11   7    0.39    0.74
   0 -11  -7    1.23    0.86
   0  11   7    1.91    1.96
   0 -11   7    0.57    0.73
   0 -11   7    0.81    1.02
   0 -11  -7    1.66    0.66
   0  11   7    1.55    0.83
   0 -11   7    1.19    0.97
   0 -11  -7    0.78    0.95
   0 -11  -9    0.39    0.95
   0 -11   9    0.40    1.00
   0 -11  -9    0.57    0.85
   0  11   9   -0.32    1.77
   0 -11   9    0.17    0.69
   0 -11   9    0.90    1.00
   0 -11  -9    1.10    0.57
   0  11   9    0.60    0.62
   0  11  -9    0.65    2.23
   0 -11  11    3.15    1.22
   0 -11 -11    3.10    1.13
   0  11  11    7.61    2.33
   0 -11 -11    2.83    1.14
   0 -11  11    2.74    1.22
   0 -11 -11    3.68    0.83
   0 -11 -11    3.18    0.99
   0 -11  11    2.74    0.80
   0  11 -11    4.88    2.46
   0  11  13    1.92    1.99
   0 -11 -13    1.07    1.04
   0 -11  13    0.69    0.67
   0 -11  13   -1.09    1.44
   0 -11 -13    0.22    0.72
   0 -11 -13    0.41    0.58
   0  11 -13    1.50    2.61
   0 -11 -15    4.53    1.43
   0 -11  15    7.34    1.79
   0 -11 -15    5.17    1.03
   0 -11 -15    6.20    1.00
   0 -11  15    6.23    1.41
   0  11 -15    6.80    3.04
   0  11  15    6.41    0.93
   0 -11  17   13.94    1.94
   0 -11 -17   13.04    1.89
   0 -11 -17   10.40    1.29
   0  11 -17    8.12    3.20
   0 -11  19   40.91    3.29
   0  11 -19   38.29    5.22
   0 -11 -19   33.93    2.50
   0 -12   0   24.99    2.23
   0 -12   0   21.32    2.48
   0  12   0   28.20    2.92
   0 -12   2    0.16    0.83
   0  12   2   -1.15    1.51
   0  12  -2   -1.27    1.81
   0 -12  -2    0.65    1.15
   0 -12   2    0.68    0.94
   0 -12  -2   -0.42    0.81
   0  12   4    6.18    1.38
   0  12  -4    6.60    2.30
   0 -12   4    6.05    1.39
   0 -12  -4    7.71    1.36
   0  12   4    9.09    2.78
   0 -12   4    9.30    1.58
   0 -12   4    8.63    1.34
   0 -12  -4    8.29    1.25
   0 -12   4    7.03    1.54
   0 -12  -4    8.87    1.64
   0  12  -6   12.12    2.64
   0  12   6   11.20    2.84
   0 -12   6    9.47    1.46
   0 -12  -6    7.96    1.43
   0 -12   6    8.24    1.53
   0 -12  -6    7.38    1.11
   0 -12   6    6.34    1.18
   0  12   6    7.32    1.36
   0 -12   6    7.92    1.65
   0 -12  -6    6.90    1.55
   0  12  -8   18.78    3.60
   0 -12   8   17.08    1.80
   0 -12   8   17.74    1.73
   0 -12  -8   18.11    2.09
   0  12   8   18.48    3.31
   0 -12   8   19.54    2.33
   0 -12  -8   16.33    1.58
   0  12   8   19.85    1.81
   0 -12  -8   17.13    2.21
   0 -12   8   17.55    2.24
   0 -12 -10    0.41    0.92
   0 -12 -10    1.28    1.05
   0 -12  10    0.20    0.76
   0 -12  10    0.50    0.97
   0 -12 -10    0.55    0.57
   0  12 -10    0.75    2.52
   0 -12 -12    3.61    0.84
   0 -12 -12    8.02    1.50
   0  12  12    6.65    2.66
   0 -12  12    4.86    1.64
   0  12 -12    5.20    2.92
   0 -12  14    3.95    1.33
   0  12 -14    4.24    3.31
   0 -12 -14    4.53    0.88
   0 -12  14    5.26    1.73
   0 -12 -16    1.02    0.69
   0 -12 -16    0.48    1.10
   0 -12 -18    6.15    1.12
   0 -13   1    0.17    0.88
   0 -13  -1   -0.16    0.76
   0 -13   1    0.18    0.90
   0 -13   3   10.79    1.55
   0 -13  -3    7.99    1.30
   0 -13   3    8.40    1.59
   0 -13  -5   81.42    4.93
   0 -13  -5   81.75    4.50
   0 -13   5   79.77    4.62
   0 -13   5   79.20    5.06
   0 -13  -7   43.98    3.37
   0 -14   0    0.55    0.94
  -1   0  31    5.24    5.51
   1   0 -31   -0.28    1.07
  -1   0  29    5.14    5.65
   1   0 -29   -0.54    1.03
   1   0 -27   -0.22    0.47
  -1   0  27    3.99    4.94
   1   0 -27   -0.78    1.09
  -1   0  25    0.14    0.67
   1   0 -25   -0.53    0.52
   1   0 -25   -0.24    1.19
  -1   0  23    0.51    0.97
  -1   0  23    1.54    0.69
   1   0 -23   -0.10    0.53
   1   0 -23    0.23    0.98
  -1   0  21    0.47    0.65
   1   0 -21   -0.21    0.87
  -1   0  21    0.12    0.54
   1   0 -21   -0.17    0.42
  -1   0  19    0.29    0.64
   1   0 -19   -0.20    0.89
  -1   0  19    0.45    0.68
  -1   0  19    0.22    0.49
   1   0 -19   -0.08    0.30
   1   0 -17   -0.18    0.67
  -1   0  17    0.18    0.95
  -1   0  17   -0.49    0.63
  -1   0  17   -0.10    0.39
  -1   0  17    0.13    0.56
   1   0 -15    0.13    0.45
  -1   0  15   -0.12    0.45
  -1   0  15   -0.16    0.88
   1   0 -15   -0.32    0.62
  -1   0  15   -0.09    0.37
   1   0 -15   -0.31    0.61
   1   0 -13    0.28    0.57
  -1   0  13    0.08    0.30
   1   0 -13    1.09    0.52
  -1   0  13    0.20    0.48
  -1   0  13    0.28    0.66
   1   0 -11   -0.12    0.41
  -1   0  11    0.06    0.25
   1   0 -11   -0.09    0.38
  -1   0  11    0.78    0.39
  -1   0  11    0.24    0.54
   1   0  -9    0.19    0.38
  -1   0   9    0.05    0.22
  -1   0   9    0.72    0.35
   1   0  -9    0.74    0.38
  -1   0   9    0.49    0.50
   1   0  -7   -0.08    0.35
  -1   0   7    0.17    0.23
   1   0  -7    0.23    0.26
  -1   0   7    0.04    0.19
  -1   0   5    0.71    0.32
   1   0  -5    0.55    0.27
   1   0  -5    0.37    0.17
  -1   0   5    0.68    0.23
   1   0  -5    0.44    0.20
  -1   0  -3    0.45    0.16
  -1   0  -3    0.11    0.11
   1   0   3   -0.10    0.13
  -1   0  -3   -0.07    0.21
  -1   0  -5    0.05    0.22
  -1   0  -5    0.09    0.14
   1   0   5    0.08    0.17
  -1   0  -5    0.13    0.20
  -1   0  -7    0.15    0.31
   1   0   7   -0.07    0.52
   1   0   7    0.05    0.35
  -1   0  -7    0.04    0.15
  -1   0  -7   -0.12    0.25
   1   0   7   -0.06    0.24
   1   0   9    0.61    0.46
  -1   0  -9   -0.10    0.36
   1   0   9   -0.28    0.60
   1   0   9    0.06    0.34
  -1   0  -9    0.20    0.20
   1   0   9    0.14    0.27
  -1   0  -9    0.16    0.27
  -1   0 -11   -0.12    0.41
   1   0  11    0.37    0.47
   1   0  11   -0.12    0.60
   1   0  11    0.07    0.41
  -1   0 -11    0.17    0.24
  -1   0 -11   -0.10    0.39
   1   0  11    0.26    0.33
  -1   0 -13   -0.23    0.49
  -1   0 -13    0.40    0.55
   1   0  13    0.15    0.50
   1   0  13    0.14    0.67
   1   0  13   -0.09    0.55
   1   0  13   -0.07    0.28
  -1   0 -13   -0.07    0.26
  -1   0 -15   -0.13    0.52
  -1   0 -15    0.15    0.58
   1   0  15   -0.17    0.64
   1   0  15    0.16    0.84
   1   0  15    0.20    0.62
  -1   0 -15   -0.16    0.37
   1   0  15    0.08    0.33
  -1   0 -17    0.51    0.81
   1   0  17   -0.18    0.94
  -1   0 -17    0.09    0.33
   1   0  17    0.37    0.38
   1   0  17   -0.35    0.76
   1   0  19    0.52    0.57
  -1   0 -19    0.74    0.98
  -1   0 -19    0.20    0.44
   1   0  21   -0.11    0.56
  -1   0 -21    0.41    0.92
  -1   0 -21    0.11    0.49
   1   0  23    0.12    0.69
  -1   0 -23    0.66    1.10
  -1   0 -23   -0.12    0.51
   1   0  25    5.10    4.88
  -1   0 -25    1.63    1.23
  -1   0 -25   -0.13    0.57
  -1   0 -27   -0.24    1.14
   1   0  27    2.40    4.79
  -1   0 -29   -0.51    1.27
   1   0  29    2.46    5.01
  -1  -1  30   -0.49    4.77
   1  -1 -30    4.06    1.37
  -1   1  30    4.79    1.22
  -1  -1  30    2.12    1.13
   1   1 -30    6.61    1.74
   1  -1 -30    2.68    1.24
  -1  -1  28    3.64    1.18
  -1   1  28    1.53    1.00
   1   1 -28    2.76    0.84
  -1  -1  28    4.33    4.79
   1  -1 -28    3.54    1.32
   1   1 -28    3.01    1.36
  -1   1  26   -0.18    0.90
   1   1 -26   -0.26    0.58
   1  -1 -26   -0.08    0.43
   1   1 -26   -0.26    1.16
   1  -1 -26    1.69    1.13
  -1  -1  24    0.80    0.65
   1   1 -24    0.99    1.24
   1  -1 -24    3.20    1.22
  -1   1  24    0.17    0.84
   1  -1 -24    0.56    0.47
   1   1 -24    1.55    0.71
  -1   1  22   25.34    2.18
  -1  -1  22   24.45    1.89
  -1   1  22   25.57    2.28
   1   1 -22   25.23    2.71
   1  -1 -22   26.33    2.58
   1   1 -22   28.40    2.02
   1  -1 -22   26.47    1.71
  -1  -1  22   32.15    5.24
   1   1 -20   -0.42    0.97
   1  -1 -20    0.39    0.80
   1  -1 -20    0.13    0.35
  -1  -1  20   -1.23    0.74
  -1   1  20   -0.65    0.52
  -1  -1  20    0.39    0.50
  -1   1  20   -0.44    0.77
  -1   1  18   25.78    2.09
   1   1 -18   24.02    2.45
   1  -1 -18   26.89    2.42
   1  -1 -18   27.52    1.63
  -1   1  18   29.65    2.13
  -1  -1  18   31.20    2.06
  -1  -1  18   27.77    2.82
  -1   1  18   25.71    2.48
  -1  -1  18   28.93    1.89
  -1   1  18   30.82    2.13
  -1  -1  16  177.78    7.54
  -1   1  16  174.72    7.85
  -1   1  16  183.11    8.01
  -1   1  16  194.56    8.78
   1  -1 -16  191.70    8.51
   1   1 -16  187.86    8.63
   1  -1 -16  177.44    7.25
  -1  -1  16  178.19    7.61
  -1   1  16  176.38    7.80
  -1   1  16  164.51    8.33
  -1  -1  16  178.47    8.65
  -1   1  16  174.11    6.86
  -1  -1  16  170.02    6.91
   1   1 -14   31.64    2.40
  -1   1  14   32.58    1.40
  -1   1  14   31.16    2.11
   1   1 -14   35.22    2.60
   1  -1 -14   27.35    2.30
  -1  -1  14   29.71    1.81
  -1   1  14   33.43    2.09
   1   1 -14   31.89    2.25
  -1  -1  14   28.15    1.82
   1  -1 -14   33.24    1.63
  -1  -1  14   33.21    2.72
  -1   1  14   27.73    2.30
  -1  -1  14   30.67    1.52
  -1   1  12  520.55   20.12
  -1  -1  12  498.26   19.80
   1   1 -12  510.40   20.32
  -1   1  12  495.84   20.17
   1  -1 -12  493.12   20.56
   1   1 -12  533.82   20.78
   1  -1 -12  503.17   19.53
  -1  -1  12  534.84   20.91
  -1  -1  12  512.55   19.61
  -1   1  12  489.28   19.39
   1   1 -12  496.76   20.56
  -1  -1  10    1.22    0.87
   1   1 -10    0.12    0.67
  -1  -1  10    0.41    0.25
  -1   1  10    0.28    0.31
   1   1 -10    1.07    0.42
  -1   1  10    0.91    0.34
   1   1 -10    0.11    0.45
   1  -1 -10    0.51    0.40
  -1   1  10    0.34    0.46
   1  -1 -10    0.16    0.11
  -1   1  10    0.37    0.17
  -1   1  10    0.10    0.13
   1   1 -10    0.10    0.35
  -1  -1  10    0.31    0.12
   1   1  -8  605.32   24.71
  -1   1   8  624.64   24.48
  -1   1   8  664.90   24.89
   1   1  -8  662.89   24.92
   1  -1  -8  622.54   24.72
  -1  -1   8  624.41   24.19
  -1   1   8  646.01   24.50
   1   1  -8  638.92   24.14
   1   1  -8  589.36   24.88
  -1  -1   8  630.28   24.95
   1  -1  -8  599.81   24.01
  -1  -1   6  266.46   11.07
   1   1  -6  264.98   10.98
  -1   1   6  256.92   10.80
  -1   1   6  290.35   11.09
   1  -1  -6  269.50   11.01
  -1  -1   6  268.56   10.60
   1   1  -6  269.45   10.58
  -1   1   6  273.29   10.54
   1   1  -6  263.16   11.18
   1  -1  -6  276.40   10.54
  -1   1   6  266.83   10.48
   1   1  -4  612.59   24.10
  -1  -1   4  616.32   24.15
   1   1  -4  620.03   23.87
  -1   1   4  610.51   23.97
  -1   1   4  668.31   24.17
   1  -1  -4  647.75   24.12
   1   1  -4  595.30   24.28
  -1  -1   4  595.91   24.48
   1  -1  -4  613.78   23.83
  -1  -1   2 1362.12   51.54
  -1   1   2 1280.96   51.39
   1  -1  -2 1374.04   51.47
  -1  -1   2 1371.09   51.61
   1   1  -2 1397.62   51.45
  -1  -1   2 1356.12   51.48
   1  -1  -2 1341.45   51.42
   1   1  -2 1310.86   51.66
   1  -1  -2 1324.33   51.43
  -1   1  -2    0.15    0.11
  -1  -1  -2    0.07    0.19
   1   1   2    0.43    0.10
  -1   1  -2    0.59    0.13
   1   1   2    0.14    0.11
  -1   1  -2    0.19    0.14
  -1   1  -2    0.20    0.47
   1  -1   2    0.32    0.34
  -1  -1  -2    0.34    0.24
   1   1   2    0.12    0.22
  -1   1  -2    0.36    0.12
  -1   1  -2    0.22    0.31
   1  -1   4  152.32    6.94
  -1   1  -4  160.05    7.00
   1   1   4  172.18    6.70
   1   1   4  164.42    6.68
  -1   1  -4  169.35    6.87
   1   1   4  173.34    6.81
  -1  -1  -4  171.32    6.91
  -1   1  -4  180.77    7.00
   1   1   4  167.57    6.96
  -1   1  -4  164.63    7.44
  -1   1  -4  173.64    6.64
   1  -1   4  172.63    6.68
   1  -1   4  169.04    6.70
   1   1   4  168.84    6.90
  -1   1  -4  164.58    6.68
  -1   1  -4  168.51    6.68
   1  -1   4  171.12    6.59
  -1   1  -4  165.59    6.63
  -1   1  -4  179.70    7.05
  -1  -1  -4  168.27    6.59
   1  -1   6  147.69    5.97
   1  -1   6  139.81    5.82
  -1   1  -6  148.83    5.79
   1  -1   6  149.50    5.79
  -1   1  -6  148.45    6.21
  -1  -1  -6  136.58    6.13
   1   1   6  147.85    6.14
  -1  -1  -6  139.88    6.25
  -1   1  -6  151.75    6.37
  -1  -1  -6  147.44    5.94
   1  -1   6  153.64    6.46
   1   1   6  148.77    5.86
  -1   1  -6  142.53    6.36
   1  -1   6  145.30    5.73
  -1  -1  -6  147.24    5.75
  -1   1  -6  149.70    5.89
   1   1   6  147.94    5.82
   1  -1   8  195.52    7.84
  -1   1  -8  186.78    8.29
   1  -1   8  195.81    8.42
  -1  -1  -8  195.57    7.75
   1  -1   8  195.58    7.64
  -1   1  -8  195.06    8.13
   1   1   8  186.51    8.01
  -1  -1  -8  184.73    8.07
  -1  -1  -8  194.48    8.22
  -1   1  -8  198.38    8.34
   1   1   8  190.36    7.55
   1  -1   8  190.05    7.45
   1  -1  10    3.77    0.91
  -1  -1 -10    3.35    0.44
   1  -1  10    3.49    0.42
  -1  -1 -10    3.42    0.63
   1   1  10    3.11    0.57
  -1   1 -10    3.46    0.64
  -1   1 -10    3.94    0.74
  -1  -1 -10    3.01    0.67
   1  -1  10    2.57    2.07
  -1  -1 -10    3.69    0.28
   1  -1  10    3.27    0.55
   1   1  10    3.52    0.64
   1   1  10    3.67    0.27
  -1   1 -10    3.37    0.33
   1  -1  10    3.62    0.25
  -1   1 -10    3.20    0.75
  -1  -1 -12    9.62    0.80
   1  -1  12    9.15    0.78
  -1   1 -12    7.29    0.98
   1   1  12    8.92    1.01
  -1  -1 -12    9.97    1.11
   1   1  12   10.86    1.31
  -1  -1 -12    7.73    1.08
  -1   1 -12    7.87    1.18
   1  -1  12   11.44    1.48
   1  -1  12   11.24    2.81
   1   1  12   10.12    1.07
   1  -1  12    8.66    0.92
  -1   1 -12   11.44    1.33
  -1  -1 -14   64.09    3.09
  -1   1 -14   59.97    3.57
   1  -1  14   60.53    3.03
   1   1  14   64.07    3.35
   1   1  14   59.54    3.41
  -1  -1 -14   64.57    3.66
   1   1  14   73.92    4.14
  -1  -1 -14   66.00    3.79
  -1   1 -14   65.48    3.85
   1  -1  14   65.56    4.02
   1   1  14   56.58    3.66
   1  -1  14   62.54    5.21
   1  -1  14   71.23    3.38
   1   1  14   61.85    3.44
  -1   1 -14   62.18    3.86
   1  -1  16  102.35    4.66
   1   1  16  108.10    5.01
   1   1  16  100.87    5.09
  -1   1 -16  109.30    5.63
  -1  -1 -16   99.62    5.40
  -1   1 -16  104.34    4.95
   1   1  16   99.16    5.50
   1  -1  16  100.38    5.71
   1  -1  16  105.20    7.27
   1  -1  16  103.80    4.95
   1   1  16   93.16    5.03
  -1  -1 -16  100.57    4.67
   1  -1  18  117.36    5.43
   1   1  18  118.04    5.74
   1   1  18  111.39    5.91
  -1   1 -18  124.89    6.50
  -1  -1 -18  126.79    6.41
   1   1  18  111.51    6.33
   1  -1  18  116.18    6.57
  -1   1 -18  122.83    5.73
   1  -1  18  123.58    8.26
  -1  -1 -18  126.10    5.50
   1  -1  18  124.66    5.83
   1   1  20   -0.14    0.86
   1  -1  20    0.90    0.85
  -1   1 -20    0.61    0.98
  -1  -1 -20    0.95    0.85
   1  -1  20    0.38    0.91
   1  -1  20    3.39    3.74
  -1  -1 -20    0.27    0.46
  -1   1 -20   -0.12    0.56
   1  -1  20    0.18    0.47
   1   1  20    0.63    0.68
  -1  -1 -22   10.29    1.63
  -1   1 -22    9.18    1.70
   1  -1  22   10.82    1.19
   1  -1  22    8.46    3.83
  -1   1 -22   10.88    1.29
  -1  -1 -22   10.77    1.16
   1  -1  22    9.52    1.45
   1   1  22   12.37    1.56
   1  -1  24   57.88    6.18
   1   1  24   55.70    3.63
   1  -1  24   49.27    3.56
  -1  -1 -24   56.59    3.13
  -1   1 -24   52.85    3.36
  -1  -1 -24   57.66    4.03
  -1   1 -24   52.72    4.06
   1  -1  26  140.23   10.27
   1  -1  26  151.49    7.68
   1   1  26  156.69    7.63
  -1   1 -26  149.69    7.36
  -1  -1 -26  160.29    8.23
  -1   1 -26  150.34    8.22
   1   1  28   26.74    6.56
   1  -1  28   24.25    5.76
   1  -1  28   15.16    1.94
   1   1  28   16.83    1.97
  -1   1 -28   20.05    2.45
  -1  -1 -28   16.11    2.31
  -1   1 -30    2.67    1.18
   1   1  30    7.34    5.88
   1  -1  30    1.87    4.77
   1  -2 -31   24.17    2.67
   1   2 -31   26.04    3.10
   1  -2 -29    8.47    1.80
   1   2 -29    9.02    1.92
  -1  -2  29   10.09    1.71
  -1   2  29    9.61    1.56
  -1  -2  29    3.67    4.56
   1   2 -29    9.33    1.39
   1  -2 -29    6.47    1.58
   1  -2 -27   57.36    4.24
   1   2 -27   57.82    4.51
   1   2 -27   53.99    3.54
  -1  -2  27   60.47    4.05
  -1   2  27   53.43    3.71
  -1  -2  27   61.50    6.65
   1   2 -25   25.33    2.87
   1  -2 -25   18.26    2.29
  -1  -2  25   23.97    5.17
   1   2 -25   21.21    1.97
  -1   2  25   19.73    2.09
  -1  -2  25   17.05    2.03
   1  -2 -23    0.84    0.93
   1   2 -23    0.25    0.97
  -1  -2  23    0.97    0.91
  -1  -2  23    3.25    3.42
  -1  -2  23    0.88    0.84
  -1   2  23   -0.16    0.75
  -1  -2  23    0.26    0.55
   1   2 -21    7.66    1.54
   1  -2 -21    6.74    1.36
  -1  -2  21    6.77    1.10
  -1  -2  21    5.72    3.60
  -1  -2  21    6.78    1.21
  -1   2  21    4.21    1.00
  -1  -2  21    6.63    0.88
  -1  -2  19    9.63    0.99
  -1   2  19   12.19    1.42
  -1   2  19    9.08    1.24
  -1  -2  19   11.48    1.45
   1  -2 -19    9.61    1.48
   1   2 -19   10.25    1.59
  -1  -2  19   10.36    0.60
  -1  -2  19    9.32    1.14
  -1   2  19    9.87    0.75
  -1  -2  17   89.06    3.72
  -1   2  17   87.35    3.78
  -1   2  17   95.05    4.73
  -1  -2  17   91.05    4.16
  -1  -2  17   90.12    4.80
  -1   2  17   84.94    4.58
   1  -2 -17   94.23    5.11
   1   2 -17   95.42    5.42
  -1  -2  17   98.60    6.97
  -1  -2  17   94.12    4.32
  -1  -2  17   89.39    5.47
  -1  -2  15   33.40    1.61
  -1   2  15   31.77    1.56
   1   2 -15   29.54    2.39
   1  -2 -15   34.25    2.41
  -1   2  15   35.59    2.29
  -1  -2  15   30.28    1.80
  -1  -2  15   29.91    2.26
  -1   2  15   32.97    2.18
   1   2 -15   26.12    2.47
   1  -2 -15   31.54    2.45
  -1  -2  15   32.84    1.52
  -1  -2  15   34.07    1.93
  -1   2  15   33.46    1.68
   1   2 -15   34.48    1.56
  -1  -2  15   32.70    2.93
   1   2 -15   30.92    2.65
  -1  -2  13   55.81    2.54
  -1   2  13   53.47    2.42
   1   2 -13   55.67    3.34
  -1   2  13   59.89    3.14
  -1  -2  13   53.79    2.61
  -1   2  13   54.37    3.00
  -1  -2  13   56.46    3.18
   1  -2 -13   55.48    3.16
   1   2 -13   61.23    3.63
  -1   2  13   59.13    3.56
   1  -2 -13   52.93    3.25
   1  -2 -13   54.82    2.51
  -1  -2  13   54.66    2.39
  -1  -2  13   57.70    2.69
   1   2 -13   55.16    2.42
   1   2 -13   49.28    3.48
  -1  -2  13   58.73    3.73
  -1  -2  11   14.47    1.74
   1   2 -11   16.18    1.65
  -1  -2  11   14.26    0.92
  -1   2  11   14.19    1.25
  -1   2  11   14.35    1.18
   1  -2 -11   13.55    1.25
  -1  -2  11   16.82    1.36
  -1   2  11   13.82    1.47
   1  -2 -11   14.30    1.35
   1   2 -11   16.88    1.60
   1  -2 -11   14.85    0.92
  -1  -2  11   12.64    0.81
  -1  -2  11   13.75    0.93
  -1   2  11   15.06    0.92
   1   2 -11   12.78    1.30
  -1  -2  11   14.53    0.97
  -1   2  11   13.69    0.83
   1   2  -9    9.79    1.33
  -1  -2   9    9.88    1.38
  -1  -2   9   10.60    0.77
   1   2  -9   12.78    0.73
  -1  -2   9   11.15    1.03
  -1   2   9   11.88    0.97
   1  -2  -9   11.57    1.04
  -1   2   9   13.09    1.26
   1  -2  -9   10.09    1.04
  -1   2   9   11.27    0.77
  -1  -2   9   14.66    2.16
  -1  -2   9   11.00    0.75
  -1  -2   9   11.63    0.88
  -1   2   9   11.98    0.73
   1   2  -9   12.48    1.12
   1   2  -7   16.16    1.69
  -1  -2   7   18.08    1.56
  -1  -2   7   21.37    1.11
  -1  -2   7   19.14    1.30
   1   2  -7   19.13    1.02
  -1  -2   7   20.72    1.23
   1  -2  -7   19.31    1.25
  -1   2   7   19.59    1.20
   1  -2  -7   16.10    1.26
  -1   2   7   20.08    1.47
  -1   2   7   21.39    1.11
  -1  -2   7   19.12    2.07
   1  -2  -7   18.64    1.08
  -1   2   7   19.08    1.03
   1   2  -7   17.81    1.33
   1   2  -5  394.67   15.73
  -1   2   5  372.24   14.82
   1  -2  -5  391.72   14.83
   1   2  -5  377.87   15.37
   1   2  -5  387.97   14.80
   1  -2  -5  388.96   15.16
  -1  -2   5  376.12   14.94
  -1   2   5  374.46   14.82
   1  -2  -5  379.16   14.89
  -1   2   5  388.93   15.11
   1   2  -5  370.92   14.61
  -1  -2   5  374.50   15.38
  -1   2   5  389.08   14.84
  -1   2   5  369.90   14.76
   1   2  -5  373.61   15.03
   1   2  -3  293.99   11.87
   1   2  -3  294.53   12.06
   1  -2  -3  305.36   11.84
   1  -2  -3  298.10   11.98
   1   2  -3  296.36   12.11
   1   2  -3  299.30   11.69
  -1  -2   3  304.24   11.68
  -1   2   3  300.20   12.05
   1  -2  -3  306.24   11.75
  -1   2   3  304.02   11.70
  -1   2   3  290.47   11.88
   1  -2  -3  307.59   11.88
  -1  -2   3  313.25   12.00
  -1   2   1  632.76   24.45
   1   2  -1  650.18   24.84
   1  -2  -1  621.73   24.51
  -1   2   1  632.46   24.66
  -1   2   1  647.88   24.68
   1  -2  -1  639.86   24.68
  -1   2   1  614.58   24.45
  -1  -2   1  635.40   24.42
   1   2  -1  668.40   24.57
   1   2  -1  633.26   24.51
   1   2  -1  606.94   24.54
  -1   2   1  647.19   24.69
  -1  -2   1  652.10   24.47
   1  -2  -1  659.47   24.62
  -1   2   1  659.51   24.62
  -1  -2   1  642.51   24.71
  -1   2  -1 1065.34   38.89
  -1  -2  -1 1030.70   38.92
  -1   2  -1 1007.00   38.84
  -1  -2  -1  944.61   38.77
   1   2   1 1057.88   38.68
   1   2   1 1010.47   38.74
  -1   2  -1  882.77   38.72
   1   2   1 1041.33   38.95
   1  -2   1 1034.95   38.70
  -1   2  -1 1028.67   38.79
  -1   2  -1 1070.15   38.95
  -1   2  -1 1000.62   38.75
  -1   2  -1 1055.41   38.95
  -1   2  -3 5245.67  206.32
  -1   2  -3 5305.22  206.25
  -1   2  -3 5449.46  206.15
  -1  -2  -3 5237.35  206.09
   1  -2   3 5581.70  206.13
   1   2   3 5412.42  206.01
  -1  -2  -3 5271.22  206.10
   1   2   3 5370.88  206.19
  -1   2  -3 5420.66  206.16
   1   2   3 5320.18  206.29
   1  -2   3 5887.62  206.30
  -1   2  -3 5354.76  206.10
  -1   2  -3 5290.20  206.48
  -1   2  -3 5472.44  206.16
   1   2   5  194.34    8.04
  -1  -2  -5  200.10    7.91
   1  -2   5  187.47    8.39
  -1   2  -5  197.31    8.04
   1  -2   5  205.50    7.91
  -1   2  -5  191.72    8.29
  -1   2  -5  199.52    8.15
   1   2   5  205.25    8.02
   1  -2   5  211.82    8.16
   1   2   5  200.56    8.29
  -1  -2  -5  204.64    8.18
  -1   2  -5  203.45    8.02
  -1   2  -5  200.06    8.92
   1  -2   5  199.74    7.99
  -1   2  -5  201.70    7.80
   1  -2   5  192.75    7.82
   1   2   5  197.27    8.26
  -1   2  -5  201.81    8.02
   1  -2   5  195.99    8.23
  -1   2  -5  200.84    8.48
  -1   2  -7  258.70   10.50
   1   2   7  259.43   10.86
   1  -2   7  264.85   10.43
  -1   2  -7  254.90   11.90
  -1   2  -7  273.83   11.22
   1  -2   7  263.96   10.98
   1   2   7  276.76   10.41
  -1   2  -7  253.03   10.80
   1   2   7  268.87   10.66
   1  -2   7  257.15   10.79
  -1  -2  -7  277.00   10.88
   1   2   7  276.48   11.07
  -1   2  -7  260.15   10.63
   1  -2   7  263.74   10.37
  -1  -2  -7  268.18   10.40
   1   2   7  257.45   10.51
  -1   2  -7  256.48   10.99
  -1   2  -9  141.91    6.95
   1  -2   9  157.85    6.95
  -1   2  -9  144.89    6.85
   1  -2   9  150.36    6.04
  -1   2  -9  150.05    6.65
   1  -2   9  148.48    6.59
   1   2   9  155.34    6.50
  -1   2  -9  159.00    6.98
  -1  -2  -9  145.15    6.70
  -1  -2  -9  149.08    6.15
   1  -2   9  153.37    6.18
   1  -2   9  157.83    6.26
   1   2   9  148.82    6.19
  -1   2  -9  152.93    6.20
  -1   2 -11  145.63    7.25
   1  -2  11  158.76    7.29
  -1   2 -11  155.84    7.20
   1  -2  11  153.71    6.15
   1  -2  11  149.77    6.18
  -1   2 -11  155.26    6.94
   1  -2  11  151.37    6.87
   1   2  11  159.60    6.79
  -1  -2 -11  147.06    6.97
  -1   2 -11  165.85    7.31
  -1  -2 -11  161.58    6.25
   1  -2  11  153.30    6.30
   1   2  11  152.31    6.34
   1  -2  11  157.28    6.50
   1  -2  13    4.38    1.37
  -1   2 -13    2.71    0.91
  -1   2 -13    5.38    1.03
   1  -2  13    4.87    0.39
   1  -2  13    3.75    0.45
  -1   2 -13    3.51    0.75
   1   2  13    4.91    0.76
   1  -2  13    4.30    0.77
  -1   2 -13    3.22    0.84
  -1  -2 -13    3.67    0.82
   1  -2  13    5.45    2.51
  -1  -2 -13    3.81    0.40
   1   2  13    3.37    0.75
   1  -2  13    4.37    0.71
   1   2  13    6.01    0.65
   1   2  13    4.54    0.41
   1  -2  15  185.73    7.48
  -1   2 -15  175.67    8.30
   1   2  15  177.99    8.07
   1  -2  15  177.88    8.18
  -1   2 -15  201.64    8.85
  -1  -2 -15  171.09    8.37
  -1  -2 -15  181.87    7.25
   1  -2  15  195.45   10.01
   1  -2  15  188.85    7.87
   1   2  15  178.47    8.20
   1  -2  15  186.62    8.80
  -1   2 -15  179.20    7.32
   1  -2  17   77.38    3.67
   1   2  17   77.16    4.24
   1  -2  17   74.39    4.31
   1   2  17   81.34    4.29
  -1   2 -17   89.56    5.00
  -1  -2 -17   85.80    4.68
  -1  -2 -17   85.34    3.83
   1  -2  17   75.17    6.07
   1  -2  17   83.97    4.12
   1  -2  17   83.57    5.10
  -1   2 -19   10.67    1.62
  -1  -2 -19   10.47    1.58
   1  -2  19   10.50    1.35
   1  -2  19   14.85    3.57
   1  -2  19   10.27    0.96
   1  -2  19   11.62    1.46
   1   2  19   10.83    1.33
   1   2  21   35.22    2.59
   1  -2  21   34.43    2.69
  -1  -2 -21   30.81    2.87
  -1   2 -21   41.25    3.30
   1  -2  21   34.08    2.58
   1  -2  21   36.95    4.96
   1  -2  21   35.85    2.07
  -1   2 -21   40.26    2.74
   1  -2  23    3.07    3.65
   1  -2  23    0.85    0.84
   1   2  23   -0.16    0.71
  -1   2 -23    1.23    0.69
  -1  -2 -23    0.20    0.93
  -1   2 -23    0.47    1.11
   1  -2  25   10.91    4.40
   1   2  25   13.55    1.65
   1  -2  25   12.71    1.72
  -1   2 -25   11.76    1.59
  -1   2 -25   13.64    2.07
  -1  -2 -25   12.14    1.86
   1  -2  27    0.42    3.82
   1   2  27    0.69    0.87
   1  -2  27    0.57    0.88
  -1   2 -27    1.04    0.78
  -1  -2 -27    0.90    1.05
  -1   2 -27    0.79    1.05
  -1   2 -29    9.49    1.86
  -1  -2 -29    7.79    1.72
   1  -2  29    7.75    4.71
   1  -2  29   10.22    1.62
   1   2  31   11.67    6.27
   1  -3 -32    0.71    1.19
   1   3 -30    2.74    1.48
  -1  -3  30    2.82    1.30
   1  -3 -30    1.65    1.26
   1   3 -30    2.13    0.99
  -1  -3  30    0.43    3.92
  -1   3  28   37.54    2.99
  -1  -3  28   42.83    3.32
   1  -3 -28   36.08    3.29
   1  -3 -28   39.34    3.44
   1   3 -28   45.74    4.03
   1   3 -28   45.15    3.22
  -1  -3  28   31.85    5.31
   1  -3 -26    1.54    1.09
   1   3 -26    0.28    1.24
  -1  -3  26    0.79    0.93
  -1   3  26    0.33    0.87
   1  -3 -26    2.00    1.21
  -1  -3  26   -1.21    3.88
  -1  -3  24    3.08    3.45
   1   3 -24    1.07    1.21
   1  -3 -24    1.69    0.99
  -1  -3  24   -0.22    1.19
  -1   3  24    0.31    0.70
  -1  -3  24    2.06    0.91
  -1   3  22   67.32    3.73
  -1  -3  22   61.67    3.86
   1   3 -22   61.48    4.46
   1  -3 -22   56.60    3.93
  -1  -3  22   66.26    6.04
  -1  -3  22   63.07    3.32
  -1  -3  22   50.82    2.76
  -1  -3  20    0.15    0.70
  -1   3  20    2.29    0.58
  -1   3  20    1.59    0.74
  -1  -3  20    1.14    0.67
   1   3 -20    1.88    0.97
   1  -3 -20    1.61    0.84
  -1  -3  20    2.34    3.10
  -1  -3  20    1.74    0.68
   1   3 -20    1.77    0.36
  -1   3  20    1.61    0.40
  -1  -3  20    2.14    0.34
   1   3 -18    0.45    1.13
  -1  -3  18    0.51    0.70
  -1   3  18    2.88    0.54
  -1  -3  18    2.38    0.79
  -1   3  18    2.28    0.69
   1   3 -18    2.81    1.00
   1  -3 -18    2.47    0.90
  -1  -3  18    2.49    0.39
   1  -3 -18    2.12    0.43
  -1  -3  18    3.03    0.74
  -1   3  18    2.94    0.54
  -1  -3  18    2.24    0.38
  -1  -3  16    9.18    1.84
   1   3 -16    6.41    1.47
  -1  -3  16    6.23    0.83
  -1   3  16   10.68    1.29
  -1  -3  16    8.20    1.18
  -1   3  16    6.63    0.97
   1   3 -16    9.00    1.48
   1  -3 -16    7.07    1.15
  -1  -3  16    8.56    0.72
   1  -3 -16    8.54    0.77
  -1  -3  16    9.87    0.91
   1   3 -16    9.43    0.75
  -1  -3  16    8.57    0.70
  -1   3  16    8.33    0.79
   1   3 -14  161.34    8.03
  -1  -3  14  162.44    7.74
  -1  -3  14  145.41    6.39
  -1   3  14  170.96    7.40
  -1  -3  14  160.42    7.32
   1  -3 -14  156.99    7.28
  -1   3  14  158.16    7.01
   1  -3 -14  148.21    7.29
   1   3 -14  173.13    7.97
  -1   3  14  180.96    7.98
  -1  -3  14  154.09    6.46
   1  -3 -14  164.38    6.66
  -1  -3  14  159.92    6.53
  -1   3  14  152.34    6.50
   1   3 -14  149.29    7.38
  -1  -3  14  157.36    6.50
  -1   3  14  161.05    6.62
   1   3 -14  156.73    6.50
   1   3 -12   15.72    1.81
  -1  -3  12   13.07    1.64
   1  -3 -12   12.50    1.23
  -1   3  12   12.86    1.13
  -1  -3  12   15.06    1.37
  -1   3  12   12.46    1.47
   1  -3 -12   12.40    1.28
  -1  -3  12   12.30    0.90
  -1  -3  12    7.59    2.18
  -1  -3  12   13.67    0.87
  -1   3  12   12.96    0.96
  -1  -3  12   13.20    0.97
   1   3 -12   13.84    1.38
  -1   3  12   14.86    0.95
   1   3 -10  148.02    7.33
  -1  -3  10  145.19    6.88
   1   3 -10  138.35    6.67
  -1  -3  10  146.77    7.06
  -1   3  10  151.05    6.16
  -1  -3  10  143.25    6.22
   1   3 -10  153.14    5.97
  -1  -3  10  154.71    6.68
  -1   3  10  149.08    6.40
   1  -3 -10  153.16    6.60
  -1   3  10  155.27    6.97
   1  -3 -10  147.20    6.22
  -1  -3  10  146.28    6.18
  -1  -3  10  142.42    5.90
  -1   3  10  151.76    6.25
   1   3 -10  156.32    6.12
  -1  -3  10  133.34    7.32
   1   3  -8  155.59    6.42
  -1  -3   8  152.29    7.42
  -1   3   8  166.86    6.71
   1  -3  -8  165.84    6.69
  -1  -3   8  154.52    6.66
   1   3  -8  155.31    8.11
  -1  -3   8  159.82    7.10
   1   3  -8  157.37    7.51
   1   3  -8  158.76    6.48
  -1  -3   8  162.96    6.95
  -1   3   8  163.71    6.70
   1  -3  -8  162.92    6.87
  -1   3   8  174.34    7.23
  -1  -3   8  157.96    6.70
   1   3  -8  151.35    6.96
  -1  -3   8  161.50    7.31
  -1   3   8  160.67    6.60
   1  -3  -8  175.84    7.28
   1   3  -6  765.51   30.21
   1  -3  -6  741.57   29.22
   1   3  -6  738.83   29.82
  -1  -3   6  666.44   29.33
   1   3  -6  741.11   29.18
   1  -3  -6  772.27   29.61
   1   3  -6  749.30   28.90
   1  -3  -6  774.87   29.22
  -1   3   6  750.24   29.06
  -1   3   6  785.56   29.52
  -1  -3   6  748.58   29.63
   1   3  -6  725.94   29.34
   1  -3  -6  749.16   29.16
  -1  -3   6  760.10   29.64
  -1  -3   6  750.32   29.25
  -1   3   6  775.48   29.15
  -1   3   6  791.78   29.26
   1   3  -4 1325.05   53.49
   1   3  -4 1426.58   53.62
   1  -3  -4 1290.71   53.37
   1   3  -4 1358.23   52.99
  -1   3   4 1422.36   52.92
   1  -3  -4 1442.52   53.05
  -1   3   4 1338.98   53.24
   1  -3  -4 1426.85   53.18
  -1  -3   4 1359.35   53.37
   1   3  -4 1354.25   53.18
   1  -3  -4 1365.70   53.26
   1   3  -2    1.85    0.39
  -1   3   2    2.77    0.41
   1  -3  -2    2.89    0.40
  -1  -3   2    2.12    0.47
  -1  -3   2    3.40    0.37
   1  -3  -2    2.11    0.35
   1   3  -2    3.06    0.68
  -1   3   2    2.48    0.47
   1   3  -2    2.90    0.43
  -1   3   2    2.74    0.19
   1  -3  -2    2.46    0.22
  -1   3   2    2.68    0.31
  -1  -3   2    2.55    0.36
   1  -3  -2    3.38    0.31
   1  -3  -2    3.05    0.27
   1   3  -2    2.62    0.32
   1   3  -2    2.53    0.34
  -1  -3   2    2.90    0.29
   1  -3  -2    2.43    0.43
  -1   3   0  560.79   21.03
   1  -3   0  560.00   20.93
  -1  -3   0  534.31   20.99
   1   3   0  538.33   21.23
  -1  -3   0  533.42   21.02
   1  -3   0  534.96   20.70
  -1   3   0  541.91   20.97
  -1  -3   0  525.02   20.68
  -1  -3   0  519.06   20.62
   1   3   0  558.88   20.95
  -1   3   0  506.39   20.66
  -1  -3   0  546.11   20.80
   1  -3   0  544.91   20.78
   1   3   0  543.65   20.76
  -1   3   0  555.10   20.69
   1   3   0  549.56   20.70
  -1   3   0  548.76   20.65
   1  -3   0  545.75   21.05
   1   3   0  514.38   20.74
  -1   3   0  541.30   20.71
  -1   3  -2   12.37    0.94
   1  -3   2   12.01    0.87
  -1  -3  -2   13.14    0.87
   1   3   2   12.29    0.69
  -1   3  -2   13.17    0.81
  -1  -3  -2   12.26    0.67
   1   3   2   13.30    0.66
   1   3   2   12.21    0.77
   1   3   2   11.32    0.91
   1  -3   2   13.63    0.71
  -1  -3  -2   12.14    0.76
  -1   3  -2   12.34    0.78
  -1   3  -2   11.26    0.81
   1  -3   2   12.35    0.85
   1  -3   4 3989.19  145.51
  -1   3  -4 3962.89  145.72
  -1   3  -4 3674.25  145.70
  -1   3  -4 3695.37  145.90
   1  -3   4 3871.62  145.54
   1  -3   4 4012.93  145.93
   1   3   4 3799.09  145.78
  -1  -3  -4 3817.05  145.55
  -1   3  -4 3779.38  145.75
   1  -3   4 3855.62  145.59
   1   3   4 3795.76  145.40
  -1  -3  -4 3742.91  145.51
   1   3   4 3632.68  145.69
   1  -3   4 3824.68  145.67
  -1   3  -4 3618.51  146.07
   1  -3   4 3725.60  145.58
   1   3   4 3816.23  145.82
  -1   3  -6  100.33    4.98
  -1  -3  -6  102.98    4.32
  -1   3  -6  103.06    4.70
   1  -3   6  103.18    4.86
   1  -3   6   99.84    4.30
   1   3   6  100.07    4.54
  -1   3  -6  103.73    4.59
   1  -3   6  102.04    4.51
   1   3   6  104.98    4.32
  -1  -3  -6  102.79    4.47
   1   3   6  100.65    4.68
  -1  -3  -6  103.24    4.49
  -1   3  -6   97.68    5.38
   1  -3   6  103.88    4.42
   1   3   6   99.68    4.68
  -1   3  -6   97.37    4.35
   1  -3   6  102.77    4.80
  -1   3  -6  103.35    4.47
   1  -3   6  105.01    4.53
  -1   3  -8   19.58    1.20
   1  -3   8   17.88    0.94
   1   3   8   16.85    1.41
   1  -3   8   17.75    1.16
  -1   3  -8   24.01    2.86
  -1  -3  -8   19.52    1.21
  -1   3  -8   18.44    1.82
   1  -3   8   19.85    1.50
   1   3   8   17.90    1.08
  -1   3  -8   18.72    1.41
  -1  -3  -8   18.67    1.31
   1   3   8   17.47    1.17
   1  -3   8   18.08    1.32
   1   3   8   16.71    1.44
  -1  -3  -8   19.66    1.36
  -1   3  -8   21.89    1.30
   1   3   8   17.90    1.24
  -1   3  -8   16.09    1.39
  -1  -3  -8   17.34    1.07
   1  -3   8   18.81    1.07
   1  -3   8   19.99    1.68
   1  -3  10   51.50    2.99
  -1   3 -10   52.10    3.36
   1   3  10   54.33    2.24
   1   3  10   47.02    2.54
   1  -3  10   50.91    2.81
  -1  -3 -10   52.02    2.82
   1   3  10   48.54    2.59
  -1  -3 -10   52.93    2.87
   1   3  10   48.14    3.05
  -1  -3 -10   52.55    2.48
   1  -3  10   49.68    2.33
   1   3  10   51.85    2.91
  -1   3 -10   51.07    2.50
  -1   3 -10   48.42    2.96
   1  -3  10   50.22    2.33
  -1   3 -12  131.84    6.48
   1  -3  12  136.88    5.56
   1   3  12  132.46    5.85
   1  -3  12  124.45    6.18
   1   3  12  135.10    6.04
  -1  -3 -12  131.60    6.26
   1   3  12  133.48    6.65
  -1  -3 -12  136.08    6.32
  -1   3 -12  144.26    6.78
   1  -3  12  133.82    5.75
  -1  -3 -12  136.73    5.69
   1  -3  12  134.09    5.70
   1   3  12  137.13    5.67
  -1   3 -12  141.67    5.80
  -1   3 -12  130.44    6.80
   1  -3  12  139.77    6.55
  -1   3 -14    0.15    0.61
   1  -3  14    0.35    0.26
   1   3  14    0.33    0.59
  -1  -3 -14    0.12    0.51
   1  -3  14    0.11    0.46
   1   3  14    0.09    0.45
  -1  -3 -14    2.63    0.68
  -1   3 -14    0.33    0.63
  -1  -3 -14    0.27    0.31
   1  -3  14    0.05    0.28
   1  -3  14    1.08    2.09
   1  -3  14   -0.43    0.67
   1  -3  14    1.01    1.25
  -1   3 -14    0.18    0.96
   1   3  14    0.55    0.28
   1   3  16   47.62    2.28
   1  -3  16   44.71    2.58
   1  -3  16   44.29    4.26
  -1  -3 -16   51.51    2.35
   1  -3  16   48.71    2.99
   1   3  16   48.40    2.83
  -1   3 -16   49.82    3.45
  -1  -3 -16   51.60    3.18
   1  -3  16   44.63    2.16
  -1   3 -16   43.48    3.45
   1  -3  16   46.91    3.46
  -1   3 -18   -0.40    0.96
  -1  -3 -18    0.48    0.74
   1  -3  18    2.53    2.60
  -1  -3 -18    0.29    0.25
   1  -3  18   -0.26    0.94
  -1   3 -18    0.21    0.31
   1  -3  18   -0.28    0.57
   1   3  18    0.12    0.52
   1  -3  20   26.43    4.01
   1  -3  20   32.62    2.29
   1   3  20   31.13    2.31
   1  -3  20   30.82    2.48
  -1   3 -20   29.55    2.90
  -1  -3 -20   31.68    2.62
   1  -3  22    4.72    3.20
   1  -3  22    8.23    1.46
  -1   3 -22    6.13    1.46
  -1  -3 -22    7.48    1.46
   1  -3  22    7.71    1.35
   1   3  22    5.36    1.14
   1  -3  24   18.30    4.19
  -1   3 -24   24.54    2.29
   1   3  24   25.76    2.19
   1  -3  24   29.21    2.46
  -1  -3 -24   22.66    2.37
  -1   3 -24   23.15    2.63
  -1   3 -26    3.83    1.12
   1  -3  26    2.63    3.59
   1   3  26    2.90    0.97
   1  -3  26    6.02    1.32
  -1   3 -26    4.76    1.45
  -1  -3 -26    3.57    1.29
   1  -3  28  114.53    8.29
  -1   3 -28  108.46    6.13
   1   3  28  110.33    5.85
   1  -3  28  107.53    6.07
  -1  -3 -28  104.06    6.18
  -1   3 -28  109.42    6.71
  -1  -3 -30    0.26    1.34
  -1   3 -30    1.97    1.34
   1  -4 -31   -0.24    1.14
   1   4 -31    0.32    1.28
   1  -4 -29    8.84    1.75
  -1   4  29    8.87    1.42
  -1  -4  29    8.78    1.61
   1   4 -29    8.79    1.61
   1   4 -29   11.49    2.16
  -1   4  27    1.61    0.91
  -1  -4  27   -0.21    0.98
   1  -4 -27    1.87    1.22
  -1  -4  27   -2.24    3.73
   1   4 -27    1.50    1.24
   1  -4 -27    0.87    1.04
  -1   4  25   11.49    1.53
  -1  -4  25   10.07    1.58
   1  -4 -25   11.08    1.84
  -1  -4  25    9.67    3.76
   1   4 -25   10.86    2.09
   1  -4 -25   10.51    1.71
  -1  -4  23    7.69    1.42
  -1   4  23    5.92    1.14
   1  -4 -23    5.45    1.31
   1   4 -23    6.28    1.68
  -1  -4  23    7.05    3.49
   1  -4 -23    6.26    1.54
  -1  -4  21    0.65    0.33
  -1   4  21    1.15    0.71
   1  -4 -21    0.41    0.88
  -1  -4  21    2.06    0.83
  -1   4  21    0.91    0.65
   1  -4 -21   -0.18    0.88
   1   4 -21    0.77    1.05
  -1   4  21    1.28    0.48
  -1  -4  21    0.22    0.77
  -1  -4  21    1.24    2.84
  -1  -4  21    0.96    0.38
   1   4 -21   -1.34    1.44
  -1  -4  19    7.06    0.69
  -1   4  19    7.06    0.95
   1  -4 -19    7.11    1.41
  -1   4  19    8.82    1.13
  -1  -4  19    8.25    1.28
   1   4 -19    9.74    1.70
   1  -4 -19    7.31    1.27
   1   4 -19    6.40    0.76
  -1  -4  19    6.39    0.94
   1  -4 -19    8.03    0.86
  -1  -4  19    9.70    0.83
   1   4 -19    6.18    1.75
  -1  -4  17    8.00    0.73
  -1   4  17    6.88    0.88
   1  -4 -17    8.41    1.42
  -1  -4  17    6.79    1.12
  -1   4  17    8.69    1.05
   1  -4 -17    7.06    1.16
   1   4 -17    7.52    0.80
  -1  -4  17    6.31    0.84
   1  -4 -17    6.96    0.82
   1   4 -17   10.05    1.81
  -1  -4  15    8.66    1.60
   1   4 -15   10.92    1.81
  -1  -4  15    7.61    0.75
   1  -4 -15    8.42    1.42
  -1   4  15    8.37    0.90
   1  -4 -15    6.80    1.07
  -1   4  15    7.99    0.94
  -1  -4  15    8.45    1.14
   1  -4 -15    5.81    1.05
  -1   4  15    7.08    0.82
   1   4 -15    7.83    0.80
  -1  -4  15    6.97    0.70
  -1  -4  15    6.82    0.74
   1  -4 -15    7.30    0.85
   1   4 -15    7.51    0.79
  -1  -4  13    1.66    1.09
   1   4 -13   -0.21    1.42
  -1  -4  13    1.00    0.41
  -1  -4  13   -0.18    0.72
   1   4 -13    0.62    0.54
  -1   4  13    0.45    0.44
   1  -4 -13    1.20    0.96
  -1  -4  13    0.12    0.48
   1  -4 -13    0.11    0.48
  -1   4  13    0.47    0.38
  -1   4  13    0.47    0.75
  -1   4  13    0.42    0.34
  -1  -4  13    1.19    0.36
  -1  -4  13   -0.37    1.72
  -1  -4  13    0.85    0.40
   1   4 -13    0.64    0.31
  -1   4  11  133.65    5.65
  -1  -4  11  127.01    5.54
   1  -4 -11  126.46    5.61
   1   4 -11  120.63    6.76
  -1  -4  11  124.96    6.00
  -1  -4  11  128.87    5.51
  -1   4  11  124.52    5.54
   1   4 -11  120.87    5.93
  -1  -4  11  131.24    6.52
   1   4 -11  138.19    5.21
  -1  -4  11  132.52    5.95
   1  -4 -11  134.49    5.92
  -1   4  11  117.87    5.53
  -1   4  11  133.08    6.31
   1  -4 -11  131.90    6.31
  -1  -4  11  113.01    6.38
   1   4 -11  118.42    5.24
  -1  -4   9 2993.38  115.81
  -1   4   9 3142.05  115.25
  -1  -4   9 2974.57  115.41
   1   4  -9 2980.59  115.44
  -1  -4   9 3020.64  115.19
   1  -4  -9 3045.02  115.20
   1   4  -9 3041.36  116.92
   1   4  -9 2999.09  116.28
   1   4  -9 2945.11  114.92
  -1  -4   9 3094.08  115.46
  -1   4   9 2956.11  115.01
   1  -4  -9 3091.51  115.32
  -1   4   9 3091.15  115.75
  -1   4   9 2984.66  115.13
  -1  -4   9 3049.66  115.14
  -1  -4   9 3143.82  116.04
   1  -4  -9 3095.52  115.85
   1   4  -9 2846.30  114.76
   1  -4  -7 3106.15  121.83
  -1  -4   7 3122.81  121.83
   1   4  -7 3142.03  122.54
   1   4  -7 3194.11  121.74
   1  -4  -7 3265.29  122.26
   1   4  -7 3223.47  122.44
   1   4  -7 3097.18  121.41
  -1   4   7 3235.95  121.49
   1  -4  -7 3267.37  121.74
   1  -4  -7 3012.88  121.69
  -1   4   7 3119.76  122.07
  -1  -4   7 3393.30  122.11
   1   4  -7 3087.34  121.86
  -1   4   7 3398.47  121.92
  -1  -4   7 3133.79  121.77
  -1  -4   7 3179.72  121.76
  -1   4   7 3186.70  121.78
  -1  -4   7 3278.67  122.34
   1  -4  -7 3122.65  121.72
   1   4  -5   59.60    2.79
   1   4  -5   58.43    3.20
   1  -4  -5   58.97    2.79
  -1  -4   5   57.63    2.83
  -1  -4   5   58.81    3.05
  -1   4   5   52.62    2.81
   1   4  -5   65.33    3.37
  -1   4   5   56.28    2.69
   1   4  -5   57.38    2.61
  -1   4   5   58.50    2.46
   1  -4  -5   57.56    2.64
   1  -4  -5   61.94    2.66
  -1   4   5   54.92    2.86
   1  -4  -5   61.20    2.93
  -1  -4   5   54.90    2.90
  -1  -4   5   56.30    2.63
   1  -4  -3   39.10    2.01
   1   4  -3   38.43    2.00
   1   4  -3   38.37    2.39
  -1  -4   3   37.78    1.89
   1  -4  -3   36.40    1.74
  -1   4   3   40.42    1.63
  -1   4   3   34.28    1.89
  -1  -4   3   36.89    1.74
   1   4  -3   36.56    1.81
   1   4  -3   41.05    1.90
  -1  -4   3   38.33    2.06
   1  -4  -3   44.62    1.84
   1  -4  -3   42.03    1.77
   1  -4  -3   36.81    2.10
   1   4  -3   34.11    2.03
   1  -4  -1   50.98    2.48
  -1  -4   1   48.51    2.51
  -1   4   1   52.56    2.65
  -1   4   1   48.68    2.61
  -1  -4   1   52.19    2.51
   1  -4  -1   48.12    2.34
  -1  -4   1   53.68    2.22
   1   4  -1   54.04    2.91
   1  -4  -1   50.38    2.55
   1  -4  -1   52.02    2.09
  -1   4   1   46.18    2.22
   1   4  -1   42.42    2.23
   1   4  -1   52.57    2.46
   1  -4  -1   52.48    2.32
  -1  -4   1   50.29    2.40
   1   4  -1   56.84    2.27
   1   4  -1   50.92    2.31
   1  -4  -1   52.51    2.64
  -1   4   1   52.73    2.26
  -1  -4   1   52.34    2.22
   1   4  -1   48.25    2.37
  -1   4  -1   56.49    2.75
  -1  -4  -1   57.09    2.92
   1  -4   1   61.09    2.49
   1  -4   1   58.55    2.77
  -1  -4  -1   62.98    2.42
   1   4   1   56.91    2.52
   1   4   1   58.45    2.44
   1   4   1   59.97    2.82
  -1   4  -1   60.32    2.53
  -1  -4  -1   61.22    2.63
  -1   4  -1   60.65    2.46
   1  -4   1   55.82    2.68
   1   4   1   63.26    2.56
  -1   4  -1   54.27    2.59
  -1   4  -1   55.79    2.90
  -1  -4  -1   54.65    2.73
  -1   4  -3   25.14    1.70
  -1  -4  -3   25.42    1.49
   1  -4   3   26.80    1.66
   1  -4   3   25.03    1.48
  -1   4  -3   25.41    1.44
   1   4   3   26.33    1.31
  -1  -4  -3   24.71    1.31
   1   4   3   29.10    1.26
   1   4   3   25.51    1.46
   1   4   3   28.35    1.70
   1  -4   3   27.90    1.32
  -1   4  -3   26.85    1.43
  -1  -4  -3   29.38    1.46
   1  -4   3   28.42    1.30
  -1   4  -3   22.84    1.56
   1  -4   3   26.98    1.53
  -1   4  -3   23.73    1.67
  -1  -4  -5   28.62    1.82
   1  -4   5   32.13    1.83
   1  -4   5   29.71    1.55
  -1   4  -5   36.16    1.92
  -1   4  -5   28.22    1.72
   1  -4   5   28.07    1.58
   1   4   5   43.14    2.12
  -1   4  -5   29.35    2.05
   1  -4   5   42.18    1.81
  -1   4  -5   34.17    2.02
   1  -4   5   32.86    2.03
  -1  -4  -5   28.57    1.64
   1   4   5   32.37    1.98
   1  -4   5   29.18    1.66
   1   4   5   31.80    1.48
  -1  -4  -5   29.50    1.62
   1   4   5   27.34    1.76
   1  -4   5   27.88    1.65
  -1   4  -5   27.64    2.29
  -1   4  -5   30.54    1.60
   1   4   5   29.31    1.61
  -1   4  -7  149.22    6.37
   1  -4   7  149.12    6.23
  -1   4  -7  149.14    6.48
  -1   4  -7  144.98    6.97
  -1   4  -7  148.04    5.98
  -1   4  -7  146.80    6.60
  -1  -4  -7  144.30    6.28
   1   4   7  151.14    6.05
   1  -4   7  143.29    6.32
   1   4   7  143.49    6.56
   1  -4   7  140.45    6.28
  -1   4  -7  142.11    7.34
  -1  -4  -7  141.41    6.35
   1   4   7  145.34    6.58
   1  -4   7  144.39    6.15
   1   4   7  152.82    6.51
   1  -4   7  145.65    6.84
  -1  -4  -7  155.94    6.19
  -1   4  -9  194.62    9.30
   1  -4   9  203.20    8.20
   1  -4   9  209.54    9.25
  -1   4  -9  193.59    8.68
  -1  -4  -9  200.38    8.23
   1   4   9  196.65    8.53
  -1   4  -9  201.09    8.77
  -1  -4  -9  201.78    8.52
   1   4   9  208.13    8.26
   1  -4   9  208.24    8.56
   1   4   9  202.63    8.88
   1  -4   9  193.02    8.34
  -1   4  -9  192.87   10.03
  -1  -4  -9  194.46    8.37
   1   4   9  192.39    8.73
  -1   4  -9  195.71    8.24
  -1   4  -9  213.01    8.44
   1  -4   9  200.69    8.50
  -1   4 -11   75.80    3.40
   1   4  11   72.89    3.81
  -1   4 -11   74.77    5.89
  -1  -4 -11   68.25    3.29
  -1   4 -11   66.45    4.33
   1  -4  11   72.28    3.67
   1   4  11   73.79    2.99
   1   4  11   65.84    3.45
  -1  -4 -11   74.29    3.65
   1   4  11   69.17    3.29
   1  -4  11   70.78    3.59
   1   4  11   69.79    3.98
  -1  -4 -11   75.18    3.61
   1  -4  11   57.42    2.80
  -1   4 -11   70.93    3.31
  -1   4 -11   67.17    3.73
   1  -4  11   73.86    3.15
  -1   4 -13   69.08    4.54
   1  -4  13   70.83    3.93
   1  -4  13   70.46    3.23
  -1   4 -13   68.65    3.99
   1   4  13   68.96    3.60
   1   4  13   67.16    3.52
   1  -4  13   73.35    3.85
  -1  -4 -13   68.13    3.82
  -1  -4 -13   72.72    3.82
  -1   4 -13   87.41    4.54
  -1  -4 -13   69.84    3.39
   1  -4  13   73.06    3.49
   1  -4  13   68.47    3.07
  -1   4 -13   78.68    3.63
   1   4  13   74.07    3.40
  -1   4 -13   71.74    3.47
   1  -4  15    0.91    0.35
   1   4  15    2.29    0.83
   1  -4  15    0.74    0.60
   1   4  15    1.30    0.51
  -1   4 -15    1.49    0.80
  -1  -4 -15    1.89    0.71
   1  -4  15    2.66    1.95
  -1  -4 -15    0.94    0.41
   1  -4  15    1.65    0.46
   1  -4  15    1.51    0.63
   1  -4  15    1.08    1.11
  -1   4 -15    1.47    1.21
  -1   4 -15    1.39    0.45
   1   4  15    0.94    0.37
   1   4  17   11.92    1.01
   1  -4  17   13.67    1.48
   1   4  17   15.83    1.39
  -1  -4 -17   15.00    1.60
  -1   4 -17   16.89    1.98
   1  -4  17   12.64    0.93
   1  -4  17   12.11    1.09
   1  -4  17   13.35    2.79
   1  -4  17   15.17    1.22
  -1   4 -17   14.87    2.09
   1  -4  19   55.86    4.66
   1   4  19   57.01    3.14
   1  -4  19   56.17    3.40
  -1  -4 -19   49.35    3.36
  -1   4 -19   54.55    3.94
  -1  -4 -19   51.37    2.62
   1  -4  19   45.79    2.70
  -1   4 -19   50.84    3.97
  -1  -4 -21   16.91    1.88
  -1   4 -21   15.38    2.07
   1  -4  21   14.90    3.16
   1  -4  21   13.13    1.44
   1   4  21   12.65    1.08
   1   4  21   14.82    1.53
   1  -4  21   15.32    1.70
   1   4  23    1.64    0.78
   1  -4  23    2.07    0.93
   1  -4  23    3.41    2.97
  -1  -4 -23    0.74    0.89
  -1   4 -23    2.25    1.17
  -1   4 -25    5.25    1.25
   1   4  25    4.75    1.08
   1  -4  25    6.97    1.34
   1  -4  25    4.30    3.31
  -1  -4 -25    6.21    1.34
  -1   4 -25    5.83    1.59
  -1   4 -27    8.05    1.95
  -1  -4 -27    6.47    1.42
   1   4  27    9.70    1.38
   1  -4  27    7.36    1.43
  -1   4 -27    6.33    1.42
   1  -4  27    5.51    3.60
  -1  -4 -27    9.61    2.06
  -1   4 -29    1.85    1.04
  -1  -4 -29    0.53    1.15
  -1   4 -29    1.43    1.29
   1   5 -30   29.31    2.88
   1   5 -30   24.40    3.13
   1  -5 -28   -0.24    1.16
  -1   5  28    0.76    0.70
  -1  -5  28   -0.21    1.19
  -1  -5  28   -3.05    3.58
   1   5 -28    1.59    1.34
   1  -5 -26    1.18    1.13
  -1  -5  26   -2.96    3.37
   1  -5 -26   -0.19    0.96
   1   5 -26    1.52    1.34
  -1   5  26    0.72    0.75
  -1  -5  26    0.59    0.83
  -1   5  24    9.39    1.29
  -1  -5  24    9.07    1.42
   1  -5 -24    8.42    1.66
   1   5 -24   11.13    2.09
   1  -5 -24    7.45    1.44
   1   5 -24    4.34    1.59
  -1  -5  24    4.02    2.80
  -1  -5  22    6.43    1.27
  -1   5  22    8.20    1.15
   1  -5 -22    4.99    1.15
   1   5 -22    7.20    1.72
   1  -5 -22    7.63    1.59
  -1   5  22    8.30    1.29
   1   5 -22    3.37    1.43
  -1  -5  22    2.58    2.54
  -1  -5  22    5.53    0.76
  -1  -5  20   47.44    2.32
  -1   5  20   50.12    2.83
   1  -5 -20   40.40    3.31
  -1   5  20   46.66    2.79
  -1  -5  20   54.39    3.36
   1   5 -20   52.78    4.07
   1  -5 -20   50.84    3.24
  -1  -5  20   46.85    2.53
   1  -5 -20   46.47    2.62
  -1  -5  20   36.20    2.01
   1   5 -20   46.57    4.08
  -1  -5  18  139.28    5.87
  -1   5  18  130.38    6.25
   1  -5 -18  136.40    7.13
  -1  -5  18  141.91    6.85
  -1   5  18  137.42    6.31
   1   5 -18  160.56    7.94
   1  -5 -18  135.51    6.21
   1   5 -18  136.96    5.82
   1   5 -18  134.17    6.10
  -1   5  18  132.30    6.14
   1   5 -18  129.41    7.81
   1  -5 -16   80.98    4.82
  -1   5  16   79.84    4.02
  -1  -5  16   85.84    4.53
  -1   5  16   80.43    4.03
   1   5 -16   83.29    4.00
   1  -5 -16   85.29    4.11
  -1  -5  16   80.61    3.92
  -1  -5  16   82.45    3.77
  -1   5  16   76.36    4.04
   1   5 -16   80.28    3.62
   1   5 -16   86.63    5.60
  -1   5  14    0.70    0.40
  -1  -5  14    0.13    0.57
   1  -5 -14    0.36    0.52
   1   5 -14    0.96    1.67
  -1   5  14    0.35    0.41
   1   5 -14    0.08    0.39
  -1  -5  14   -0.42    0.88
  -1  -5  14    0.44    0.41
  -1  -5  14    0.31    0.46
  -1  -5  14    0.17    1.44
  -1   5  14    0.18    0.64
   1  -5 -14    0.17    0.75
  -1  -5  12    8.16    0.84
  -1  -5  12    9.47    1.42
   1   5 -12    7.99    1.08
   1   5 -12    7.68    0.64
  -1  -5  12    9.36    1.11
   1  -5 -12    8.80    1.06
  -1   5  12    8.86    0.83
   1   5 -12    7.12    2.02
  -1  -5  12    7.86    1.13
  -1   5  12    9.45    0.99
  -1   5  12    6.81    0.94
   1   5 -12    7.72    0.64
   1  -5 -12   10.17    1.40
   1  -5 -12    8.12    0.96
  -1  -5  12    6.64    1.53
  -1  -5  12    6.78    0.88
   1   5 -10   10.87    3.05
  -1  -5  10    5.79    1.31
   1  -5 -10    7.11    0.91
  -1  -5  10    6.53    0.87
   1   5 -10    6.92    1.67
  -1  -5  10    8.21    0.95
   1   5 -10    8.68    0.82
  -1  -5  10    8.91    1.02
  -1   5  10    7.71    0.95
   1   5 -10    7.44    0.62
   1  -5 -10    9.32    1.29
  -1   5  10    7.71    0.71
   1  -5 -10    9.01    0.99
  -1   5  10    8.00    1.13
   1  -5 -10    7.88    0.87
  -1   5  10    7.88    0.94
   1   5 -10    7.31    0.95
  -1  -5  10    6.05    0.81
  -1  -5  10    7.78    1.26
  -1   5   8  151.30    6.15
  -1  -5   8  132.60    5.74
   1   5  -8  127.96    5.89
   1   5  -8  131.49    6.74
   1   5  -8  130.78    5.87
   1   5  -8  127.71    5.51
  -1   5   8  132.87    5.48
   1  -5  -8  135.67    5.83
   1  -5  -8  139.81    5.77
  -1   5   8  127.91    6.14
  -1  -5   8  135.34    5.99
   1  -5  -8  138.21    6.01
  -1   5   8  130.85    5.97
  -1  -5   8  133.79    6.44
   1  -5  -8  128.29    5.82
  -1  -5   8  129.87    5.81
  -1   5   6   39.11    2.27
  -1  -5   6   36.86    1.87
   1   5  -6   38.00    2.02
  -1  -5   6   35.10    1.85
   1   5  -6   33.92    2.54
  -1  -5   6   31.82    2.25
  -1  -5   6   36.20    2.05
   1  -5  -6   37.67    2.07
  -1   5   6   35.63    2.18
   1   5  -6   38.14    2.71
   1   5  -6   34.63    1.87
  -1   5   6   34.66    1.87
   1  -5  -6   34.13    1.86
  -1   5   6   36.75    1.65
   1  -5  -6   37.97    1.85
  -1   5   6   35.85    2.16
  -1  -5   6   36.37    2.20
   1  -5  -6   34.80    2.16
  -1  -5   6   35.96    1.90
   1  -5  -4   16.98    1.24
  -1   5   4   17.05    1.00
   1   5  -4   20.22    1.80
   1  -5  -4   16.33    1.38
   1   5  -4   15.05    1.18
   1  -5  -4   15.96    1.00
  -1   5   4   17.79    0.87
  -1   5   4   15.67    1.19
  -1  -5   4   18.33    1.01
   1   5  -4   18.00    1.07
  -1  -5   4   19.32    1.42
   1   5  -4   20.60    1.19
   1  -5  -4   19.55    1.09
   1  -5  -4   20.69    1.05
   1  -5  -4   17.98    1.39
   1   5  -4   14.50    1.38
   1  -5  -2  130.44    4.83
  -1   5   2   97.38    4.86
   1   5  -2  123.97    5.42
   1  -5  -2   99.33    4.78
  -1  -5   2  108.21    4.32
  -1  -5   2  104.94    4.65
   1  -5  -2   90.06    4.55
  -1   5   2   97.61    4.92
   1  -5  -2  101.55    4.23
  -1   5   2   97.47    4.45
   1   5  -2  106.22    4.56
   1  -5  -2  106.85    4.44
   1  -5  -2  127.24    4.47
  -1  -5   2   98.94    4.63
   1   5  -2  105.00    4.44
   1   5  -2  110.11    4.38
   1  -5  -2  101.49    4.86
   1   5  -2   90.72    4.60
  -1   5   2  105.92    4.39
   1  -5   0   59.47    2.87
  -1   5   0   59.78    3.17
  -1  -5   0   59.88    2.90
  -1  -5   0   62.13    2.99
   1  -5   0   58.75    2.65
  -1  -5   0   57.13    2.65
   1   5   0   57.49    3.34
  -1   5   0   64.80    3.07
   1  -5   0   59.66    2.94
  -1  -5   0   58.55    2.43
   1  -5   0   58.91    2.35
  -1   5   0   58.57    2.54
   1   5   0   56.24    2.56
   1   5   0   61.87    2.92
   1   5   0   57.24    2.57
   1  -5   0   58.17    2.74
   1   5   0   57.04    2.64
  -1   5   0   55.97    2.57
  -1  -5   0   57.47    2.77
  -1  -5   0   57.79    3.11
   1  -5   0   63.68    3.11
   1   5   0   57.25    2.72
  -1   5   0   58.51    2.67
  -1  -5  -2   39.72    2.18
  -1   5  -2   41.41    2.51
   1  -5   2   43.95    1.94
  -1   5  -2   38.00    2.18
  -1  -5  -2   39.81    2.40
  -1  -5  -2   38.71    1.86
   1   5   2   38.92    2.03
   1   5   2   42.07    1.87
   1   5   2   44.18    2.36
  -1   5  -2   47.04    1.94
  -1  -5  -2   42.09    2.07
   1  -5   2   38.65    2.22
  -1  -5  -2   50.55    2.10
  -1   5  -2   42.59    2.00
  -1  -5  -2   38.06    2.40
   1   5   2   43.51    1.99
  -1   5  -2   37.91    2.15
  -1   5  -4  758.80   34.26
   1  -5   4  875.36   34.01
   1  -5   4  864.01   33.96
  -1   5  -4  861.62   34.44
   1  -5   4  873.16   34.29
  -1  -5  -4  862.82   33.94
   1   5   4  848.98   34.46
  -1  -5  -4  869.71   34.48
   1   5   4  880.43   33.63
  -1   5  -4  830.93   33.86
  -1  -5  -4  833.79   33.72
   1   5   4  901.54   33.57
   1   5   4  799.16   33.94
   1   5   4  889.02   34.25
  -1   5  -4  888.60   33.55
   1  -5   4  910.58   33.67
  -1   5  -4  897.99   33.87
  -1  -5  -4  941.82   33.74
  -1  -5  -4  885.02   33.87
   1  -5   4  846.13   34.18
  -1  -5  -4  848.13   34.24
   1  -5   4  902.96   33.64
  -1   5  -4  795.54   34.19
  -1  -5  -6  326.85   13.47
   1  -5   6  339.04   13.43
   1  -5   6  344.79   12.97
  -1   5  -6  357.67   13.58
  -1   5  -6  325.18   13.27
   1   5   6  339.31   13.60
   1  -5   6  324.18   13.02
  -1   5  -6  308.44   13.82
   1  -5   6  352.32   13.81
  -1  -5  -6  332.14   13.19
   1  -5   6  332.49   13.19
   1  -5   6  332.74   13.19
   1   5   6  340.38   12.87
  -1  -5  -6  319.23   13.13
   1   5   6  307.00   13.40
   1   5   6  324.66   13.02
   1   5   6  331.43   13.69
  -1   5  -6  334.60   13.78
  -1   5  -6  306.61   13.03
  -1   5  -6  307.01   14.03
   1  -5   6  295.04   13.17
  -1  -5  -8  265.82   11.40
   1  -5   8  265.63   11.36
  -1   5  -8  261.43   12.60
  -1   5  -8  300.68   11.55
   1  -5   8  282.70   11.13
  -1   5  -8  272.39   11.45
   1   5   8  266.94   11.67
  -1   5  -8  259.45   12.16
  -1   5  -8  261.77   10.98
  -1   5  -8  316.34   10.93
  -1  -5  -8  281.38   11.32
   1  -5   8  286.79   11.37
   1   5   8  277.62   10.95
   1   5   8  259.18   11.64
   1  -5   8  272.95   11.17
  -1  -5  -8  271.27   11.20
   1  -5   8  283.75   12.02
  -1   5  -8  249.52   11.00
   1   5   8  259.19   11.60
  -1   5  -8  272.71   11.85
   1  -5  10  112.82    5.68
   1  -5  10  102.92    4.63
  -1  -5 -10  100.18    4.68
   1   5  10  100.49    5.10
  -1   5 -10   97.48    5.36
  -1  -5 -10  107.19    4.95
   1  -5  10  103.76    4.91
   1   5  10  103.41    4.55
   1   5  10  106.10    5.27
  -1   5 -10  100.29    5.04
   1  -5  10  102.44    4.84
  -1  -5 -10  105.54    4.89
  -1   5 -10  107.22    5.91
  -1   5 -10  112.55    4.98
   1  -5  10  108.57    4.77
  -1   5 -12    2.05    0.55
   1   5  12    2.67    0.55
  -1  -5 -12    2.18    0.61
   1   5  12    2.48    0.39
   1   5  12    1.20    0.85
   1   5  12    2.47    0.51
  -1  -5 -12    2.04    0.64
   1  -5  12    2.25    0.58
  -1   5 -12    1.96    0.69
   1  -5  12    2.03    0.48
  -1   5 -12    1.74    0.48
  -1   5 -12    1.90    1.61
   1  -5  12    2.13    0.77
   1  -5  14   -0.11    0.84
  -1   5 -14    1.39    1.45
   1   5  14    0.11    0.90
   1   5  14    0.08    0.36
   1  -5  14    0.35    0.51
  -1  -5 -14    0.11    0.46
   1  -5  14   -0.30    0.40
  -1  -5 -14   -0.40    0.49
   1  -5  14   -0.09    0.37
  -1   5 -14   -0.46    0.47
   1   5  14    0.24    0.37
  -1   5 -14   -0.07    0.39
  -1   5 -16   86.32    5.53
   1   5  16   87.14    4.52
   1  -5  16   83.13    4.48
   1   5  16   81.97    4.10
  -1  -5 -16   78.37    4.39
  -1   5 -16   95.43    5.34
  -1   5 -16   88.72    4.08
   1  -5  16   84.07    4.15
  -1  -5 -16   85.09    4.07
   1  -5  16   82.18    3.85
  -1   5 -16   92.43    4.24
   1   5  16   76.41    3.98
   1  -5  18   16.91    1.22
  -1   5 -18   18.52    1.45
   1  -5  18   12.69    0.94
   1   5  18   17.49    1.49
   1  -5  18   21.14    1.87
  -1  -5 -18   19.71    1.77
  -1   5 -18   20.47    2.31
   1  -5  18   17.70    1.41
   1  -5  18   18.63    2.57
  -1   5 -18   15.63    2.28
   1   5  18   18.69    1.38
   1   5  20   25.68    1.94
   1  -5  20   30.38    2.34
  -1   5 -20   30.43    2.92
  -1  -5 -20   26.81    2.23
   1  -5  20   21.24    1.42
  -1  -5 -20   25.91    1.73
   1  -5  20   26.99    1.79
  -1   5 -20   27.54    3.06
   1  -5  20   30.05    3.32
  -1  -5 -22    0.67    0.84
  -1   5 -22    0.51    1.14
  -1  -5 -22   -0.48    1.07
   1  -5  22    1.30    2.17
  -1   5 -22   -2.81    1.46
   1   5  22    0.49    0.58
   1  -5  22    0.17    0.72
  -1   5 -24   45.15    3.96
  -1  -5 -24   46.51    3.26
  -1  -5 -24   41.45    3.67
   1  -5  24   44.95    4.42
   1   5  24   45.71    2.95
   1  -5  24   43.80    3.26
  -1   5 -26    1.12    1.26
  -1  -5 -26    0.19    0.82
   1  -5  26   -0.19    0.97
   1   5  26    0.28    0.70
   1  -5  26    0.30    2.60
  -1   5 -26    0.72    0.99
  -1  -5 -26    0.52    1.18
  -1   5 -28    5.81    1.79
  -1   5 -28   10.38    1.80
  -1  -5 -28    6.44    1.70
   1  -5  28    7.63    1.51
  -1   5 -30   13.30    2.04
  -1  -6  29    9.77    1.76
   1   6 -29    6.92    1.92
  -1  -6  27    5.05    1.28
  -1   6  27    4.75    1.04
   1   6 -27    3.83    1.50
   1  -6 -27    2.45    1.34
  -1  -6  27    2.02    2.42
  -1   6  25   21.09    1.81
  -1  -6  25   21.48    2.20
   1   6 -25   17.72    2.89
   1   6 -25   21.58    2.84
   1  -6 -25   17.24    1.96
   1  -6 -25   14.25    2.23
  -1  -6  25   20.49    3.31
  -1   6  23   17.91    1.64
  -1  -6  23   16.77    1.94
   1   6 -23   15.34    2.69
   1   6 -23   21.52    2.80
  -1   6  23   18.59    2.09
   1  -6 -23   17.19    2.28
  -1  -6  23   17.09    2.99
  -1  -6  23   19.48    1.54
  -1  -6  21   15.74    1.82
  -1   6  21   13.07    1.34
   1   6 -21   15.30    2.33
   1   6 -21   17.65    2.78
  -1  -6  21   17.27    1.46
   1  -6 -21   12.21    1.87
  -1   6  21   14.78    1.74
  -1   6  19    8.75    1.32
   1  -6 -19    7.43    1.52
  -1   6  19    8.29    1.04
  -1  -6  19    7.22    1.22
   1   6 -19    6.41    1.71
   1  -6 -19    7.41    1.08
  -1  -6  19    7.68    1.04
  -1  -6  19    7.63    0.88
   1   6 -19    9.08    2.27
  -1   6  19    7.27    1.03
  -1  -6  17  190.94    7.99
   1  -6 -17  188.02    9.19
  -1   6  17  183.74    8.50
  -1   6  17  173.94    8.03
  -1  -6  17  194.49    8.78
   1   6 -17  188.43   10.17
   1  -6 -17  199.98    8.51
  -1  -6  17  175.10    8.15
  -1   6  17  192.43    8.38
   1   6 -17  205.92    8.42
  -1  -6  17  192.02    9.24
   1  -6 -15    6.36    1.33
  -1   6  15    7.54    1.17
   1   6 -15    6.53    0.64
  -1   6  15    8.17    0.84
  -1  -6  15    6.09    1.04
   1  -6 -15    7.71    1.04
  -1  -6  15    8.85    0.92
  -1  -6  15    8.23    1.57
  -1   6  15    6.18    0.94
   1   6 -15    7.83    1.03
  -1  -6  15    7.32    0.99
  -1  -6  15    4.74    1.51
   1   6 -15    6.08    2.16
   1   6 -13   12.42    2.39
  -1  -6  13   16.26    1.97
  -1  -6  13   17.30    1.31
   1   6 -13   16.06    0.97
  -1   6  13   15.76    1.15
   1  -6 -13   15.02    1.45
  -1  -6  13   16.06    1.55
   1  -6 -13   14.30    1.32
   1   6 -13   17.63    1.51
  -1   6  13   16.42    1.49
  -1   6  13   12.86    1.48
   1   6 -13   15.47    1.00
   1  -6 -13   12.88    1.74
  -1  -6  13   14.08    1.36
   1  -6 -13   14.18    1.38
  -1  -6  11  331.21   13.47
   1  -6 -11  309.54   13.48
  -1   6  11  345.24   13.68
   1   6 -11  319.56   13.49
   1   6 -11  302.14   14.67
   1   6 -11  329.18   13.05
  -1  -6  11  337.19   13.60
   1  -6 -11  330.55   13.43
  -1   6  11  319.96   12.89
   1  -6 -11  333.03   13.25
   1   6 -11  311.28   12.87
   1  -6 -11  325.16   14.06
  -1  -6  11  326.09   13.23
  -1   6  11  315.24   13.58
  -1  -6  11  346.47   14.46
  -1  -6   9  182.72    7.97
   1  -6  -9  190.88    8.04
  -1  -6   9  194.75    7.57
  -1   6   9  205.31    8.23
   1   6  -9  187.61    7.86
  -1  -6   9  165.96    7.52
   1   6  -9  161.38    8.74
   1   6  -9  170.84    7.78
  -1  -6   9  186.15    7.93
   1  -6  -9  182.18    7.76
  -1   6   9  183.66    7.29
  -1   6   9  179.73    8.20
   1  -6  -9  196.43    7.64
  -1  -6   9  180.78    7.73
   1  -6  -9  174.54    7.76
  -1  -6   9  177.34    8.54
  -1   6   9  167.83    8.00
  -1   6   9  166.01    7.55
   1   6  -9  174.19    7.45
  -1   6   7   80.47    4.07
  -1  -6   7   80.78    3.44
   1  -6  -7   80.08    3.47
   1  -6  -7   78.29    3.52
   1   6  -7   77.98    3.66
  -1  -6   7   74.12    3.44
   1   6  -7   68.34    4.34
  -1   6   7   75.60    4.02
  -1  -6   7   78.89    3.73
   1  -6  -7   74.58    3.76
  -1  -6   7   77.66    4.20
   1   6  -7   77.90    4.69
   1   6  -7   70.75    3.52
  -1   6   7   74.89    3.44
   1  -6  -7   73.33    3.53
  -1   6   7   78.02    3.22
  -1   6   7   69.69    3.87
   1  -6  -7   74.46    3.94
  -1  -6   7   77.61    3.95
  -1  -6   7   75.42    3.57
  -1   6   5  905.35   30.98
  -1  -6   5  809.43   29.92
  -1  -6   5  760.85   30.65
   1   6  -5  825.30   30.18
   1  -6  -5  785.64   30.05
   1  -6  -5  838.73   29.97
  -1  -6   5  789.07   29.92
   1   6  -5  751.58   29.88
   1   6  -5  708.30   30.77
  -1  -6   5  756.59   30.31
  -1   6   5  709.28   30.63
   1  -6  -5  752.76   30.33
   1  -6  -5  755.58   30.66
   1   6  -5  716.37   30.26
   1   6  -5  768.28   31.33
  -1   6   5  797.53   29.89
   1  -6  -5  767.71   29.97
  -1   6   5  681.84   30.29
   1  -6  -5  756.01   30.58
  -1  -6   5  774.86   30.63
   1   6  -5  696.36   30.81
   1   6  -3   -0.27    0.63
   1  -6  -3    0.08    0.38
  -1  -6   3   -0.08    0.39
   1  -6  -3    0.18    0.43
   1   6  -3    0.15    1.01
  -1  -6   3    0.33    0.33
   1  -6  -3    0.22    0.19
  -1   6   3    0.43    0.34
   1   6  -3    0.77    0.43
  -1  -6   3    0.37    0.29
  -1   6   3    0.34    0.30
   1   6  -3    0.65    0.32
   1   6  -3    0.24    0.28
   1  -6  -3    0.47    0.29
   1  -6  -3    0.32    0.32
   1   6  -3   -0.09    0.93
   1  -6  -3   -0.10    0.47
  -1   6   3    0.42    0.27
  -1  -6   1    3.64    0.64
   1  -6  -1   10.67    0.93
  -1   6   1    5.68    0.87
  -1  -6   1    3.82    0.62
   1   6  -1   11.36    1.50
  -1   6   1    3.37    0.86
   1  -6  -1    5.30    0.71
   1  -6  -1    2.82    0.55
  -1  -6   1    4.39    0.34
   1  -6  -1    3.77    0.32
  -1   6   1    5.68    0.56
   1   6  -1    3.63    0.64
  -1  -6   1    3.74    0.50
  -1   6   1    3.45    0.48
  -1  -6   1    3.15    0.55
   1   6  -1    3.87    0.46
   1   6  -1    3.79    0.49
   1  -6  -1    3.98    0.53
  -1  -6   1    3.30    0.77
   1  -6  -1    3.56    0.78
   1   6  -1    3.07    0.58
  -1   6   1    3.97    0.51
  -1   6  -1   14.25    1.54
  -1  -6  -1   14.88    1.17
  -1  -6  -1   14.23    1.13
   1  -6   1   13.84    1.17
  -1  -6  -1   12.83    1.20
  -1   6  -1   14.21    1.27
   1  -6   1   14.95    0.98
  -1  -6  -1   13.37    0.79
   1  -6   1   14.46    0.68
   1   6   1   12.71    0.93
   1   6   1   14.47    1.23
   1   6   1   14.10    0.91
  -1  -6  -1   15.53    1.08
  -1   6  -1   15.20    0.89
   1  -6   1   13.22    1.10
  -1   6  -1   15.01    0.94
  -1  -6  -1   15.47    1.40
  -1   6  -1   14.02    1.11
   1   6   1   13.79    1.02
   1   6   3    1.10    0.33
  -1   6  -3    1.83    0.66
  -1  -6  -3    1.16    0.38
  -1   6  -3    1.45    0.36
  -1   6  -3    0.88    0.31
  -1  -6  -3    0.72    0.34
   1   6   3    0.74    0.57
   1  -6   3    1.01    0.36
   1   6   3    1.13    0.34
  -1   6  -3    0.72    0.34
  -1   6  -3   -0.09    0.58
   1  -6   3    1.51    0.54
  -1  -6  -3    1.22    0.47
   1  -6   3    1.09    0.48
  -1   6  -3   -0.13    0.82
  -1  -6  -3    0.21    0.59
  -1   6  -3    0.97    0.48
  -1  -6  -3    0.97    0.29
   1   6   3    1.54    0.42
  -1  -6  -3    0.82    0.59
   1  -6   3    0.87    0.46
  -1  -6  -5   31.59    2.17
   1  -6   5   33.62    2.17
  -1   6  -5   36.52    2.31
   1  -6   5   32.27    1.61
  -1  -6  -5   35.16    1.75
  -1   6  -5   35.75    1.87
  -1  -6  -5   33.09    1.84
   1   6   5   30.35    2.14
  -1   6  -5   32.31    1.52
   1  -6   5   33.79    1.68
  -1   6  -5   31.44    2.34
   1  -6   5   29.00    1.87
  -1  -6  -5   30.84    1.92
   1  -6   5   32.47    2.24
   1  -6   5   34.70    1.82
  -1  -6  -5   33.37    1.77
   1   6   5   29.72    1.96
   1   6   5   29.27    2.41
   1   6   5   35.47    1.64
  -1   6  -5   32.65    2.54
  -1   6  -5   29.57    1.83
  -1  -6  -5   30.51    2.29
   1  -6   5   29.16    1.93
   1  -6   7   10.62    1.16
  -1  -6  -7    9.84    1.16
  -1   6  -7   11.19    1.22
   1  -6   7   11.04    0.85
  -1  -6  -7   11.66    0.91
  -1   6  -7   11.09    1.03
   1   6   7   11.57    1.33
   1  -6   7   12.52    0.95
  -1   6  -7   10.55    1.77
   1  -6   7   12.53    1.07
  -1  -6  -7   11.45    1.05
   1  -6   7   13.65    1.47
   1  -6   7   12.45    1.03
  -1  -6  -7   10.98    0.99
   1   6   7   11.29    0.77
   1   6   7    9.59    1.15
   1   6   7    8.49    1.38
  -1   6  -7   11.20    1.68
  -1   6  -7    9.98    0.91
   1   6   7   11.20    0.90
   1  -6   7    9.44    0.98
  -1  -6  -9  131.49    6.29
   1  -6   9  127.88    6.25
   1  -6   9  151.41    5.88
  -1   6  -9  150.34    6.51
  -1   6  -9  143.65    6.29
   1  -6   9  130.86    5.92
  -1   6  -9  132.32    7.15
  -1   6  -9  128.63    5.84
  -1   6  -9  156.35    5.79
   1   6   9  138.03    5.72
  -1  -6  -9  136.80    6.13
   1  -6   9  138.10    6.15
  -1  -6  -9  146.83    5.98
  -1  -6  -9  132.64    6.06
   1  -6   9  132.03    6.01
   1  -6   9  161.07    7.14
  -1   6  -9  128.33    5.83
  -1   6  -9  130.13    6.88
   1   6   9  123.25    5.87
   1   6   9  136.12    6.66
  -1   6 -11  100.15    4.51
  -1   6 -11  107.90    5.82
   1   6  11   98.87    5.32
  -1  -6 -11   98.10    5.62
  -1  -6 -11  104.62    5.00
   1   6  11   98.93    4.47
   1  -6  11  100.11    4.91
   1  -6  11  105.78    4.66
  -1   6 -11  109.62    5.14
  -1   6 -11  102.11    5.07
  -1   6 -11  101.56    6.09
   1  -6  11  108.30    4.75
   1  -6  11  122.76    6.01
  -1  -6 -11  101.75    4.77
  -1  -6 -11  101.61    4.96
   1  -6  11   98.47    4.94
  -1   6 -13   11.51    2.37
   1  -6  13   15.56    1.45
   1   6  13   15.21    1.14
   1   6  13   17.49    1.11
  -1  -6 -13   13.12    1.31
  -1   6 -13   16.66    1.49
   1   6  13   17.60    1.48
   1  -6  13   14.86    1.22
   1   6  13   15.19    1.77
  -1  -6 -13   13.59    1.87
   1  -6  15   14.90    1.24
   1  -6  15   16.10    1.57
   1   6  15   15.38    1.24
  -1  -6 -15   16.43    2.04
   1   6  15   15.42    1.79
  -1   6 -15   12.10    2.54
  -1  -6 -15   14.36    1.39
   1  -6  15   16.97    1.51
  -1   6 -15   16.11    1.52
   1   6  15   15.48    1.42
   1  -6  17   10.02    1.02
   1   6  17   10.15    1.65
  -1  -6 -17    7.00    1.54
  -1   6 -17    9.41    1.72
   1   6  17   10.42    1.09
   1  -6  17   11.78    1.37
  -1   6 -17   10.22    2.20
   1  -6  17   10.50    1.20
  -1  -6 -17    8.47    1.08
   1   6  17   10.85    1.15
  -1  -6 -19    9.02    1.75
   1   6  19    9.79    1.19
   1  -6  19   12.15    1.48
  -1  -6 -19   13.35    1.47
  -1   6 -19   15.43    2.11
  -1   6 -19    9.80    2.25
   1  -6  19   10.39    2.14
   1  -6  19   13.55    1.35
  -1  -6 -19   14.28    1.33
   1   6  19   11.27    1.19
   1   6  21    3.28    0.83
   1  -6  21    4.28    1.01
  -1   6 -21    2.58    1.21
  -1  -6 -21    4.64    0.99
   1  -6  21   -1.28    1.95
   1  -6  21    2.66    0.74
  -1  -6 -21    1.21    1.12
  -1   6 -21    1.23    1.65
   1  -6  23   28.40    2.50
   1   6  23   32.28    2.25
  -1  -6 -23   31.80    2.50
  -1   6 -23   33.57    3.28
   1  -6  23   24.73    3.29
  -1  -6 -23   28.73    3.01
  -1   6 -23   26.85    3.30
  -1   6 -25   14.61    2.28
   1  -6  25   11.81    2.72
  -1  -6 -25   10.94    2.01
   1  -6  25   15.77    1.90
   1   6  25   12.84    1.52
  -1  -6 -25   13.79    1.73
  -1   6 -27   46.25    3.94
   1  -6  27   38.88    3.17
  -1   6 -29   40.37    3.66
  -1  -7  28   66.70    4.44
  -1  -7  26    3.10    1.11
  -1   7  26    1.65    0.85
   1  -7 -26    1.49    1.25
   1   7 -26    0.38    1.83
   1   7 -26    0.33    1.24
  -1   7  24   -0.11    0.74
  -1  -7  24    0.56    0.78
   1   7 -24    2.54    1.46
   1  -7 -24    0.96    1.13
   1   7 -24    0.75    1.66
  -1  -7  22    0.35    0.74
  -1   7  22   -0.61    0.67
   1   7 -22    0.30    1.28
  -1  -7  22   -0.36    0.57
   1  -7 -22    0.23    1.04
  -1   7  22    1.39    1.32
   1   7 -22    0.73    1.83
  -1  -7  20    1.65    0.87
  -1   7  20    0.09    0.58
   1   7 -20    0.58    1.13
   1  -7 -20   -0.27    0.63
   1  -7 -20    0.66    0.63
  -1  -7  20    0.49    0.63
  -1   7  20    0.33    1.06
   1  -7 -20    0.22    1.01
   1   7 -20    0.35    1.85
  -1   7  18   57.03    3.04
  -1  -7  18   62.61    3.75
   1  -7 -18   57.55    3.41
   1   7 -18   68.08    5.29
  -1   7  18   57.26    3.76
   1  -7 -18   57.00    4.02
   1  -7 -18   62.08    3.58
  -1   7  16    1.05    0.95
   1  -7 -16    3.34    1.20
  -1   7  16    1.43    0.53
  -1  -7  16    1.40    0.76
  -1  -7  16    2.09    1.27
  -1  -7  16    2.39    0.76
   1  -7 -16    2.78    0.73
   1   7 -16    2.19    2.23
  -1  -7  14   13.39    1.93
   1   7 -14   13.21    0.84
   1   7 -14   13.82    0.78
  -1  -7  14   13.36    1.49
  -1   7  14   13.29    1.02
   1  -7 -14   12.81    1.24
   1   7 -14   13.29    2.57
   1  -7 -14   10.96    1.74
   1   7 -14   11.93    0.97
  -1   7  14   11.16    1.55
   1  -7 -14   12.43    1.39
  -1  -7  14   11.87    1.38
  -1  -7  12  279.81   11.95
  -1  -7  12  298.92   12.43
   1  -7 -12  288.32   12.46
   1   7 -12  282.49   11.85
  -1  -7  12  302.78   12.46
  -1   7  12  281.21   11.64
   1  -7 -12  312.30   12.35
   1  -7 -12  309.43   12.02
  -1   7  12  287.55   12.70
  -1  -7  12  320.68   13.53
   1   7 -12  289.61   13.86
   1   7 -12  285.93   11.75
   1   7 -10    9.95    2.06
   1   7 -10    9.91    1.40
   1   7 -10    6.82    0.81
  -1   7  10    9.09    1.41
  -1  -7  10    8.71    1.20
   1  -7 -10    5.84    1.02
   1  -7 -10    9.61    1.04
  -1  -7  10    6.91    0.98
  -1   7  10    8.45    0.68
   1  -7 -10   10.27    0.91
  -1  -7  10    8.60    1.42
  -1  -7  10    8.86    0.95
   1  -7  -8  101.07    4.52
   1   7  -8  105.07    4.69
   1  -7  -8  106.04    4.45
  -1  -7   8  106.70    4.43
   1   7  -8  100.80    5.74
  -1   7   8   95.65    5.21
  -1  -7   8   95.21    5.28
   1  -7  -8   93.66    5.17
   1   7  -8   89.55    4.56
   1   7  -8  103.50    6.06
   1  -7  -8   97.37    4.56
  -1   7   8  101.65    4.18
  -1  -7   8  103.54    5.07
   1  -7  -8   94.73    4.98
  -1  -7   8   96.18    4.57
  -1   7   6  107.92    4.66
   1   7  -6  118.89    4.91
   1  -7  -6  111.17    4.76
   1  -7  -6  116.92    4.73
  -1  -7   6  111.47    4.62
   1   7  -6   98.14    4.47
  -1   7   6  102.09    5.21
   1   7  -6   96.35    5.59
  -1   7   6  102.07    5.52
  -1  -7   6  103.98    5.41
   1   7  -6  105.15    6.16
   1  -7  -6  103.96    5.36
   1   7  -6   96.24    4.97
   1  -7  -6  106.09    4.72
  -1   7   6   97.05    5.10
   1  -7  -6   95.12    5.24
  -1  -7   6  104.69    5.33
  -1  -7   6  104.13    4.92
   1   7  -4  296.59   13.71
   1  -7  -4  284.96   12.79
  -1  -7   4  309.80   12.11
   1  -7  -4  287.43   12.09
  -1   7   4  286.20   12.51
   1   7  -4  295.63   12.27
  -1   7   4  289.50   12.66
   1   7  -4  308.29   12.29
  -1  -7   4  278.21   12.76
   1  -7  -4  302.67   12.26
   1   7  -4  362.00   12.27
   1  -7  -4  281.62   12.87
  -1   7   4  296.48   12.19
   1   7  -4  267.20   12.87
  -1   7   2  235.70   10.76
  -1  -7   2  241.14    9.77
  -1  -7   2  240.83   10.12
   1  -7  -2  242.04   10.32
   1   7  -2  259.21   11.31
   1  -7  -2  200.12    9.99
  -1  -7   2  241.67    9.45
   1  -7  -2  239.40    9.53
  -1   7   2  244.55    9.96
   1   7  -2  255.86   10.07
  -1   7   2  247.06   10.17
   1   7  -2  249.26    9.84
   1   7  -2  260.56    9.78
  -1  -7   2  233.77   10.16
   1  -7  -2  243.93    9.91
  -1   7   2  237.37    9.85
   1   7  -2  227.25   10.24
   1  -7  -2  247.44   10.51
  -1   7   0   10.29    1.23
  -1   7   0    8.86    1.43
   1  -7   0    8.85    0.94
   1   7   0   11.13    1.75
  -1  -7   0    8.66    1.02
   1  -7   0    7.70    0.96
  -1  -7   0    8.50    0.94
   1  -7   0    9.42    0.55
  -1  -7   0   11.05    0.65
   1   7   0    8.67    0.81
  -1   7   0    9.54    0.81
   1  -7   0    9.63    0.97
  -1  -7   0    9.24    0.96
   1   7   0    9.79    0.99
  -1   7   0    9.63    0.97
   1   7   0    9.27    0.86
   1   7   0   11.24    1.16
  -1   7   0    9.61    0.97
   1  -7   0   11.37    1.28
  -1  -7   0   11.44    1.29
  -1   7  -2    2.79    0.77
   1  -7   2    4.04    0.73
  -1  -7  -2    3.90    0.79
  -1   7  -2    4.63    0.83
  -1   7  -2    3.15    1.11
  -1  -7  -2    3.67    0.43
   1  -7   2    3.89    0.29
   1   7   2    3.99    0.85
  -1   7  -2    3.34    0.61
   1   7   2    4.37    0.55
   1  -7   2    4.07    0.58
  -1  -7  -2    3.02    0.54
   1   7   2    3.64    0.61
  -1   7  -2    3.74    0.50
  -1   7  -2    4.34    0.53
  -1  -7  -2    3.56    0.85
   1   7   2    3.07    0.54
   1  -7   4   33.15    2.16
   1  -7   4   32.89    2.31
   1  -7   4   36.51    1.82
  -1  -7  -4   33.38    2.40
  -1   7  -4   32.13    2.77
   1   7   4   30.23    2.68
  -1   7  -4   30.98    2.11
  -1  -7  -4   33.20    1.81
   1   7   4   28.18    2.01
  -1  -7  -4   46.23    2.18
  -1   7  -4   37.58    1.82
  -1  -7  -4   33.17    1.94
  -1   7  -4   35.37    1.90
  -1  -7  -4   32.49    2.35
   1  -7   4   36.86    2.45
  -1   7  -4   36.81    1.83
   1   7   4   34.86    1.71
   1   7   4   32.73    2.33
   1   7   4   38.24    1.93
  -1   7  -4   32.45    2.43
  -1   7  -6   91.91    5.21
   1  -7   6  110.97    5.24
   1  -7   6   98.94    4.40
  -1  -7  -6  100.78    4.43
  -1  -7  -6   97.91    4.94
   1  -7   6   98.31    4.93
  -1   7  -6  107.97    4.52
  -1  -7  -6  108.39    4.38
  -1  -7  -6  105.38    4.50
   1  -7   6  108.68    4.27
  -1   7  -6   80.38    3.89
   1   7   6  102.07    5.04
  -1   7  -6   95.92    4.53
  -1   7  -6  103.32    5.58
   1   7   6  107.29    4.17
   1   7   6   96.19    5.36
  -1  -7  -6  103.89    5.21
   1  -7   6  101.86    4.68
  -1   7  -6   83.72    3.91
   1  -7   8   16.56    1.79
  -1   7  -8   20.26    1.39
  -1  -7  -8   19.59    1.39
   1   7   8   16.67    1.05
   1  -7   8   17.54    1.34
   1  -7   8   14.79    1.53
  -1  -7  -8   16.12    1.58
  -1   7  -8   17.34    2.30
   1  -7   8   19.93    1.26
  -1   7  -8   14.38    1.24
  -1   7  -8   17.32    2.20
  -1  -7  -8   18.65    1.91
   1   7   8   17.14    1.98
  -1   7  -8   18.84    1.43
  -1  -7  -8   19.46    1.27
  -1  -7  -8   17.39    1.33
  -1  -7 -10   24.27    1.57
  -1   7 -10   26.21    1.85
   1  -7  10   24.12    1.57
   1  -7  10   23.02    1.88
  -1  -7 -10   24.28    1.92
  -1   7 -10   22.10    2.76
  -1   7 -10   23.04    1.66
  -1   7 -10   24.69    1.43
   1  -7  10   24.18    1.71
   1   7  10   23.77    1.36
  -1  -7 -10   21.35    1.69
   1  -7  10   23.03    2.27
  -1   7 -10   22.32    1.49
   1   7  10   23.60    2.31
  -1   7 -10   22.30    2.58
   1  -7  12    3.16    1.12
  -1   7 -12    2.77    0.53
   1   7  12    3.38    1.24
   1  -7  12    3.24    0.72
   1   7  12    2.92    0.51
   1  -7  12    2.92    0.80
  -1  -7 -12    2.89    0.79
   1  -7  12    2.71    0.78
  -1   7 -12    2.01    2.06
  -1  -7 -12    2.49    0.63
   1   7  14  225.70   10.23
  -1  -7 -14  210.73   10.35
  -1   7 -14  207.76    8.93
   1   7  14  220.55    8.97
   1  -7  14  223.83    9.57
  -1   7 -14  220.95   11.27
  -1  -7 -14  215.60    9.54
  -1  -7 -14  220.46    9.28
  -1  -7 -16   28.74    2.81
   1   7  16   31.05    2.81
   1   7  16   31.79    1.90
   1  -7  16   28.35    2.25
  -1   7 -16   27.20    3.55
   1  -7  16   34.61    2.39
  -1  -7 -16   31.70    2.25
  -1  -7 -18    5.76    1.48
   1   7  18    5.27    0.83
   1  -7  18    7.46    1.15
  -1   7 -18   10.63    2.42
   1  -7  18    5.93    1.06
  -1   7 -18    6.78    1.53
  -1  -7 -20   14.41    2.16
   1  -7  20   11.00    1.48
   1   7  20   11.64    1.20
  -1   7 -20   11.07    2.45
   1  -7  20   11.48    1.38
  -1   7 -20   13.71    2.23
   1   7  22    8.70    1.11
   1  -7  22   11.24    1.55
  -1   7 -22   11.37    2.46
  -1  -7 -22   10.55    1.95
  -1   7 -22   10.15    1.89
   1  -7  24   19.87    2.11
   1   7  24   19.00    1.67
  -1   7 -24   13.76    2.71
  -1  -7 -24   19.73    2.53
  -1  -7 -24   17.73    1.85
   1  -7  26   58.46    3.93
   1   7  26   61.01    3.48
  -1  -8  27   24.09    2.43
   1   8 -25   21.96    3.44
  -1  -8  25   19.76    2.11
  -1   8  25   17.61    1.60
   1  -8 -23    0.96    1.18
   1   8 -23    3.23    1.60
  -1   8  23    3.17    0.77
  -1  -8  23    3.33    1.07
   1   8 -23    4.76    2.10
   1  -8 -23    3.49    0.89
   1  -8 -21    1.62    1.18
  -1   8  21    1.43    1.40
   1   8 -21    0.62    1.28
   1  -8 -21    1.26    0.72
  -1  -8  21    1.29    0.72
   1   8 -21    1.54    1.84
  -1  -8  21    0.50    0.79
  -1   8  21    1.26    0.57
  -1  -8  19    3.11    1.00
  -1   8  19    3.19    0.64
  -1  -8  19    5.03    1.06
   1  -8 -19    3.37    0.94
  -1   8  19    1.94    1.31
   1  -8 -19    3.53    1.27
   1  -8 -19    1.81    0.83
  -1  -8  17    0.86    1.11
   1  -8 -17    1.47    1.09
  -1   8  17    0.19    1.18
  -1  -8  17    0.87    0.72
  -1   8  17    0.33    0.42
  -1  -8  17    0.65    0.73
   1  -8 -17    0.63    0.73
  -1  -8  17    0.80    0.86
   1  -8 -17    1.09    0.65
   1   8 -17   -0.35    2.22
  -1  -8  15   83.67    5.53
   1  -8 -15   79.82    4.92
  -1   8  15   79.06    4.79
  -1   8  15   78.83    3.66
  -1  -8  15   81.00    4.40
   1  -8 -15   86.74    4.06
  -1  -8  15   75.79    4.35
  -1  -8  15   78.99    4.03
   1   8 -15   78.33    5.99
   1   8 -13   16.49    1.28
  -1   8  13   15.34    1.98
  -1   8  13   16.19    1.10
  -1  -8  13   16.75    1.60
  -1  -8  13   16.85    1.38
   1  -8 -13   14.71    1.26
   1  -8 -13   18.68    1.78
  -1  -8  13   16.90    1.70
   1   8 -13   18.54    3.02
  -1  -8  13   21.14    2.42
   1   8 -11   40.40    3.72
   1   8 -11   38.72    2.62
  -1  -8  11   43.16    2.59
  -1   8  11   34.85    1.92
   1  -8 -11   44.48    2.54
   1  -8 -11   43.63    2.87
  -1  -8  11   36.03    2.65
  -1  -8  11   42.43    2.24
  -1  -8  11   42.63    3.33
   1  -8 -11   42.62    2.24
   1  -8 -11   38.83    2.28
  -1   8  11   39.46    3.04
   1   8 -11   40.93    2.33
   1  -8  -9    3.63    0.64
   1  -8  -9    4.64    0.67
  -1  -8   9    4.88    1.16
  -1   8   9    2.24    1.09
   1   8  -9    3.97    0.80
   1  -8  -9    4.20    1.06
   1  -8  -9    4.92    0.75
  -1  -8   9    5.02    0.80
  -1  -8   9    5.56    0.70
   1   8  -9    5.02    1.87
   1  -8  -9    3.85    0.98
  -1  -8   9    4.88    1.03
  -1  -8   9    3.94    0.74
  -1   8   7    6.65    0.70
   1  -8  -7    5.80    0.74
   1   8  -7    9.05    0.97
   1  -8  -7    6.96    0.78
  -1  -8   7    4.77    1.09
  -1   8   7    4.67    1.23
   1  -8  -7    3.97    0.96
   1   8  -7    6.60    2.10
   1  -8  -7    5.65    0.74
  -1  -8   7    6.16    0.70
   1   8  -7    8.60    1.84
  -1  -8   7    5.84    1.12
   1  -8  -7    4.79    1.02
  -1  -8   7    5.73    0.87
   1   8  -7    3.94    0.47
  -1   8   5  106.32    4.85
   1  -8  -5  111.92    4.93
   1   8  -5  109.07    4.92
   1   8  -5   98.56    4.79
  -1   8   5  105.43    5.38
   1   8  -5   96.30    5.71
  -1  -8   5  100.18    5.46
  -1  -8   5  113.02    4.77
  -1   8   5  106.97    5.94
   1   8  -5  114.27    6.66
   1  -8  -5  105.98    5.49
   1  -8  -5  103.22    4.74
  -1  -8   5  103.72    5.54
   1  -8  -5  103.49    5.55
  -1  -8   5  107.14    5.17
   1  -8  -3   39.76    2.55
  -1  -8   3   33.11    2.23
  -1  -8   3   36.63    2.05
   1   8  -3   37.01    3.40
   1  -8  -3   35.78    1.83
  -1  -8   3   38.64    1.70
  -1   8   3   37.49    2.30
  -1   8   3   35.10    2.39
   1   8  -3   35.79    2.23
   1   8  -3   39.26    2.11
   1   8  -3   42.38    2.08
  -1  -8   3   38.39    2.48
   1  -8  -3   39.81    2.19
  -1   8   3   36.73    2.13
   1   8  -3   34.44    2.66
   1  -8  -3   35.83    2.61
   1  -8  -1  260.50   11.73
  -1  -8   1  275.11   11.58
  -1  -8   1  286.18   11.86
   1   8  -1  300.01   13.29
  -1   8   1  287.46   12.78
   1  -8  -1  279.53   11.94
  -1  -8   1  277.13   11.02
   1  -8  -1  282.33   11.05
  -1   8   1  263.74   11.56
  -1   8   1  306.10   11.84
   1   8  -1  309.43   11.86
   1  -8  -1  282.76   11.66
  -1  -8   1  274.17   11.79
  -1   8   1  292.89   11.73
   1   8  -1  269.97   11.87
  -1  -8   1  287.04   12.26
   1  -8  -1  289.48   12.27
   1  -8   1   82.36    4.01
  -1   8  -1   77.17    4.94
  -1  -8  -1   75.17    4.09
  -1  -8  -1   84.10    4.31
  -1  -8  -1   83.80    3.58
   1  -8   1   80.78    3.39
  -1   8  -1   84.11    3.85
   1  -8   1   87.81    4.24
  -1  -8  -1   88.75    4.13
  -1   8  -1   83.35    4.25
   1   8   1   88.55    4.16
  -1   8  -1   89.60    4.09
   1   8   1   94.88    4.42
  -1  -8  -1   83.35    4.55
   1  -8   3   52.22    3.27
  -1   8  -3   52.36    3.26
   1  -8   3   59.39    2.88
  -1   8  -3   54.69    3.96
  -1  -8  -3   60.13    3.43
   1  -8   3   56.91    2.37
  -1  -8  -3   55.67    2.69
   1   8   3   58.54    3.40
  -1   8  -3   64.13    2.94
   1   8   3   55.38    2.96
  -1   8  -3   52.88    3.41
  -1   8  -3   58.64    2.77
  -1  -8  -3   60.79    3.02
  -1   8  -3   66.96    2.90
   1  -8   3   49.36    3.37
  -1  -8  -3   58.51    3.49
   1  -8   3   57.10    3.24
   1  -8   5   29.80    2.35
  -1  -8  -5   28.21    2.31
  -1   8  -5   28.82    2.55
   1  -8   5   29.80    2.37
   1  -8   5   33.69    1.82
  -1  -8  -5   27.89    1.76
  -1   8  -5   30.67    1.69
   1   8   5   30.21    1.82
  -1  -8  -5   32.06    2.40
  -1   8  -5   31.07    2.97
   1   8   5   27.37    2.84
   1  -8   5   32.30    1.78
  -1   8  -5   26.33    2.04
  -1   8  -5   36.20    1.93
  -1   8  -5   36.86    1.82
  -1  -8  -5   41.51    2.20
  -1  -8  -5   31.47    1.91
   1  -8   5   30.25    2.14
  -1   8  -7   -0.08    0.44
  -1  -8  -7    2.48    0.60
  -1   8  -7    0.64    0.44
  -1  -8  -7   -0.21    0.44
   1  -8   7    0.61    0.45
   1  -8   7    0.32    0.67
  -1   8  -7   -0.32    0.52
   1  -8   7    0.07    0.35
  -1  -8  -7    0.45    0.44
  -1  -8  -7    0.27    0.74
   1  -8   7   -0.27    0.76
  -1   8  -7    0.19    1.31
  -1   8  -7   -0.22    1.30
  -1  -8  -7    0.46    0.84
   1   8   7   -0.40    1.25
  -1   8  -7    0.09    0.49
   1  -8   7    0.10    0.59
  -1   8  -9   10.89    2.10
   1  -8   9   12.10    1.63
  -1   8  -9   14.05    1.22
  -1   8  -9   15.53    2.31
   1   8   9    9.86    1.76
  -1   8  -9   12.76    1.19
  -1  -8  -9   15.48    1.78
  -1  -8  -9   11.52    1.18
   1  -8   9   13.27    1.16
   1  -8   9   12.60    1.05
  -1  -8  -9   18.15    1.68
   1  -8   9   11.26    1.42
  -1  -8  -9   13.99    1.23
  -1  -8  -9   12.32    1.07
  -1  -8 -11    1.00    0.50
  -1  -8 -11    0.95    0.53
   1  -8  11    0.85    0.56
  -1   8 -11   -0.13    0.91
   1   8  11    0.61    1.27
  -1  -8 -11    0.75    1.00
  -1   8 -11    0.75    0.43
   1  -8  11    1.10    0.57
   1   8  11    0.54    0.39
  -1   8 -11   -0.52    2.08
   1  -8  11    0.42    0.78
   1  -8  11    0.68    0.69
  -1  -8 -11    0.27    0.72
  -1   8 -13  103.07    6.82
   1   8  13  102.82    6.06
   1  -8  13  100.78    5.08
   1   8  13  103.09    4.60
   1  -8  13  110.79    6.34
   1  -8  13  105.29    4.83
  -1  -8 -13  109.27    4.89
  -1  -8 -13  106.18    5.40
   1   8  15    1.92    1.55
   1  -8  15    1.64    0.68
   1   8  15    2.05    0.53
  -1  -8 -15    2.26    0.70
   1  -8  15    0.77    0.77
  -1   8 -15    3.19    2.38
  -1  -8 -15    2.14    0.85
   1  -8  15    3.24    0.92
  -1  -8 -17   31.08    2.13
   1  -8  17   33.91    2.40
   1   8  17   29.30    1.85
  -1   8 -17   30.54    3.91
   1  -8  17   32.93    2.57
  -1  -8 -17   30.54    2.36
  -1  -8 -17   23.83    2.71
   1   8  17   37.35    3.27
  -1  -8 -19    8.58    1.68
  -1   8 -19    4.05    1.42
  -1  -8 -19    4.48    1.04
   1  -8  19    7.79    1.28
  -1  -8 -19    7.07    1.19
   1  -8  19    5.74    1.14
   1   8  19    5.73    0.82
  -1   8 -19    9.36    2.40
   1   8  21    2.00    0.68
   1  -8  21    1.21    0.82
  -1  -8 -21   -0.25    1.12
  -1   8 -21    3.70    2.13
   1  -8  21    1.97    0.88
  -1   8 -23    3.82    2.02
   1   8  23    2.30    0.74
   1  -8  23    3.04    1.04
   1  -8  25    7.27    1.38
   1   8  25    6.43    1.04
   1  -8  27    6.73    1.42
   1   9 -24    9.53    2.76
  -1  -9  24   10.10    1.54
  -1   9  24   11.47    1.19
   1   9 -22   10.11    3.02
  -1  -9  22    7.03    1.35
  -1   9  22   10.08    1.06
   1  -9 -20    1.40    1.03
  -1   9  20    2.37    1.78
  -1  -9  20    2.01    0.92
  -1   9  20    1.31    0.57
   1  -9 -20    1.30    0.79
  -1  -9  20    1.51    0.95
  -1  -9  20    2.17    0.87
   1  -9 -18    2.68    1.22
  -1   9  18    3.18    1.62
  -1  -9  18    3.61    0.91
  -1   9  18    2.70    0.58
  -1  -9  18    3.12    0.90
   1   9 -18    2.32    2.57
   1  -9 -18    2.87    0.73
   1  -9 -18    4.40    1.08
   1   9 -16   30.68    4.01
  -1   9  16   26.23    2.90
  -1   9  16   27.82    1.69
  -1  -9  16   28.48    2.27
  -1  -9  16   33.83    3.34
  -1  -9  16   33.49    2.06
   1  -9 -16   30.79    1.99
  -1  -9  16   29.33    2.40
   1   9 -14    0.33    2.21
  -1   9  14    0.86    1.30
  -1  -9  14   -0.12    0.69
  -1   9  14    0.35    0.39
  -1  -9  14   -0.46    0.83
  -1  -9  14   -0.26    0.96
  -1  -9  14    0.15    0.64
   1  -9 -14   -0.08    0.51
   1  -9 -14    0.56    0.53
  -1  -9  12   54.39    4.11
  -1   9  12   53.79    3.97
   1  -9 -12   61.31    3.92
  -1  -9  12   52.92    3.18
   1  -9 -12   48.44    3.07
  -1  -9  12   61.06    2.88
   1  -9 -12   47.82    3.42
  -1  -9  12   57.63    3.60
   1  -9 -12   55.68    2.87
   1  -9 -12   53.49    2.94
   1   9 -12   55.77    4.84
   1   9 -10    5.66    2.16
   1   9 -10    3.35    1.59
  -1   9  10    1.47    1.13
   1  -9 -10    2.59    0.92
  -1  -9  10    3.61    0.78
   1  -9 -10    2.75    0.69
  -1  -9  10    3.83    0.69
  -1   9  10    3.28    0.61
   1  -9 -10    1.98    0.57
   1  -9 -10    4.13    0.70
  -1  -9  10    2.49    0.95
   1  -9 -10    2.04    0.82
  -1  -9  10    1.86    0.85
  -1  -9   8   78.27    4.53
   1  -9  -8   81.78    4.61
   1   9  -8   75.74    5.25
  -1  -9   8   79.81    4.76
  -1  -9   8   81.11    3.99
   1  -9  -8   72.51    3.78
  -1  -9   8   85.26    3.68
  -1   9   8   72.73    3.71
   1  -9  -8   83.02    3.85
   1  -9  -8   88.86    3.91
  -1  -9   8   73.45    3.97
   1  -9  -8   81.76    4.60
  -1   9   8   72.50    4.90
   1   9  -6    0.21    1.54
  -1  -9   6   -0.32    0.84
  -1   9   6    0.42    1.18
   1  -9  -6    0.44    0.72
   1  -9  -6    0.19    0.38
  -1  -9   6    0.48    0.57
  -1   9   6    0.30    0.46
   1  -9  -6    0.70    0.47
   1  -9  -6    0.61    0.63
  -1  -9   6    0.52    0.53
  -1  -9   6    0.78    0.96
   1  -9  -6   -0.16    0.77
   1  -9  -4  154.46    6.63
  -1  -9   4  161.54    6.39
   1   9  -4  164.17    7.00
  -1   9   4  160.70    7.00
   1   9  -4  158.65    7.98
  -1  -9   4  162.42    7.61
   1  -9  -4  161.13    7.00
   1  -9  -4  161.46    7.56
  -1  -9   4  162.36    6.92
   1   9  -4  184.50    9.28
   1  -9  -4  156.97    7.72
  -1  -9   4  145.82    7.62
   1  -9  -2  369.23   14.65
  -1  -9   2  363.38   14.54
  -1   9   2  397.43   15.57
   1   9  -2  414.21   15.45
  -1   9   2  374.65   15.36
   1   9  -2  379.55   15.93
   1  -9  -2  370.84   15.26
  -1  -9   2  368.76   15.57
  -1  -9   2  367.78   15.24
   1   9  -2  396.84   17.32
   1  -9  -2  377.83   15.67
  -1  -9   2  371.18   15.46
  -1   9   2  365.12   16.59
   1  -9  -2  376.20   15.99
   1  -9   0    0.73    0.56
  -1  -9   0    0.10    1.06
   1   9   0    2.59    1.81
   1  -9   0   -0.53    0.94
  -1  -9   0    1.27    0.63
  -1   9   0    0.68    1.31
   1  -9   0    0.55    0.26
  -1  -9   0    1.36    0.34
  -1   9   0    0.59    0.68
   1   9   0    1.33    0.80
  -1  -9   0    0.63    0.60
  -1   9   0    0.11    0.71
   1   9   0   -0.48    0.89
   1  -9   0   -0.16    0.86
  -1  -9   0    0.15    0.86
   1  -9   2   21.68    1.07
  -1  -9  -2   22.74    1.35
  -1   9  -2   22.29    1.64
   1   9   2   23.76    1.98
   1   9   2   24.72    1.81
  -1   9  -2   20.25    2.05
  -1  -9  -2   23.65    1.73
   1  -9   2   24.61    1.96
  -1  -9  -2   24.63    2.00
   1  -9   2   22.70    1.71
  -1   9  -2   25.15    2.78
  -1  -9  -2   26.88    2.27
  -1  -9  -4   24.84    2.18
   1  -9   4   18.85    1.99
  -1   9  -4   17.69    2.18
   1  -9   4   27.11    2.16
   1  -9   4   22.42    1.34
  -1  -9  -4   22.37    1.45
   1  -9   4   22.16    1.05
   1   9   4   22.13    1.63
  -1   9  -4   25.43    1.58
  -1  -9  -4   25.91    1.72
  -1  -9  -4   19.66    1.89
   1   9   4   27.09    2.95
   1  -9   4   22.88    1.57
  -1   9  -4   27.73    2.98
   1  -9   4   20.72    1.81
   1  -9   6    4.25    1.10
  -1  -9  -6    7.35    1.25
  -1   9  -6    4.52    1.55
   1  -9   6    4.10    1.03
  -1   9  -6    6.89    1.16
  -1   9  -6    5.57    0.98
  -1   9  -6    6.97    1.85
   1   9   6    3.89    1.64
  -1  -9  -6    4.33    1.12
  -1  -9  -6    6.00    0.75
   1  -9   6    5.40    0.65
   1  -9   6    6.23    0.82
  -1  -9  -6    6.45    0.98
  -1  -9  -6    6.50    0.85
   1  -9   6    3.85    0.87
   1   9   6    5.17    0.78
  -1  -9  -8   17.00    1.32
  -1  -9  -8   11.45    1.18
  -1   9  -8   13.35    1.39
   1  -9   8   16.28    1.16
  -1  -9  -8   14.81    1.73
  -1   9  -8   16.64    2.63
   1   9   8   14.50    2.30
  -1  -9  -8   11.14    1.19
   1  -9   8   13.14    1.11
   1  -9   8   17.82    1.97
  -1   9  -8   16.50    2.41
   1  -9   8   12.19    1.37
  -1  -9  -8   12.85    1.61
   1  -9   8   12.65    1.63
  -1   9 -10   23.80    3.20
   1   9  10   30.54    3.10
  -1  -9 -10   27.66    2.52
   1  -9  10   26.88    1.80
   1  -9  10   29.61    1.72
   1  -9  10   30.64    2.78
  -1  -9 -10   27.57    1.82
  -1  -9 -10   25.81    1.85
   1  -9  10   26.06    2.31
  -1  -9 -10   27.60    2.34
  -1   9 -12   -0.60    1.90
   1   9  12    1.23    1.63
  -1  -9 -12   -0.20    0.90
   1  -9  12   -0.09    0.51
   1  -9  12    0.60    0.59
   1  -9  12   -0.71    0.99
  -1  -9 -12   -0.10    0.50
  -1  -9 -12    0.57    0.52
   1   9  12    0.63    0.45
  -1  -9 -12    0.15    0.88
  -1   9 -14    6.56    2.55
   1   9  14    9.21    0.88
   1  -9  14   10.42    1.23
   1  -9  14   10.09    1.83
   1  -9  14   11.23    1.12
   1  -9  14   10.00    1.51
  -1  -9 -14    7.97    1.34
   1   9  14   10.27    2.22
  -1  -9 -14   11.41    1.17
  -1  -9 -14    8.87    1.15
   1   9  16   21.41    2.95
   1   9  16   25.92    1.58
   1  -9  16   24.05    1.93
  -1  -9 -16   24.43    1.78
   1  -9  16   25.72    1.79
  -1   9 -16   27.97    3.94
  -1  -9 -16   19.81    2.04
   1  -9  16   23.83    2.27
  -1  -9 -18    5.72    1.56
   1   9  18    4.90    0.76
   1  -9  18    4.80    0.97
  -1  -9 -18    4.54    0.89
  -1   9 -18    1.91    2.74
   1  -9  18    4.40    1.18
  -1  -9 -20    0.25    1.02
   1   9  20    0.63    0.54
   1  -9  20    0.41    0.77
  -1  -9 -20    0.65    0.76
   1  -9  20    0.53    0.80
  -1   9 -20    2.77    2.18
   1   9  22    2.05    0.66
   1  -9  22    2.07    0.91
  -1   9 -22    3.67    2.12
   1   9  24    9.02    1.11
   1  10 -23    2.26    2.23
  -1 -10  21    1.68    0.97
   1  10 -21    3.51    2.52
  -1  10  19   23.82    3.11
   1 -10 -19   21.32    1.80
   1 -10 -19   20.06    1.69
   1  10 -19   22.95    4.18
   1 -10 -19   18.08    2.12
  -1 -10  19   17.62    2.12
  -1 -10  17   20.10    2.75
  -1 -10  17   25.79    2.07
  -1 -10  17   24.79    1.77
  -1  10  17   19.09    2.75
   1 -10 -17   20.97    1.68
   1 -10 -17   19.10    1.71
   1  10 -17   21.57    3.97
   1 -10 -17   23.24    2.38
  -1 -10  15    9.44    1.94
  -1 -10  15    9.81    1.29
  -1 -10  15   13.26    1.18
  -1  10  15   12.16    2.36
   1 -10 -15    9.46    1.69
   1 -10 -15   10.01    1.18
   1 -10 -15    9.43    1.08
   1  10 -15    8.51    3.10
  -1 -10  15    9.34    1.53
  -1 -10  13    6.29    1.53
   1 -10 -13    3.63    1.14
  -1  10  13    4.07    1.56
  -1 -10  13    4.11    0.90
  -1 -10  13    5.55    0.86
   1 -10 -13    4.16    0.79
   1 -10 -13    4.23    0.79
  -1 -10  13    3.68    1.06
   1  10 -13    4.47    2.70
  -1 -10  11    1.18    1.06
   1 -10 -11    2.46    1.07
  -1  10  11    2.52    1.50
  -1 -10  11    0.91    0.54
  -1 -10  11    1.76    0.66
  -1  10  11    0.85    0.57
   1 -10 -11    1.22    0.59
   1 -10 -11    1.13    0.56
  -1 -10  11    1.23    0.95
   1 -10 -11    0.35    0.86
   1  10 -11    3.47    2.39
   1  10  -9    1.44    2.05
  -1 -10   9    0.21    0.82
   1 -10  -9    1.06    0.87
  -1  10   9    0.75    1.40
  -1 -10   9    0.09    0.49
  -1 -10   9    0.13    0.55
  -1  10   9    1.52    0.60
   1 -10  -9    0.75    0.75
   1 -10  -9    0.85    0.50
   1 -10  -9   -0.35    0.95
  -1 -10   9   -0.18    0.97
  -1 -10   9    0.84    0.67
   1  10  -7    1.54    1.80
  -1 -10   7   -0.38    0.93
   1 -10  -7    0.65    0.84
  -1  10   7    1.26    1.35
  -1 -10   7    0.16    0.47
  -1 -10   7    1.62    0.66
  -1  10   7    0.26    0.52
   1 -10  -7    0.79    0.47
  -1 -10   7    0.70    0.90
   1 -10  -7    0.53    0.89
  -1 -10   7    0.11    0.59
  -1 -10   5  145.05    7.32
  -1  10   5  156.72    8.33
  -1 -10   5  153.39    6.60
   1 -10  -5  156.74    7.31
   1 -10  -5  149.14    6.23
  -1 -10   5  143.37    5.89
  -1  10   5  146.19    6.67
   1 -10  -5  140.37    6.56
   1  10  -5  150.64    7.97
  -1 -10   5  150.34    6.90
  -1 -10   5  155.40    7.51
   1 -10  -5  145.71    7.42
   1 -10  -3   33.10    1.69
  -1 -10   3   31.94    1.55
   1  10  -3   34.10    2.97
  -1  10   3   32.12    2.27
   1 -10  -3   32.02    2.72
   1  10  -3   30.19    3.82
  -1 -10   3   35.59    2.35
   1 -10  -3   31.82    2.50
  -1 -10   3   31.74    2.49
   1 -10  -3   31.44    2.17
  -1  10   1    0.53    1.51
  -1 -10   1    0.35    1.08
   1  10  -1    1.57    1.80
  -1 -10   1    0.25    0.61
  -1 -10   1    0.55    0.35
   1 -10  -1    1.59    0.35
  -1  10   1    1.56    0.84
   1  10  -1    0.65    1.11
  -1 -10   1    1.81    0.76
   1 -10  -1    0.80    0.64
   1 -10  -1    1.95    0.98
  -1 -10   1    1.39    1.01
   1  10   1  141.23    6.55
  -1  10  -1  137.66    6.74
   1 -10   1  126.37    6.32
  -1 -10  -1  131.24    6.22
  -1 -10  -1  148.35    6.96
   1 -10   1  127.45    5.23
  -1 -10  -1  129.26    5.51
  -1  10  -1  152.36    8.08
  -1 -10  -1  132.95    6.39
   1 -10   1  126.67    6.26
   1 -10   3   38.36    2.58
   1 -10   3   36.67    2.70
   1 -10   3   37.42    1.73
  -1 -10  -3   40.04    2.72
  -1  10  -3   44.15    3.96
   1  10   3   37.90    3.93
   1 -10   3   37.70    2.42
  -1 -10  -3   35.51    1.95
   1 -10   3   32.20    1.53
  -1 -10  -3   33.64    2.30
   1  10   3   36.33    2.47
  -1  10  -3   33.60    3.02
   1 -10   3   35.02    2.86
  -1 -10  -3   38.88    2.91
   1  10   5   -0.52    0.65
  -1 -10  -5    0.59    0.59
   1 -10   5    0.34    0.92
  -1  10  -5    1.50    1.93
   1  10   5    2.33    1.91
  -1 -10  -5   -0.78    0.87
   1 -10   5   -0.04    0.31
  -1 -10  -5    0.55    0.45
   1 -10   5   -0.54    0.68
  -1  10  -5   -0.66    1.45
   1 -10   5   -0.13    0.70
   1 -10   5   -1.07    1.04
  -1 -10  -5   -0.17    0.87
   1  10   7   10.75    1.16
  -1 -10  -7   13.51    1.25
  -1 -10  -7   11.42    1.62
  -1  10  -7   11.01    2.54
   1  10   7   13.25    2.55
   1 -10   7   11.57    0.93
   1 -10   7   10.12    1.12
   1 -10   7   13.77    1.77
  -1  10  -7   13.09    2.49
  -1 -10  -7   10.53    1.59
   1 -10   7   10.00    1.57
   1 -10   7   13.81    1.46
   1 -10   9   15.54    2.03
   1 -10   9   13.53    1.13
   1 -10   9   16.06    1.28
   1  10   9   17.24    2.82
  -1 -10  -9   20.01    2.10
  -1  10  -9   20.37    3.20
  -1 -10  -9   12.60    1.71
   1 -10   9   11.39    1.69
  -1 -10  -9   14.64    1.36
  -1 -10  -9   23.41    1.83
   1 -10  11    4.24    1.27
  -1 -10 -11    3.80    1.17
   1  10  11    6.64    2.26
   1 -10  11    4.66    0.72
   1 -10  11    4.85    0.80
  -1  10 -11    5.67    2.56
  -1 -10 -11    6.11    0.97
  -1 -10 -11    3.04    0.72
  -1 -10 -11    5.38    1.24
   1 -10  13   17.11    2.38
   1  10  13   21.04    3.10
  -1 -10 -13   14.92    1.99
   1 -10  13   16.71    1.42
   1 -10  13   19.45    1.38
  -1 -10 -13   12.65    1.75
  -1 -10 -13   15.03    1.39
  -1 -10 -13   15.44    1.46
  -1  10 -13   12.33    2.96
   1  10  13   15.16    1.29
   1  10  15    4.47    0.77
  -1 -10 -15    3.70    0.86
  -1 -10 -15    3.78    0.80
   1 -10  15    6.07    0.93
   1 -10  15    3.78    1.14
  -1 -10 -15    5.13    1.26
  -1 -10 -15    3.39    1.27
  -1  10 -15    1.48    2.71
   1 -10  17   39.01    2.19
  -1 -10 -17   28.74    2.23
  -1 -10 -17   30.96    2.14
   1  10  17   29.39    1.94
  -1  10 -17   29.08    4.37
   1 -10  17   29.20    2.70
  -1  10 -19   36.30    4.89
   1 -10  19   40.19    3.17
  -1 -10 -19   37.74    2.64
  -1  10 -21    2.58    2.16
  -1 -11  20   89.43    5.29
   1 -11 -20   78.47    4.37
   1 -11 -18    5.95    1.50
  -1 -11  18    9.90    1.77
   1 -11 -18    7.17    1.09
   1  11 -18    3.07    2.95
  -1  11  18    9.44    2.63
  -1  11  16    3.07    2.03
   1 -11 -16   -0.21    0.55
   1 -11 -16    0.30    0.66
  -1 -11  16   -0.31    1.17
   1 -11 -16    0.89    0.98
   1  11 -16    2.07    2.85
  -1  11  14    6.64    2.32
   1 -11 -14    6.51    1.56
   1 -11 -14    7.88    1.09
   1 -11 -14    6.98    0.99
  -1 -11  14    8.92    1.02
  -1 -11  14    7.70    1.78
  -1 -11  14    5.82    1.36
   1  11 -14    6.62    2.85
  -1  11  12    4.48    1.98
   1 -11 -12   -0.21    0.82
  -1  11  12    1.26    0.61
   1 -11 -12    1.99    0.64
   1 -11 -12    0.34    0.71
  -1 -11  12    0.61    0.68
   1  11 -12    1.82    2.65
  -1 -11  12    0.39    1.07
  -1 -11  12    1.04    0.99
  -1  11  10   40.70    4.07
   1 -11 -10   34.37    2.93
  -1 -11  10   40.29    2.34
  -1  11  10   36.96    2.37
   1 -11 -10   38.63    2.38
  -1 -11  10   42.95    3.52
  -1 -11  10   37.06    3.10
   1 -11 -10   35.59    3.03
   1  11 -10   33.61    4.08
   1  11  -8    1.55    2.01
   1 -11  -8    1.81    0.97
  -1  11   8    1.79    1.80
  -1 -11   8    1.82    0.78
  -1 -11   8    2.42    0.85
   1 -11  -8    1.75    0.65
  -1 -11   8    2.37    1.10
   1 -11  -8    2.16    1.01
  -1 -11   8    0.86    0.89
  -1  11   8    1.33    0.73
   1  11  -6   14.94    2.64
  -1 -11   6   17.41    1.69
  -1 -11   6   16.32    2.02
   1 -11  -6   16.27    1.48
  -1  11   6   17.44    2.82
  -1 -11   6   16.90    1.57
   1 -11  -6   15.09    1.83
  -1 -11   6   22.01    2.21
   1 -11  -6   13.63    1.90
  -1  11   6   16.77    1.60
   1  11  -4  106.93    6.63
  -1 -11   4  117.14    5.65
  -1 -11   4   98.27    5.81
   1 -11  -4  106.75    5.33
   1 -11  -4  109.63    5.79
  -1 -11   4  110.25    5.45
   1 -11  -4  108.94    6.13
  -1 -11   4  110.87    6.12
  -1  11   4  116.34    5.60
   1 -11  -2    0.12    0.79
  -1 -11   2    0.62    0.90
  -1 -11   2    0.13    1.18
  -1  11   2    0.62    2.00
   1  11  -2    1.12    2.15
   1  11  -2    1.51    1.47
  -1  11   2   -0.45    0.90
   1 -11  -2    0.20    0.97
   1 -11   0   29.79    2.33
  -1 -11   0   28.47    2.32
  -1  11   0   37.18    3.90
   1  11   0   36.21    4.26
  -1 -11   0   29.84    2.37
  -1 -11   0   31.05    2.79
   1 -11   0   27.08    2.66
   1  11   0   31.46    2.80
  -1  11   0   30.60    2.75
  -1  11  -2    5.08    1.64
   1  11   2    4.96    1.28
   1 -11   2    5.76    1.15
   1 -11   2    3.23    1.02
   1 -11   2    4.41    1.18
  -1 -11  -2    6.09    1.20
  -1  11  -2    5.97    2.31
  -1 -11  -2    5.02    1.26
  -1 -11  -2    5.18    1.02
  -1  11  -4    1.21    1.47
   1 -11   4    0.14    0.82
   1 -11   4   -0.35    0.78
  -1 -11  -4    0.23    0.63
  -1  11  -4    4.49    2.39
   1 -11   4    0.12    0.93
   1  11   4    4.49    2.52
  -1 -11  -4    0.32    0.79
   1 -11   4    0.20    0.99
  -1 -11  -4   -0.19    1.02
   1  11   4    0.97    0.86
  -1  11  -6   24.64    3.10
   1 -11   6   20.62    1.75
   1  11   6   26.90    3.61
  -1 -11  -6   20.32    2.09
  -1  11  -6   25.97    3.76
   1 -11   6   16.21    1.80
   1 -11   6   20.28    2.21
  -1 -11  -6   20.25    1.71
  -1 -11  -6   20.74    2.24
   1 -11   6   17.39    2.13
   1  11   6   22.20    1.89
  -1  11  -8    7.71    2.54
   1  11   8    8.11    2.68
  -1 -11  -8    3.71    1.11
   1 -11   8    4.18    1.02
   1 -11   8    5.86    0.99
   1 -11   8    5.99    1.43
  -1 -11  -8    4.88    0.90
   1 -11   8    4.77    1.27
  -1 -11  -8    4.61    1.24
   1  11   8    5.73    0.98
   1  11  10    9.11    2.62
  -1 -11 -10    3.19    1.15
  -1 -11 -10    6.17    0.93
   1 -11  10    6.40    1.00
   1 -11  10    5.21    1.41
  -1 -11 -10    4.83    1.31
  -1  11 -10    9.10    2.86
  -1 -11 -12    2.56    1.25
   1  11  12    4.16    0.85
  -1 -11 -12    3.84    1.07
  -1 -11 -12    3.61    0.84
   1 -11  12    5.19    0.90
   1 -11  12    4.12    1.41
  -1 -11 -12    4.42    1.19
   1 -11  12    5.69    1.46
  -1  11 -12    2.91    2.68
  -1 -11 -14    4.98    1.38
   1  11  14    2.42    0.68
   1 -11  14    4.36    0.83
   1 -11  14    3.07    1.34
   1 -11  14    3.80    1.24
  -1 -11 -14    1.52    1.04
  -1 -11 -14    4.18    0.88
  -1 -11 -14    3.64    0.94
  -1  11 -14    6.21    3.13
   1 -11  16    4.89    1.30
  -1 -11 -16    3.04    0.84
  -1  11 -16    6.23    3.24
   1 -11  18   63.85    4.43
  -1 -11 -18   62.11    3.66
  -1  11 -18   72.99    6.58
  -1 -12  17    3.36    1.26
   1 -12 -17    3.84    0.91
  -1 -12  15    2.75    1.52
   1 -12 -15    1.71    1.03
   1 -12 -15    3.80    0.85
  -1  12  15    5.65    2.47
  -1  12  13   12.58    2.92
   1 -12 -13   17.79    1.79
   1 -12 -13   13.43    1.39
  -1 -12  13   11.91    2.24
   1 -12 -13   14.57    2.18
  -1  12  11   -1.04    1.97
   1 -12 -11   -1.47    1.00
   1 -12 -11    0.11    0.55
  -1 -12  11   -0.97    0.92
  -1 -12  11   -0.52    1.18
  -1 -12  11   -0.65    0.96
   1  12 -11    2.33    2.76
   1 -12  -9    3.36    1.18
  -1  12   9    3.82    2.52
  -1  12   9    1.93    0.84
   1 -12  -9    3.34    0.78
  -1 -12   9    2.73    0.95
  -1 -12   9    4.29    1.30
  -1 -12   9    2.19    1.18
   1  12  -9    2.55    2.44
   1  12  -7    1.34    2.45
  -1 -12   7    0.14    0.72
  -1 -12   7    0.44    0.81
   1 -12  -7    0.34    0.61
  -1  12   7    0.70    2.06
   1 -12  -7    0.93    0.86
  -1 -12   7   -1.23    1.02
  -1 -12   7    0.22    1.05
   1 -12  -7   -0.22    1.01
  -1  12   7    0.41    0.80
   1  12  -5    3.98    2.20
  -1 -12   5    2.88    0.97
  -1 -12   5    4.16    1.21
   1 -12  -5    2.56    0.84
  -1  12   5    4.60    2.28
   1 -12  -5    2.48    0.96
  -1 -12   5    2.88    1.10
  -1  12   5    3.38    1.14
  -1 -12   5    3.49    1.26
   1 -12  -5    2.17    1.18
  -1 -12   3    9.89    1.39
   1 -12  -3    9.18    1.29
  -1 -12   3    7.42    1.47
  -1 -12   3    8.18    1.50
  -1  12   3    9.21    1.69
   1  12  -3    9.00    2.29
   1 -12  -3    8.07    1.69
   1 -12  -1   46.69    3.21
  -1 -12   1   41.84    3.21
  -1  12   1   53.60    5.01
  -1 -12   1   51.73    3.77
   1 -12  -1   55.62    3.94
   1  12  -1   59.12    4.26
  -1  12   1   42.12    3.58
  -1  12  -1   25.00    2.91
   1  12   1   20.89    2.58
   1 -12   1   21.67    2.20
  -1 -12  -1   24.30    2.18
  -1  12  -1   31.22    3.99
  -1 -12  -1   19.73    2.00
   1 -12   1   22.56    2.19
  -1 -12  -1   22.74    2.48
   1  12   3    0.53    1.11
  -1  12  -3    1.88    1.74
   1 -12   3    1.98    0.97
  -1 -12  -3    1.82    0.95
  -1  12  -3    3.55    2.64
   1 -12   3    0.76    1.19
  -1 -12  -3    1.37    0.78
   1 -12   3    1.90    0.91
   1 -12   3    1.32    1.13
  -1 -12  -3    1.93    1.19
  -1  12  -5    0.30    2.14
   1  12   5    0.79    0.89
   1 -12   5    0.15    0.90
   1 -12   5   -0.20    0.82
  -1 -12  -5    0.35    0.79
   1 -12   5   -1.42    1.29
  -1 -12  -5    0.21    1.09
  -1 -12  -5    0.51    0.67
  -1  12  -7   12.96    2.83
   1 -12   7   11.97    1.55
  -1 -12  -7   13.52    1.84
   1 -12   7   10.80    1.50
   1 -12   7   10.81    1.76
  -1 -12  -7   10.48    1.33
  -1 -12  -7   15.99    2.08
   1  12   7   13.26    1.63
  -1  12  -9    3.26    2.61
  -1 -12  -9    3.40    1.24
  -1 -12  -9    6.02    1.35
   1 -12   9    2.71    0.96
   1 -12   9    4.26    1.33
  -1 -12  -9    4.29    0.90
  -1 -12 -11    4.04    0.87
   1 -12  11    3.28    1.38
  -1 -12 -11    5.71    1.39
   1 -12  11    3.86    1.50
  -1  12 -11    1.93    2.71
  -1 -12 -11    2.99    1.19
   1 -12  13    0.25    1.00
   1 -12  13   -0.28    1.14
  -1  12 -13    0.82    2.90
  -1 -12 -13    0.57    0.61
   1 -12  15    9.88    1.86
  -1 -12 -15    8.18    1.16
   1 -12  17    3.17    1.44
  -1 -12 -17    2.55    0.81
  -1 -13  10    1.05    1.15
   1 -13  -8    4.28    1.28
  -1 -13   8    6.45    1.61
   1 -13  -6    3.09    1.21
  -1 -13   6    2.44    1.17
  -1 -13   4   -0.20    1.03
  -1 -13   4    0.31    0.80
  -1 -13   2   -0.19    0.96
  -1 -13   2   -0.16    0.88
  -1 -13   0    8.09    1.41
   1 -13   0    7.65    1.42
  -1 -13  -2    6.05    1.18
   1 -13   2    6.06    1.26
  -1 -13  -4    1.63    0.85
   1 -13   4    1.17    0.91
  -1 -13  -4    1.63    0.94
  -1 -13  -6    5.42    1.12
  -1 -13  -6    8.21    1.45
  -1 -13  -8   -0.13    0.76
  -1 -13 -10    5.83    1.09
   1 -14  -3    1.41    1.07
  -1 -14   1    2.30    1.14
   1 -14  -1    1.91    1.09
   1 -14   1    0.37    0.97
   2   0 -30    6.54    1.69
  -2   0  30   12.70    5.55
  -2   0  28    0.61    0.96
   2   0 -28    0.27    1.14
   2   0 -26   80.90    4.17
  -2   0  26   88.47    5.10
   2   0 -26   84.15    5.52
  -2   0  24   32.82    2.69
  -2   0  24   34.29    2.50
   2   0 -24   31.23    2.07
   2   0 -24   32.47    3.04
  -2   0  22   53.73    3.45
   2   0 -22   49.86    3.83
  -2   0  22   47.25    3.07
   2   0 -22   50.26    2.74
  -2   0  20   16.16    1.55
  -2   0  20   15.58    1.67
   2   0 -20   14.74    1.88
  -2   0  20   14.60    1.46
   2   0 -18    1.33    0.80
  -2   0  18    2.50    0.78
  -2   0  18    2.48    1.13
  -2   0  18    2.22    0.63
   2   0 -16  623.40   25.63
  -2   0  16  614.81   25.10
  -2   0  16  595.40   25.54
  -2   0  16  640.56   24.80
   2   0 -16  622.51   25.23
   2   0 -14 1587.78   59.56
  -2   0  14 1498.53   59.00
  -2   0  14 1416.93   59.41
   2   0 -14 1542.99   59.10
  -2   0  14 1525.90   58.73
   2   0 -12   89.73    4.47
  -2   0  12   79.44    4.06
  -2   0  12   73.38    4.29
   2   0 -12   77.46    4.05
  -2   0  12   83.39    3.85
   2   0 -10  568.18   22.53
  -2   0  10  558.77   22.30
  -2   0  10  564.59   22.52
   2   0 -10  579.83   22.89
   2   0  -8    0.99    0.21
  -2   0   8    1.35    0.38
   2   0  -8    0.97    0.44
  -2   0   8    1.13    0.30
   2   0  -8    0.77    0.26
   2   0  -6  153.37    6.29
  -2   0   6  152.46    6.06
   2   0  -6  142.81    5.94
   2   0  -4  308.40   11.75
   2   0  -4  299.53   11.95
  -2   0   4  303.22   12.00
   2   0  -4  293.91   12.12
  -2   0   4  305.22   12.13
  -2   0  -2 1165.80   44.35
   2   0   2 1142.53   44.44
  -2   0  -2 1136.50   44.35
   2   0   2 1167.09   44.32
  -2   0  -2 1175.57   44.47
  -2   0  -4  468.79   18.03
  -2   0  -4  479.22   18.07
   2   0   4  435.36   17.95
  -2   0  -4  467.63   18.01
   2   0   6    2.77    0.43
  -2   0  -6    2.59    0.42
   2   0   6    3.58    0.58
  -2   0  -6    3.23    0.51
   2   0   6    3.57    0.33
  -2   0  -6    2.47    0.45
   2   0   6    3.68    0.54
  -2   0  -6    3.46    0.43
   2   0   6    2.14    0.45
   2   0   8   25.49    1.58
   2   0   8   22.00    1.66
  -2   0  -8   25.65    1.49
   2   0   8   26.93    1.81
  -2   0  -8   28.42    1.75
  -2   0  -8   25.43    1.64
   2   0  10    9.91    0.99
   2   0  10    9.91    1.16
  -2   0 -10    9.90    0.89
  -2   0 -10   11.08    1.13
   2   0  10   10.99    1.23
  -2   0 -10   10.47    1.08
   2   0  12   10.74    1.32
  -2   0 -12    8.53    1.12
   2   0  12    6.47    1.06
   2   0  12    8.57    1.03
  -2   0 -12    9.16    0.89
  -2   0 -12    9.66    1.11
  -2   0 -14    1.28    0.60
   2   0  14    2.08    0.76
  -2   0 -14    1.12    0.67
   2   0  14    1.01    0.81
   2   0  14    1.85    0.77
  -2   0 -14    0.68    0.41
   2   0  14    0.60    0.41
  -2   0 -16    2.70    0.93
   2   0  16    1.97    0.98
   2   0  16    2.45    0.86
   2   0  16    2.56    0.57
  -2   0 -16    2.49    0.60
   2   0  18   24.05    2.63
   2   0  18   25.38    1.81
  -2   0 -18   24.88    2.27
  -2   0 -18   22.95    1.80
   2   0  20    7.54    1.06
  -2   0 -20    8.39    1.12
  -2   0 -20    8.05    1.45
   2   0  22  513.58   24.52
   2   0  22  522.43   21.17
  -2   0 -22  530.14   22.15
  -2   0 -22  513.75   21.24
   2   0  24  305.21   16.71
  -2   0 -24  329.95   14.42
  -2   0 -24  307.39   13.47
   2   0  26   28.55    5.62
  -2   0 -26   24.88    2.67
  -2   0 -26   26.45    2.20
   2   0  28    4.26    5.16
  -2   0 -28    2.17    1.28
   2   0  30   14.41    5.42
  -2  -1  31    2.03    4.96
   2  -1 -31   -0.28    1.18
   2   1 -31    0.30    1.24
   2  -1 -29   25.09    2.76
   2   1 -29   24.11    2.83
   2  -1 -29   19.95    2.32
  -2   1  29   19.86    2.24
  -2  -1  29   22.39    5.61
   2   1 -27   62.50    3.63
  -2   1  27   61.10    4.11
  -2  -1  27   67.62    7.28
   2  -1 -27   65.94    4.66
   2   1 -27   65.85    4.86
  -2  -1  25   48.71    3.13
   2  -1 -25   51.56    3.99
   2   1 -25   54.74    4.16
  -2   1  25   49.97    3.53
   2   1 -25   54.25    3.11
  -2  -1  25   50.62    6.57
   2  -1 -25   47.77    2.64
  -2   1  23   28.70    2.49
   2  -1 -23   30.65    2.90
   2   1 -23   32.92    3.11
   2  -1 -23   31.29    1.85
  -2  -1  23   34.28    2.30
  -2   1  21    0.15    0.60
   2   1 -21    0.23    1.04
   2  -1 -21    0.42    0.76
  -2  -1  21    0.11    0.69
   2  -1 -21    0.12    0.32
  -2   1  21   -0.14    0.66
  -2  -1  21    1.06    0.57
  -2   1  19    2.54    0.72
  -2  -1  19    2.81    0.67
  -2   1  19    3.37    0.90
   2  -1 -19    1.53    0.89
   2   1 -19    1.46    0.96
  -2   1  19    2.41    0.27
  -2  -1  19    2.04    0.68
   2  -1 -19    2.67    0.47
  -2  -1  19    2.02    0.36
  -2   1  17    0.34    0.47
  -2  -1  17    0.17    0.45
  -2   1  17   -0.13    0.59
   2   1 -17    0.19    0.65
   2  -1 -17    0.51    0.76
   2  -1 -17    0.36    0.24
  -2   1  17   -0.71    1.07
  -2  -1  17    1.94    1.36
  -2   1  17   -0.02    0.19
  -2  -1  17   -0.04    0.41
   2   1 -15   35.07    2.72
   2  -1 -15   33.21    2.55
  -2   1  15   31.67    2.23
  -2   1  15   28.65    2.45
  -2  -1  15   32.31    2.74
   2   1 -15   36.45    2.56
  -2   1  15   34.15    2.19
  -2  -1  15   31.58    1.95
  -2   1  13  297.72   11.94
  -2  -1  13  284.30   11.66
  -2   1  13  281.12   11.97
   2  -1 -13  304.96   12.48
   2   1 -13  310.84   12.69
  -2  -1  13  301.89   12.70
  -2  -1  13  279.87   11.04
   2   1 -13  288.15   12.30
  -2   1  11  523.34   19.77
  -2  -1  11  487.70   19.49
   2   1 -11  508.55   19.43
  -2   1  11  495.60   19.79
   2  -1 -11  484.26   20.15
  -2   1  11  534.30   20.33
   2   1 -11  524.24   20.37
   2   1 -11  482.86   20.31
  -2  -1  11  526.35   20.47
  -2   1  11  476.49   19.05
  -2   1  11  497.29   19.26
   2   1 -11  474.89   20.03
  -2  -1   9    2.94    0.43
   2   1  -9    2.91    0.40
  -2   1   9    3.24    0.53
  -2   1   9    2.31    0.46
  -2   1   9    3.22    0.64
   2  -1  -9    2.79    0.61
   2   1  -9    4.09    0.87
  -2   1   9    3.12    0.29
   2  -1  -9    2.90    0.29
  -2   1   9    2.95    0.38
   2   1  -9    3.81    0.65
   2   1  -7 1351.19   53.42
  -2  -1   7 1402.82   53.59
  -2  -1   7 1373.38   53.12
   2   1  -7 1371.52   53.11
  -2   1   7 1384.87   53.28
   2  -1  -7 1389.57   53.29
  -2   1   7 1525.56   53.64
   2  -1  -7 1424.46   53.53
   2  -1  -7 1336.21   52.95
  -2   1   7 1541.52   53.15
   2  -1  -7 1287.29   52.98
   2   1  -7 1358.94   53.73
  -2  -1   5 1284.61   50.82
   2   1  -5 1287.00   50.87
  -2  -1   5 1282.31   50.41
   2  -1  -5 1349.91   50.58
   2   1  -5 1338.20   50.44
  -2   1   5 1312.29   50.47
   2  -1  -5 1344.91   50.46
  -2   1   5 1433.95   50.75
   2  -1  -5 1270.24   50.34
   2  -1  -5 1269.77   50.36
  -2  -1   5 1358.41   50.67
   2   1  -5 1300.78   50.56
   2  -1  -3  421.13   17.99
   2   1  -3  457.46   17.99
  -2  -1   3  467.12   18.04
  -2  -1   3  453.08   18.19
   2   1  -3  469.98   18.25
   2   1  -3  457.63   18.10
  -2   1   3  481.53   17.92
   2  -1  -3  467.91   18.10
  -2   1   3  455.29   17.93
  -2   1   3  472.59   18.12
  -2   1   3  459.19   17.98
   2  -1  -3  468.09   17.98
  -2   1   3  511.06   18.10
   2   1  -3  468.20   17.91
  -2  -1   3  454.93   18.31
   2  -1  -3  466.44   18.01
  -2   1   1 2406.99   86.06
   2  -1  -1 2361.04   86.03
  -2   1   1 2341.71   86.07
  -2   1   1 2236.72   86.05
   2  -1  -1 2315.72   86.08
   2   1  -1 2396.70   86.04
   2   1  -1 2251.97   85.91
  -2  -1   1 2227.98   85.92
   2   1  -1 2150.23   85.97
   2  -1  -1 2221.23   86.07
  -2  -1   1 2360.39   85.93
  -2   1   1 2127.24   85.87
   2  -1  -1 2126.21   85.90
  -2   1  -1  132.79    5.30
  -2   1  -1  144.69    5.33
   2   1   1  135.64    5.20
  -2  -1  -1  128.43    5.20
  -2   1  -1  132.04    5.22
   2   1   1  128.50    5.22
  -2  -1  -1  138.17    5.45
   2   1   1  139.83    5.47
  -2  -1  -1  132.48    5.20
  -2   1  -1  128.98    5.34
  -2   1  -1  130.88    5.19
  -2   1  -3    3.02    0.50
   2  -1   3    4.16    0.50
   2   1   3    3.43    0.37
  -2  -1  -3    3.30    0.40
  -2   1  -3    3.40    0.36
  -2  -1  -3    3.45    0.34
   2   1   3    3.85    0.33
  -2  -1  -3    3.23    0.35
  -2   1  -3    3.39    0.38
  -2   1  -3    3.82    0.34
   2  -1   3    3.11    0.35
  -2   1  -3    3.90    0.97
  -2  -1  -3    3.24    0.46
  -2   1  -3    3.65    0.41
   2  -1   3    3.30    0.43
   2   1   3    3.74    0.51
  -2   1  -3    3.63    0.28
   2  -1   3    3.42    0.34
  -2   1  -5    0.11    0.40
   2  -1   5   -0.06    0.58
   2   1   5    0.14    0.16
  -2  -1  -5    0.09    0.18
  -2  -1  -5    0.05    0.18
  -2  -1  -5    0.18    0.22
   2   1   5    0.28    0.21
  -2   1  -5    0.05    0.21
  -2   1  -5   -0.06    0.28
   2  -1   5    0.06    0.30
  -2  -1  -5    0.25    0.20
   2  -1   5    0.04    0.40
  -2   1  -5    0.11    0.26
  -2  -1  -5    0.05    0.35
   2  -1   5    0.05    0.12
  -2   1  -5    0.04    0.21
  -2   1  -5    0.23    0.12
  -2   1  -7   12.35    1.14
   2  -1   7   14.60    1.35
   2   1   7   15.00    0.90
  -2  -1  -7   14.24    0.97
  -2   1  -7   14.15    0.77
   2   1   7   14.34    1.05
  -2   1  -7   13.43    1.07
  -2  -1  -7   13.47    1.06
  -2   1  -7   15.98    1.21
  -2  -1  -7   13.63    1.11
   2  -1   7   14.66    1.20
  -2   1  -7   15.21    0.77
   2  -1   7   13.81    1.92
   2  -1   7   13.01    1.02
  -2   1  -7   14.39    0.97
  -2  -1  -7   14.64    0.68
  -2   1  -7   15.69    0.91
   2  -1   7   14.75    0.76
   2  -1   9   60.98    3.28
  -2   1  -9   56.77    2.99
   2   1   9   56.34    2.86
  -2  -1  -9   58.03    2.98
   2   1   9   59.10    3.22
  -2   1  -9   57.70    3.13
  -2  -1  -9   53.62    2.99
  -2   1  -9   56.44    2.36
   2  -1   9   56.58    3.95
   2   1   9   54.62    2.93
   2  -1   9   55.93    2.79
  -2   1  -9   56.33    2.54
  -2  -1  -9   54.32    2.71
   2  -1  11  166.59    6.77
   2   1  11  160.56    7.18
  -2  -1 -11  166.26    7.37
  -2   1 -11  169.84    7.41
  -2  -1 -11  153.56    7.38
  -2   1 -11  158.16    7.45
   2   1  11  169.60    7.70
   2  -1  11  163.98    7.63
   2  -1  11  153.71    8.48
   2   1  11  175.90    7.34
   2  -1  11  167.96    7.10
  -2  -1 -11  161.86    6.97
   2  -1  13   17.13    1.12
  -2   1 -13   15.79    1.49
  -2  -1 -13   15.32    1.49
   2   1  13   14.19    1.30
  -2   1 -13   14.88    1.54
   2   1  13   16.27    1.70
  -2  -1 -13   14.04    1.50
   2  -1  13   17.54    1.94
  -2   1 -13   18.10    1.40
   2  -1  13   18.11    3.04
   2  -1  13   15.20    1.36
   2   1  13   16.33    1.47
  -2  -1 -13   14.68    1.18
   2  -1  15   32.84    1.86
   2  -1  15   30.93    2.24
   2   1  15   32.91    2.21
  -2   1 -15   35.62    2.61
  -2  -1 -15   29.94    2.36
   2  -1  15   30.65    2.73
  -2   1 -15   32.76    2.14
   2   1  15   27.09    2.38
   2  -1  15   32.21    4.14
   2  -1  15   34.06    2.21
   2   1  15   31.51    2.28
  -2  -1 -15   32.23    1.97
   2   1  17   26.98    1.88
   2  -1  17   22.11    1.56
   2   1  17   21.98    1.87
   2  -1  17   22.85    1.91
  -2   1 -17   20.29    2.11
  -2  -1 -17   22.69    2.10
   2   1  17   18.80    2.13
   2  -1  17   18.65    2.44
  -2   1 -17   23.10    1.82
   2  -1  17   23.96    3.97
   2  -1  17   25.74    1.97
  -2  -1 -17   26.77    1.75
   2   1  19  201.83    8.93
   2  -1  19  194.42    8.55
   2   1  19  191.06    9.06
   2  -1  19  193.74    9.11
  -2   1 -19  200.44    9.67
  -2  -1 -19  211.45    9.60
   2  -1  19  202.28    9.81
  -2   1 -19  205.87    9.04
   2  -1  19  218.13   11.67
  -2  -1 -19  198.75    8.73
   2  -1  19  211.81    9.12
  -2   1 -21   94.01    5.71
  -2  -1 -21  104.56    5.76
   2  -1  21  103.48    5.39
   2   1  21  105.42    5.38
   2  -1  21   92.70    7.53
  -2  -1 -21  103.53    4.98
  -2   1 -21   98.53    5.18
   2   1  21  101.57    5.19
   2  -1  21   97.27    4.78
   2  -1  23   51.87    6.15
   2  -1  23   53.32    3.60
   2   1  23   50.53    3.47
  -2   1 -23   53.92    3.43
  -2  -1 -23   54.93    3.20
  -2  -1 -23   52.35    3.81
  -2   1 -23   64.69    4.21
   2  -1  25   65.84    6.83
   2  -1  25   62.74    3.95
   2   1  25   60.86    3.86
  -2  -1 -25   59.86    3.50
  -2   1 -25   62.76    3.82
  -2   1 -25   64.09    4.44
  -2  -1 -25   54.74    4.17
   2   1  27    9.91    5.47
   2  -1  27    2.19    4.33
   2   1  27    5.12    1.24
   2  -1  27    4.24    1.18
  -2   1 -27    3.92    1.27
  -2  -1 -27    3.61    1.36
  -2   1 -27    7.50    1.27
  -2   1 -29    9.40    1.81
  -2  -1 -29    8.56    1.78
   2  -1  29    6.71    4.92
  -2  -2  30   30.93    6.30
  -2   2  30   27.31    2.60
  -2  -2  30   29.49    2.85
   2  -2 -30   30.49    2.87
   2  -2 -30   29.03    3.10
   2   2 -30   28.15    3.19
   2  -2 -28    8.02    1.69
   2   2 -28   12.99    2.19
  -2  -2  28    5.89    1.49
  -2   2  28   10.09    1.59
  -2  -2  28    7.89    4.93
   2   2 -28    7.73    1.27
   2  -2 -28    7.01    1.56
  -2  -2  26  235.55   13.46
   2  -2 -26  227.00   10.97
   2   2 -26  242.52   11.55
   2  -2 -26  210.38   10.46
  -2   2  26  210.39   10.25
  -2  -2  26  225.80   10.57
   2  -2 -24   44.78    3.48
   2   2 -24   45.66    3.83
  -2   2  24   38.98    2.98
  -2  -2  24   41.19    3.19
  -2  -2  24   40.06    2.51
  -2  -2  22   17.16    1.47
  -2  -2  22   16.20    1.87
  -2   2  22   15.74    1.74
   2   2 -22   16.01    2.15
   2  -2 -22   19.42    2.17
  -2  -2  22   17.37    0.86
  -2  -2  22   20.62    4.73
  -2  -2  22   18.16    1.60
  -2   2  22   17.27    1.00
  -2   2  20   22.78    1.96
  -2  -2  20   20.69    2.02
   2  -2 -20   22.37    2.23
   2   2 -20   22.56    2.45
  -2  -2  20   22.48    1.62
  -2  -2  20   21.86    4.46
  -2  -2  20   22.19    1.13
  -2   2  20   20.74    1.16
  -2  -2  20   21.81    1.72
  -2  -2  18   42.63    2.01
  -2   2  18   40.61    1.91
  -2   2  18   39.17    2.71
  -2  -2  18   38.78    2.31
  -2   2  18   41.76    2.72
  -2  -2  18   43.38    2.92
   2   2 -18   39.27    3.26
   2  -2 -18   40.78    3.03
  -2  -2  18   40.94    3.56
  -2  -2  18   42.33    2.39
  -2  -2  16  115.65    6.30
   2   2 -16   99.99    5.99
  -2   2  16  108.12    4.58
   2  -2 -16  118.38    5.70
  -2   2  16  118.74    5.54
  -2  -2  16  111.46    4.98
  -2  -2  16  113.26    5.61
  -2   2  16  109.82    5.40
   2  -2 -16  106.55    5.77
   2   2 -16  128.44    6.33
  -2  -2  16  108.11    4.48
  -2  -2  16  103.66    4.91
   2   2 -16  114.59    4.53
  -2   2  16  110.51    4.75
  -2  -2  16  113.12    4.79
   2   2 -14    2.23    0.69
  -2   2  14    1.01    0.26
  -2   2  14    1.20    0.50
  -2  -2  14    1.25    0.45
  -2   2  14    1.89    0.56
   2  -2 -14    1.26    0.53
  -2  -2  14    1.68    0.59
   2   2 -14    1.85    0.77
   2  -2 -14    0.82    0.53
  -2   2  14    1.13    0.61
  -2   2  14    1.65    0.37
  -2  -2  14    1.14    0.26
  -2  -2  14    1.08    0.48
   2   2 -14    1.06    0.91
  -2  -2  14    0.85    1.21
  -2  -2  12  481.23   19.36
   2   2 -12  434.34   19.30
   2  -2 -12  478.53   18.78
  -2   2  12  497.36   18.81
   2   2 -12  485.40   18.17
  -2  -2  12  429.16   18.74
  -2   2  12  441.19   18.56
   2  -2 -12  457.17   18.94
  -2   2  12  509.54   19.33
  -2  -2  12  459.46   18.21
  -2  -2  12  461.83   20.27
   2  -2 -12  455.59   18.14
   2   2 -12  449.05   18.87
  -2   2  12  446.56   18.02
  -2  -2  12  476.91   18.37
   2   2 -10  215.55    9.60
  -2  -2  10  218.23    9.46
  -2  -2  10  212.95    8.57
   2  -2 -10  219.54    8.97
  -2   2  10  217.63    9.05
   2   2 -10  213.87    8.52
  -2   2  10  207.30    8.83
   2  -2 -10  200.25    9.09
  -2   2  10  234.70    9.44
   2  -2 -10  214.47    8.57
  -2  -2  10  218.11   10.19
  -2   2  10  204.22    8.43
  -2  -2  10  215.57    8.80
   2   2 -10  205.23    9.06
  -2   2  10  201.69    8.44
   2   2  -8  532.63   21.67
  -2  -2   8  539.98   20.79
   2   2  -8  548.98   20.78
   2  -2  -8  549.64   21.04
  -2   2   8  503.97   20.93
  -2   2   8  558.70   21.41
  -2   2   8  534.16   20.80
   2  -2  -8  549.91   20.82
  -2   2   8  514.26   20.67
  -2  -2   8  525.26   21.94
   2  -2  -8  531.86   21.17
  -2  -2   8  563.68   21.07
   2   2  -8  520.77   21.15
  -2   2   8  507.62   20.67
  -2  -2   6 3932.92  151.36
  -2   2   6 3953.66  151.54
  -2  -2   6 4009.49  152.35
   2  -2  -6 4124.45  151.70
  -2   2   6 4133.91  151.66
   2   2  -6 3908.21  152.26
   2   2  -6 3993.83  151.63
  -2  -2   6 3966.42  151.65
   2  -2  -6 4033.93  151.69
  -2   2   6 4157.66  151.94
  -2   2   6 3713.61  151.61
  -2   2   6 4221.28  152.00
   2  -2  -6 3987.18  151.83
  -2  -2   6 3950.86  151.87
   2   2  -6 4020.33  151.82
  -2   2   6 3698.53  151.53
   2  -2  -4 5480.18  221.20
   2   2  -4 5592.30  221.25
  -2  -2   4 5723.20  221.02
  -2  -2   4 5799.21  221.40
   2   2  -4 5754.50  221.60
   2   2  -4 5777.56  221.38
   2  -2  -4 5918.69  221.14
  -2   2   4 6241.35  221.47
  -2   2   4 5803.16  221.09
  -2   2   4 6114.52  221.35
   2  -2  -4 5887.06  221.31
  -2   2   4 5698.80  221.36
  -2  -2   4 5749.21  221.51
   2   2  -4 5790.80  221.01
  -2   2   2  152.50    6.22
  -2   2   2  163.99    6.38
  -2   2   2  152.68    6.13
  -2  -2   2  149.87    6.44
   2  -2  -2  157.16    6.28
  -2   2   2  148.47    6.26
  -2   2   2  151.22    6.15
   2  -2  -2  150.78    5.99
   2   2  -2  157.07    6.15
  -2   2   2  156.78    6.27
   2   2  -2  165.13    6.24
  -2  -2   2  154.70    6.17
  -2  -2   2  153.99    6.15
   2   2  -2  160.39    6.31
   2  -2  -2  148.01    6.27
  -2   2   2  154.02    6.33
   2  -2   0    3.59    0.30
  -2   2   0    3.01    0.33
  -2   2   0    2.79    0.34
  -2  -2   0    2.67    0.22
   2  -2   0    3.12    0.24
  -2  -2   0    2.71    0.48
  -2   2   0    2.90    0.34
  -2   2   0    3.15    0.24
   2   2   0    3.19    0.44
  -2  -2   0    3.54    0.29
  -2   2   0    3.27    0.19
   2   2   0    3.26    0.25
  -2   2   0    2.73    0.23
  -2   2   0    3.66    0.41
  -2   2   0    2.82    0.21
   2  -2   0    2.59    0.34
  -2  -2   0    3.12    0.23
  -2   2   0    3.22    0.39
  -2   2  -2 1909.54   72.13
  -2  -2  -2 1869.99   72.23
   2  -2   2 1952.03   72.30
  -2   2  -2 1871.36   72.20
  -2   2  -2 1880.12   72.06
  -2   2  -2 1890.07   72.07
   2   2   2 1903.51   72.00
   2  -2   2 1903.95   72.04
  -2  -2  -2 1901.66   72.03
   2   2   2 1771.59   72.10
  -2   2  -2 1864.69   72.19
   2   2   2 1877.96   72.37
   2  -2   2 1917.82   71.98
  -2   2  -2 1832.92   72.12
  -2   2  -2 1869.66   72.26
  -2   2  -2 1863.49   72.20
  -2   2  -2 1925.12   72.04
  -2   2  -2 1825.72   72.28
   2  -2   4 1260.48   51.29
  -2   2  -4 1320.28   51.35
  -2   2  -4 1356.34   51.15
   2   2   4 1309.42   51.56
   2  -2   4 1357.13   51.36
  -2   2  -4 1353.25   51.26
  -2   2  -4 1346.06   51.58
   2  -2   4 1334.86   51.19
  -2   2  -4 1353.15   51.21
  -2  -2  -4 1288.84   51.22
  -2   2  -4 1327.12   51.52
  -2   2  -4 1364.80   51.34
   2  -2   4 1365.70   51.30
   2   2   4 1374.25   51.21
   2   2   4 1312.46   51.44
  -2  -2  -4 1305.12   51.30
   2   2   4 1367.04   51.49
   2  -2   4 1323.41   51.13
  -2   2  -4 1311.45   51.88
  -2   2  -6   51.43    2.45
  -2   2  -6   52.16    2.34
   2   2   6   52.02    2.73
   2  -2   6   51.91    2.37
  -2   2  -6   54.34    2.39
   2  -2   6   50.91    2.44
  -2   2  -6   54.12    3.62
   2   2   6   52.03    2.44
  -2   2  -6   53.79    2.62
   2   2   6   53.17    2.46
   2  -2   6   53.99    2.56
  -2  -2  -6   54.80    2.62
   2   2   6   46.79    2.68
  -2   2  -6   55.99    2.76
   2  -2   6   51.49    2.68
  -2   2  -6   51.99    2.88
   2   2   6   53.88    2.60
  -2   2  -6   51.24    2.37
   2  -2   6   51.51    2.30
  -2  -2  -6   52.16    2.29
  -2   2  -6   55.03    2.81
   2  -2   8  263.68   10.52
  -2   2  -8  265.28   10.41
   2  -2   8  259.75   10.50
   2   2   8  277.04   10.46
  -2   2  -8  265.32   10.86
   2   2   8  267.28   10.69
   2  -2   8  260.43   10.76
  -2  -2  -8  269.14   10.89
  -2   2  -8  280.96   11.15
  -2  -2  -8  260.56   10.30
   2  -2   8  248.54   10.30
  -2   2  -8  267.81   11.14
  -2   2  -8  265.56   10.49
  -2   2  -8  240.07   11.08
   2  -2   8  262.90   10.98
  -2   2 -10  409.28   16.86
   2  -2  10  400.89   15.71
  -2   2 -10  423.27   16.59
   2   2  10  421.83   16.35
   2  -2  10  417.00   16.46
  -2  -2 -10  411.74   16.60
  -2   2 -10  427.76   16.84
   2  -2  10  390.41   15.98
   2  -2  10  410.78   17.40
   2  -2  10  417.04   16.18
   2  -2  10  417.77   16.80
  -2   2 -10  372.82   16.75
  -2   2 -12  141.16    6.98
  -2   2 -12  146.14    6.74
   2  -2  12  145.13    5.89
   2  -2  12  146.67    6.59
   2   2  12  143.61    6.48
   2   2  12  147.97    7.11
  -2   2 -12  148.02    6.98
  -2  -2 -12  147.29    6.80
  -2  -2 -12  148.23    5.93
   2  -2  12  141.28    7.67
   2  -2  12  147.06    6.35
   2   2  12  145.68    6.72
  -2   2 -12  148.31    6.14
  -2   2 -12  135.11    6.90
   2  -2  12  149.94    7.04
  -2   2 -14   17.52    1.81
   2  -2  14   16.56    1.05
  -2   2 -14   18.22    1.65
   2   2  14   20.06    1.55
   2  -2  14   20.07    1.61
  -2  -2 -14   18.86    1.72
  -2   2 -14   18.90    1.87
  -2  -2 -14   17.53    0.97
   2  -2  14   20.32    3.08
   2  -2  14   16.92    1.50
   2   2  14   18.34    1.71
  -2   2 -14   16.50    1.11
   2   2  14   19.60    0.97
   2  -2  14   17.19    2.16
   2   2  16    1.13    0.64
   2  -2  16    0.12    0.64
  -2  -2 -16    0.44    0.72
  -2   2 -16   -0.34    0.78
   2  -2  16    0.51    1.51
   2  -2  16   -0.81    2.63
  -2  -2 -16    0.21    0.18
   2  -2  16   -0.10    0.30
   2  -2  16   -0.48    0.98
   2  -2  18   28.97    2.45
   2   2  18   37.07    2.49
  -2  -2 -18   35.99    2.74
  -2   2 -18   36.18    2.92
   2  -2  18   36.87    3.14
  -2   2 -18   36.64    2.56
   2  -2  18   38.18    4.56
   2   2  18   39.43    2.56
   2  -2  18   34.68    1.93
   2  -2  18   35.90    2.48
   2  -2  20   43.48    3.05
   2   2  20   49.62    3.06
  -2   2 -20   48.14    3.52
  -2  -2 -20   46.80    3.33
  -2   2 -20   40.96    2.95
   2  -2  20   50.23    5.24
   2  -2  20   44.65    3.01
   2  -2  20   43.07    2.35
  -2  -2 -22   10.70    1.59
  -2   2 -22    9.68    1.72
   2   2  22    6.06    1.19
   2  -2  22    9.52    1.42
  -2   2 -22    8.86    1.35
   2  -2  22    7.88    3.36
   2  -2  22    7.58    0.87
   2  -2  24    5.70    3.68
  -2   2 -24    2.31    1.21
  -2  -2 -24    4.29    1.35
  -2   2 -24    5.75    1.13
   2  -2  24    4.99    1.21
   2   2  24    4.74    1.11
   2  -2  26   28.21    5.19
  -2  -2 -26   33.63    3.02
  -2   2 -26   32.89    3.14
  -2   2 -26   35.96    2.87
   2   2  26   31.22    2.63
   2  -2  26   36.65    2.88
   2  -2  28    2.86    3.94
  -2  -2 -28   -0.45    1.10
  -2   2 -28    0.25    1.12
  -2   2 -28    0.19    0.79
   2   2  28   -0.35    0.81
   2  -2  28   -0.38    0.87
  -2   2 -30    8.41    1.76
   2   2  30   25.27    6.98
   2  -3 -31   41.43    3.44
   2   3 -31   41.72    4.02
  -2  -3  29    5.69    1.50
  -2   3  29    3.67    1.11
   2  -3 -29    5.00    1.41
   2  -3 -29    5.08    1.57
   2   3 -29    6.53    1.73
   2   3 -29    6.03    1.25
  -2  -3  29    7.45    4.55
   2  -3 -27    2.34    1.26
   2   3 -27    3.30    1.46
  -2  -3  27    3.14    1.06
  -2   3  27    4.15    1.12
  -2  -3  27    3.40    4.16
   2  -3 -27    2.33    1.07
   2   3 -25   86.66    5.68
   2  -3 -25   70.34    4.90
   2  -3 -25   78.36    4.91
  -2  -3  25   78.28    7.11
  -2   3  25   77.91    4.57
  -2  -3  25   84.71    4.96
  -2  -3  23   68.57    3.57
  -2  -3  23   81.20    4.71
  -2   3  23   77.49    4.37
   2  -3 -23   74.13    4.77
   2   3 -23   83.81    5.39
   2  -3 -23   71.68    4.64
  -2   3  23   74.65    3.46
  -2  -3  23   80.21    6.81
  -2  -3  23   75.36    3.20
  -2  -3  23   85.18    4.04
  -2  -3  21  155.92    6.66
   2  -3 -21  160.96    7.85
  -2   3  21  144.44    7.34
  -2  -3  21  160.41    7.75
   2  -3 -21  147.02    7.80
   2   3 -21  163.01    8.50
  -2  -3  21  165.50    9.86
  -2  -3  21  163.47    6.94
  -2   3  21  151.66    6.49
  -2  -3  21  156.31    6.33
   2   3 -19    4.29    1.40
  -2  -3  19    3.20    0.77
  -2   3  19    4.41    0.60
   2  -3 -19    5.60    1.29
  -2   3  19    4.46    0.89
  -2  -3  19    6.36    1.15
   2   3 -19    4.40    1.34
   2  -3 -19    6.16    1.19
  -2  -3  19    4.25    0.49
  -2  -3  19    5.13    0.79
   2   3 -19    4.84    0.54
  -2   3  19    5.39    0.70
  -2  -3  19    4.65    0.56
  -2  -3  17    6.52    1.78
   2   3 -17    7.56    1.63
  -2  -3  17    5.05    0.89
   2  -3 -17    7.97    1.32
  -2  -3  17    6.29    0.71
  -2  -3  17    7.30    1.13
  -2   3  17    5.81    0.91
   2  -3 -17    8.02    1.22
   2   3 -17    6.13    1.38
   2  -3 -17    5.85    0.68
  -2  -3  17    6.33    0.60
  -2  -3  17    6.28    0.78
   2   3 -17    6.63    0.61
  -2   3  17    7.95    0.86
  -2   3  17    6.70    0.65
  -2  -3  15   47.00    2.35
  -2  -3  15   47.98    2.29
   2  -3 -15   52.15    2.52
  -2  -3  15   52.25    3.69
   2   3 -15   42.44    3.50
  -2  -3  15   46.91    2.46
   2  -3 -15   45.95    2.96
  -2   3  15   49.06    3.04
  -2   3  15   49.27    2.81
  -2  -3  15   50.43    3.07
   2   3 -15   46.29    3.45
   2  -3 -15   44.42    3.04
   2  -3 -15   47.96    3.13
   2   3 -15   49.52    3.11
  -2   3  15   45.86    2.29
  -2  -3  15   49.75    2.46
  -2   3  13   16.69    1.21
  -2  -3  13   20.47    1.11
  -2  -3  13   18.36    2.06
   2   3 -13   17.94    2.09
  -2  -3  13   19.68    1.33
  -2   3  13   20.46    1.67
   2   3 -13   20.59    1.13
   2  -3 -13   19.14    1.61
  -2  -3  13   18.04    1.59
  -2   3  13   17.14    1.39
  -2   3  13   21.41    1.97
  -2  -3  13   19.04    1.18
  -2  -3  13   16.00    2.77
   2  -3 -13   17.50    1.25
   2  -3 -13   17.21    1.68
   2   3 -13   20.51    1.72
  -2  -3  13   15.62    1.25
  -2   3  13   18.29    1.13
   2   3 -11    1.76    0.34
   2   3 -11    1.18    1.29
  -2  -3  11    1.89    1.12
  -2  -3  11    4.51    0.73
  -2   3  11    2.47    0.68
   2   3 -11    2.41    0.42
  -2  -3  11    1.50    0.55
   2  -3 -11    2.24    0.69
  -2   3  11    2.17    0.54
  -2  -3  11    3.29    0.69
   2  -3 -11    2.22    0.62
  -2   3  11    2.85    0.90
   2  -3 -11    2.46    0.47
  -2  -3  11    4.68    1.89
   2   3 -11    1.96    0.64
  -2   3  11    2.12    0.42
  -2   3  11    3.03    0.54
  -2   3   9 1635.69   60.06
  -2  -3   9 1618.92   60.58
   2   3  -9 1599.86   61.07
   2   3  -9 1534.01   60.34
  -2   3   9 1553.87   59.87
   2   3  -9 1639.70   59.90
   2  -3  -9 1612.71   60.25
  -2   3   9 1538.97   60.02
  -2   3   9 1680.91   60.65
  -2  -3   9 1551.98   61.00
  -2  -3   9 1503.25   59.56
   2   3  -9 1500.46   59.57
   2  -3  -9 1613.74   60.50
  -2  -3   9 1581.68   60.14
   2  -3  -7  122.49    5.22
  -2   3   7  119.41    5.19
  -2   3   7  122.55    5.24
   2   3  -7  115.80    5.32
   2   3  -7  122.83    5.94
   2   3  -7  123.89    5.23
   2   3  -7  122.17    4.81
  -2  -3   7  114.35    5.32
   2  -3  -7  120.85    5.47
   2  -3  -7  125.77    5.25
  -2   3   7  118.72    5.09
  -2   3   7  121.20    5.52
  -2  -3   7  113.61    5.75
  -2   3   7  127.02    5.13
   2   3  -5  997.00   40.81
   2  -3  -5 1025.42   40.39
  -2   3   5  910.30   40.30
  -2   3   5 1040.83   40.64
   2  -3  -5 1047.06   40.53
   2   3  -5 1034.96   40.07
   2  -3  -5 1098.35   40.23
  -2   3   5 1053.25   40.10
   2  -3  -5 1025.83   40.28
  -2   3   5 1071.38   40.50
  -2  -3   5 1053.01   39.97
   2   3  -5 1084.60   40.38
  -2   3   5 1057.57   40.42
  -2  -3   5 1092.75   40.57
   2   3  -5 1044.35   39.99
   2  -3  -3   99.78    4.25
   2   3  -3   99.64    4.76
  -2  -3   3  103.63    4.11
  -2   3   3   95.64    4.36
  -2   3   3   83.07    4.05
  -2   3   3  102.60    3.87
   2  -3  -3  101.43    3.98
  -2   3   3   93.32    4.15
   2  -3  -3  106.34    4.03
  -2  -3   3   99.32    4.05
  -2  -3   3   91.09    4.01
   2   3  -3   95.96    4.12
   2  -3  -3   98.38    3.97
   2   3  -3  100.10    4.15
   2  -3  -3   98.19    4.32
  -2  -3   3  100.24    4.12
   2   3  -3   95.60    4.37
  -2  -3   1  801.54   29.92
  -2   3   1  794.09   30.33
  -2   3   1  804.62   29.91
   2   3  -1  735.97   30.05
   2  -3  -1  783.29   29.92
   2   3  -1  745.74   30.02
   2   3  -1  847.31   29.98
  -2   3   1  737.87   29.85
   2  -3  -1  887.86   29.88
   2   3  -1  797.61   30.20
  -2  -3   1  776.12   30.12
  -2  -3   1  781.36   29.86
  -2   3   1  821.31   29.89
   2   3  -1  667.59   29.89
   2   3  -1  792.55   30.65
  -2   3   1  772.88   30.21
   2  -3  -1  742.70   29.99
  -2  -3   1  786.63   30.27
  -2   3   1  737.38   29.89
   2  -3  -1  792.34   30.29
  -2   3   1  798.83   30.28
  -2   3   1  796.53   30.19
   2  -3  -1  779.95   30.20
  -2  -3   1  750.80   30.32
  -2   3  -1    0.49    0.27
  -2   3  -1    0.30    0.17
   2   3   1    0.46    0.15
  -2   3  -1    0.38    0.16
  -2   3  -1    0.81    0.15
   2  -3   1    0.34    0.14
  -2   3  -1    0.33    0.21
   2   3   1    0.58    0.16
   2   3   1    0.11    0.36
   2  -3   1    0.46    0.27
  -2   3  -1    0.39    0.27
   2  -3   1    0.38    0.22
  -2   3  -1    0.95    0.25
  -2  -3  -1    0.41    0.13
   2  -3   1    0.55    0.13
  -2  -3  -1    0.30    0.34
  -2   3  -1    0.12    0.20
  -2  -3  -1    0.03    0.24
  -2   3  -1    0.44    0.30
  -2   3  -3  325.48   13.23
  -2   3  -3  334.57   13.19
   2  -3   3  333.31   12.86
  -2  -3  -3  327.30   12.92
  -2   3  -3  324.96   13.11
  -2   3  -3  327.15   13.35
   2  -3   3  324.87   13.14
  -2   3  -3  339.18   12.87
   2  -3   3  362.74   13.34
   2  -3   3  327.68   13.05
  -2   3  -3  335.96   13.14
  -2  -3  -3  323.20   13.11
  -2   3  -3  358.87   12.96
   2  -3   3  344.81   12.96
  -2  -3  -3  321.54   12.92
   2   3   3  339.48   12.87
   2   3   3  308.11   13.05
  -2   3  -3  343.64   13.19
   2  -3   3  316.04   13.16
   2  -3   3  314.31   12.90
   2   3   3  334.06   13.35
   2   3   3  318.62   13.44
   2   3   3  314.78   12.93
  -2   3  -5    4.12    0.88
   2  -3   5    2.03    0.40
  -2  -3  -5    3.19    0.43
  -2   3  -5    1.71    0.45
   2  -3   5    2.87    0.41
   2  -3   5    3.01    0.60
   2   3   5    4.41    0.74
  -2   3  -5    2.67    0.49
   2  -3   5    2.93    0.43
   2   3   5    3.52    0.38
  -2  -3  -5    3.10    0.45
   2   3   5    3.00    0.52
  -2  -3  -5    3.55    0.45
  -2   3  -5    3.36    0.50
  -2   3  -5    2.70    1.11
  -2   3  -5    2.79    0.35
   2   3   5    3.17    0.62
  -2   3  -5    3.50    0.50
  -2   3  -5    3.43    0.51
   2  -3   7  331.23   13.72
  -2   3  -7  342.64   14.29
  -2   3  -7  334.53   13.68
  -2  -3  -7  336.87   13.44
  -2   3  -7  339.01   13.99
   2  -3   7  351.08   13.47
   2   3   7  333.45   13.84
  -2  -3  -7  325.57   13.73
   2   3   7  354.81   13.56
   2  -3   7  349.25   13.74
   2   3   7  339.15   14.03
  -2  -3  -7  338.37   13.73
   2  -3   7  352.22   13.71
  -2   3  -7  328.89   14.89
   2   3   7  327.42   13.99
  -2   3  -7  343.25   13.28
   2  -3   7  337.87   13.32
  -2   3  -7  364.14   13.81
  -2   3  -7  345.79   13.69
  -2   3  -9   60.83    2.94
   2  -3   9   62.21    3.23
  -2   3  -9   57.37    3.61
   2   3   9   62.45    2.80
  -2   3  -9   58.93    3.13
   2   3   9   60.47    3.11
  -2   3  -9   57.57    3.03
   2  -3   9   61.92    3.10
  -2  -3  -9   58.81    3.11
   2   3   9   61.62    2.96
  -2  -3  -9   60.70    3.14
  -2   3  -9   68.91    3.52
   2   3   9   58.95    3.37
  -2   3  -9   66.12    4.74
   2  -3   9   61.51    2.94
   2  -3   9   58.51    2.72
   2   3   9   61.88    3.32
  -2   3  -9   60.28    3.36
  -2  -3  -9   62.93    2.74
   2  -3   9   59.44    2.73
   2  -3  11  168.30    7.03
   2  -3  11  167.00    7.15
  -2  -3 -11  164.23    7.05
   2  -3  11  163.19    6.90
  -2   3 -11  177.92    7.88
  -2   3 -11  171.15    7.57
  -2  -3 -11  176.76    7.59
   2  -3  11  166.02    7.46
   2   3  11  171.11    7.30
   2  -3  11  161.83    8.19
  -2  -3 -11  172.80    7.57
  -2   3 -11  185.43    8.00
   2  -3  11  175.29    7.68
  -2   3 -11  168.82    8.08
   2   3  11  175.31    6.88
   2   3  11  174.14    7.38
  -2   3 -13  123.83    6.35
   2  -3  13  123.26    6.96
  -2  -3 -13  129.56    6.16
   2  -3  13  128.23    6.01
   2   3  13  128.19    5.85
  -2  -3 -13  134.29    6.16
  -2   3 -13  139.30    6.58
   2  -3  13  124.08    5.55
  -2  -3 -13  130.81    5.44
   2  -3  13  130.31    5.60
  -2   3 -13  122.23    6.50
   2  -3  13  130.94    6.31
   2  -3  15    5.68    0.92
   2   3  15    8.13    0.99
  -2  -3 -15    5.66    1.06
  -2   3 -15    7.58    1.27
   2  -3  15   10.70    2.53
  -2  -3 -15    5.96    0.62
   2  -3  15    6.58    1.02
   2   3  15    5.64    0.58
  -2   3 -15    8.22    0.85
  -2   3 -15    6.07    1.33
   2  -3  15    7.15    1.60
   2  -3  17   66.50    5.02
   2   3  17   61.79    3.36
   2  -3  17   59.29    3.48
  -2  -3 -17   61.29    3.67
  -2   3 -17   56.81    3.86
   2  -3  17   56.38    3.17
  -2   3 -17   61.01    2.90
   2   3  17   57.99    2.68
   2  -3  17   52.75    3.86
  -2  -3 -19    9.06    0.68
   2  -3  19   11.07    3.24
   2  -3  19   10.06    1.46
  -2  -3 -19    9.38    1.43
  -2   3 -19   11.76    1.81
   2  -3  19    8.81    1.36
   2   3  19    9.85    1.32
   2  -3  21   34.04    2.74
   2   3  21   44.77    2.86
  -2  -3 -21   40.62    3.08
  -2   3 -21   39.72    3.38
   2  -3  21   41.02    2.79
   2  -3  21   44.74    4.79
  -2   3 -21   46.89    3.17
   2  -3  23   -1.34    3.00
  -2  -3 -23    0.76    0.91
  -2   3 -23    0.47    0.96
   2   3  23    1.30    0.69
   2  -3  23    1.68    0.84
  -2   3 -23    1.09    0.75
   2  -3  25   11.28    4.03
  -2  -3 -25   10.66    1.70
  -2   3 -25   11.28    1.91
   2   3  25    8.41    1.35
   2  -3  25   10.50    1.60
  -2   3 -25   12.41    1.67
   2  -3  27   23.43    4.70
  -2   3 -27   22.22    2.36
   2  -3  27   24.48    2.35
   2   3  27   21.74    2.11
  -2  -3 -27   18.29    2.21
  -2   3 -27   20.41    2.62
  -2   3 -29  250.50   12.33
  -2  -4  30   27.61    2.92
   2   4 -30   37.58    3.11
   2  -4 -30   30.54    2.98
   2   4 -30   32.70    3.67
  -2   4  28    0.17    0.79
  -2  -4  28   -0.21    0.97
   2  -4 -28    1.12    1.05
  -2  -4  28   -1.18    3.70
   2   4 -28   -1.27    1.52
   2  -4 -28   -0.23    1.17
  -2   4  26   34.71    2.66
  -2  -4  26   31.06    2.82
   2  -4 -26   33.00    3.01
  -2  -4  26   34.61    5.04
   2  -4 -26   30.85    2.84
   2   4 -26   35.78    3.59
  -2   4  24    5.34    1.08
  -2  -4  24    5.28    1.29
   2  -4 -24    8.30    1.61
   2   4 -24    5.22    1.62
  -2  -4  24    8.62    3.64
   2  -4 -24    4.34    1.28
  -2   4  24    7.75    1.07
  -2  -4  22    0.09    0.32
  -2   4  22   -0.23    0.62
   2  -4 -22    0.39    0.91
  -2  -4  22    0.18    0.84
  -2   4  22   -0.14    0.60
   2  -4 -22    0.19    0.82
   2   4 -22    0.55    1.06
  -2  -4  22    0.15    0.31
  -2  -4  22   -1.21    0.89
  -2   4  22    0.16    0.47
   2   4 -22   -0.57    1.33
  -2  -4  20    0.93    0.38
  -2   4  20    0.14    0.56
   2  -4 -20    1.31    0.95
  -2  -4  20    0.34    0.84
  -2   4  20    0.63    0.61
   2   4 -20   -0.51    0.97
   2  -4 -20    0.35    0.81
  -2  -4  20    0.75    0.38
  -2  -4  20   -0.13    0.76
   2   4 -20    0.86    0.42
  -2   4  20    0.45    0.46
   2   4 -20   -0.27    1.39
   2   4 -18   66.70    4.86
  -2   4  18   66.07    3.29
  -2  -4  18   65.30    3.18
   2  -4 -18   72.16    4.29
  -2   4  18   65.63    3.66
  -2  -4  18   68.21    4.05
   2  -4 -18   66.63    4.06
   2  -4 -18   67.16    3.43
  -2  -4  18   65.13    3.18
  -2  -4  18   65.76    3.15
   2   4 -18   72.66    3.27
   2   4 -18   73.80    3.30
  -2  -4  16   35.00    1.94
  -2   4  16   35.02    1.97
   2  -4 -16   37.10    2.74
  -2   4  16   36.90    2.26
  -2  -4  16   32.22    2.48
  -2  -4  16   35.57    1.92
   2  -4 -16   34.75    2.08
   2   4 -16   34.27    3.21
  -2  -4  16   33.68    1.73
   2   4 -16   32.79    1.79
  -2  -4  16   31.57    3.66
  -2   4  14    2.36    0.53
  -2  -4  14    2.96    0.40
  -2  -4  14    3.19    1.30
   2   4 -14    3.75    1.55
  -2   4  14    2.96    0.55
  -2  -4  14    3.12    1.02
   2   4 -14    2.41    0.74
   2   4 -14    3.30    0.40
  -2   4  14    2.82    0.79
  -2  -4  14    2.91    0.74
   2  -4 -14    3.00    0.72
  -2   4  14    2.84    0.62
   2  -4 -14    1.93    0.52
  -2  -4  14    5.37    1.95
  -2  -4  14    2.35    0.52
  -2  -4  14    1.91    0.58
   2  -4 -14    2.91    0.95
   2   4 -14    2.74    0.40
  -2  -4  14    1.89    0.31
   2   4 -12  135.80    7.39
  -2  -4  12  143.50    6.73
  -2  -4  12  138.77    7.06
  -2  -4  12  136.90    6.12
   2   4 -12  136.58    6.50
  -2   4  12  134.46    5.99
   2   4 -12  144.98    5.88
  -2  -4  12  140.57    6.56
   2  -4 -12  144.61    6.77
   2  -4 -12  142.69    6.47
  -2   4  12  136.83    6.13
  -2   4  12  145.46    6.94
  -2   4  12  141.43    6.20
  -2  -4  12  138.67    7.28
  -2  -4  12  144.26    6.11
   2   4 -10    4.51    1.49
  -2  -4  10    6.81    1.22
   2   4 -10    6.60    0.71
   2   4 -10    5.33    0.44
  -2  -4  10    5.49    0.79
   2  -4 -10    7.02    1.01
   2  -4 -10    5.40    0.83
  -2   4  10    6.47    0.71
  -2   4  10    6.64    1.07
  -2   4  10    5.48    0.76
   2  -4 -10    5.95    0.76
  -2  -4  10    3.58    0.68
  -2  -4  10    5.58    1.50
  -2   4  10    6.46    0.74
   2   4 -10    5.69    0.85
  -2  -4  10    5.87    1.05
   2  -4  -8  169.98    7.28
   2   4  -8  176.13    8.16
   2   4  -8  174.05    7.27
   2   4  -8  164.95    6.80
   2  -4  -8  172.41    7.58
   2  -4  -8  177.11    7.24
  -2   4   8  169.63    6.99
  -2   4   8  175.57    7.60
   2  -4  -8  172.41    7.26
  -2  -4   8  169.96    7.64
   2   4  -8  175.55    7.37
  -2  -4   8  164.33    7.34
  -2   4   8  172.63    7.32
  -2  -4   8  164.65    7.28
  -2   4   8  170.23    7.16
  -2  -4   8  177.99    7.82
  -2   4   6  318.90   12.30
   2   4  -6  315.64   12.15
  -2   4   6  306.63   12.11
  -2  -4   6  307.86   12.26
  -2  -4   6  305.08   12.50
   2   4  -6  287.74   11.85
   2  -4  -6  301.47   12.38
   2  -4  -6  302.12   11.99
  -2   4   6  309.01   11.77
  -2   4   6  289.54   12.29
   2  -4  -6  313.37   12.03
   2   4  -6  286.96   12.70
   2  -4  -6  295.38   12.22
  -2  -4   6  298.78   11.83
   2   4  -6  289.89   11.65
   2   4  -4    0.08    0.54
   2  -4  -4   -0.12    0.31
  -2  -4   4    0.20    0.28
  -2  -4   4    0.11    0.19
  -2   4   4    0.25    0.35
   2   4  -4    1.41    0.90
  -2   4   4    0.58    0.13
   2  -4  -4    0.12    0.15
  -2   4   4    0.16    0.23
   2   4  -4    0.45    0.39
  -2  -4   4    0.22    0.24
   2  -4  -4    0.03    0.14
   2   4  -4    0.49    0.24
   2  -4  -4    0.18    0.17
   2   4  -4    0.68    0.78
   2  -4  -4   -0.07    0.35
  -2   4   2  121.29    5.35
  -2  -4   2  115.18    5.37
   2  -4  -2  119.32    5.30
   2   4  -2  116.44    5.82
  -2  -4   2  113.11    5.22
  -2   4   2  120.28    5.41
   2  -4  -2  105.92    5.16
   2  -4  -2  123.34    4.86
  -2   4   2  113.98    5.06
   2  -4  -2  126.88    5.01
   2  -4  -2  131.77    4.97
   2   4  -2  148.84    5.14
   2   4  -2  123.64    5.11
  -2  -4   2  118.40    5.22
  -2   4   2  118.13    5.41
   2  -4  -2  121.71    5.43
  -2  -4   2  130.56    4.94
   2   4  -2  126.75    5.24
  -2   4   2  127.67    5.50
  -2  -4   2  125.74    5.00
   2   4  -2  112.59    5.24
  -2  -4   0   24.55    1.50
  -2   4   0   23.42    1.46
  -2   4   0   21.22    1.36
  -2  -4   0   23.43    1.20
  -2  -4   0   24.30    1.55
   2  -4   0   23.27    1.19
  -2  -4   0   23.37    1.09
  -2   4   0   24.17    1.18
   2   4   0   22.90    1.45
   2   4   0   22.76    1.12
   2  -4   0   24.95    1.29
  -2   4   0   23.63    1.13
  -2  -4   0   24.93    1.32
   2   4   0   24.50    1.18
  -2   4   0   21.90    1.09
   2   4   0   23.53    1.24
  -2   4   0   24.94    1.57
  -2   4   0   22.51    1.18
  -2   4   0   24.85    1.55
   2  -4   0   21.73    1.48
  -2   4  -2   21.36    1.46
   2  -4   2   23.94    1.07
  -2   4  -2   18.45    1.21
  -2  -4  -2   23.81    1.28
  -2   4  -2   22.57    1.19
   2   4   2   23.11    1.51
   2  -4   2   21.32    1.09
   2  -4   2   19.46    1.33
  -2   4  -2   22.14    1.44
   2  -4   2   21.54    1.37
  -2  -4  -2   21.95    1.37
   2  -4   2   19.88    1.08
  -2  -4  -2   18.52    1.06
   2   4   2   18.40    1.16
  -2   4  -2   20.85    1.28
   2   4   2   23.27    1.06
  -2   4  -2   21.01    1.44
   2  -4   4   63.07    3.16
  -2   4  -4   65.31    3.21
   2  -4   4   68.54    2.78
  -2   4  -4   64.39    3.04
   2   4   4   64.21    3.31
   2  -4   4   65.98    2.86
  -2   4  -4   66.17    3.29
   2  -4   4   61.35    2.99
  -2   4  -4   65.73    3.21
  -2  -4  -4   65.83    3.03
   2  -4   4   69.68    3.35
  -2   4  -4   68.55    2.92
   2  -4   4   63.71    2.89
  -2  -4  -4   68.15    2.93
   2   4   4   67.74    2.78
   2   4   4   58.30    3.02
  -2   4  -4   60.80    2.95
   2   4   4   65.45    3.45
   2   4   4   60.09    2.82
  -2   4  -4   64.03    3.45
   2  -4   4   58.55    3.04
  -2   4  -4   63.13    2.72
   2  -4   6  156.20    6.21
  -2   4  -6  150.37    6.52
   2   4   6  157.72    6.76
   2  -4   6  138.27    6.42
  -2   4  -6  150.42    6.93
  -2  -4  -6  148.25    6.26
  -2   4  -6  146.97    6.55
   2  -4   6  145.71    6.27
   2  -4   6  147.28    6.85
  -2   4  -6  149.60    6.52
  -2   4  -6  156.82    6.03
   2  -4   6  146.56    6.31
  -2  -4  -6  149.16    6.34
   2   4   6  156.27    6.13
   2   4   6  137.11    6.54
  -2   4  -6  146.64    6.31
  -2   4  -6  150.49    7.32
   2   4   6  151.37    6.74
  -2   4  -8   14.30    1.83
   2  -4   8   17.72    1.14
  -2   4  -8   17.59    1.42
   2  -4   8   19.62    1.71
  -2  -4  -8   16.07    1.10
  -2   4  -8   16.48    1.42
   2   4   8   13.90    1.41
   2  -4   8   14.82    1.19
   2   4   8   19.57    1.13
  -2  -4  -8   19.71    1.35
  -2  -4  -8   16.50    1.21
   2   4   8   17.00    1.48
  -2   4  -8   18.24    2.68
   2   4   8   16.86    1.53
  -2   4  -8   17.97    1.24
   2  -4   8   17.53    1.24
  -2   4  -8   17.57    1.30
  -2   4 -10   23.66    1.59
   2  -4  10   24.19    1.69
   2   4  10   24.97    1.94
  -2   4 -10   30.40    3.77
   2  -4  10   23.47    1.58
  -2  -4 -10   21.31    1.51
   2   4  10   25.15    1.43
   2   4  10   24.36    1.81
  -2   4 -10   24.61    1.83
   2  -4  10   24.21    1.66
   2   4  10   23.51    1.45
  -2  -4 -10   29.46    1.81
  -2  -4 -10   22.72    1.61
   2   4  10   23.69    1.92
  -2   4 -10   22.78    2.32
   2  -4  10   21.71    1.15
  -2   4 -10   23.37    1.57
  -2   4 -10   25.54    1.90
  -2  -4 -10   22.32    1.37
   2  -4  10   22.52    1.37
  -2   4 -12   17.10    1.35
   2  -4  12   18.57    1.38
   2  -4  12   17.29    2.22
  -2  -4 -12   20.52    1.36
   2  -4  12   16.09    1.59
  -2   4 -12   18.76    2.18
   2   4  12   17.26    1.05
   2   4  12   19.90    1.70
   2  -4  12   19.61    1.56
  -2  -4 -12   18.78    1.58
   2   4  12   20.02    1.36
  -2   4 -12   21.92    1.99
  -2  -4 -12   19.80    1.55
  -2   4 -12   17.63    1.69
   2  -4  12   17.70    1.18
   2  -4  12   18.28    1.10
  -2   4 -12   20.95    1.55
   2  -4  14   57.92    2.82
   2  -4  14   58.61    4.16
   2  -4  14   59.70    3.36
   2   4  14   57.91    3.12
  -2  -4 -14   65.09    3.49
  -2   4 -14   69.20    4.01
  -2  -4 -14   61.66    2.97
   2  -4  14   63.03    3.12
   2  -4  14   58.07    2.82
   2  -4  14   62.84    3.57
  -2   4 -14   50.68    3.91
   2   4  14   63.01    2.96
   2  -4  16   12.25    1.32
   2   4  16   10.08    1.11
  -2  -4 -16    9.46    1.25
  -2   4 -16   10.45    1.53
  -2  -4 -16   12.48    1.00
   2  -4  16    8.66    2.29
   2  -4  16   10.54    1.03
   2  -4  16   13.87    1.10
  -2   4 -16    8.26    1.70
   2  -4  16   11.44    1.71
   2   4  16   11.16    0.94
   2  -4  18    5.10    1.02
   2   4  18    3.74    0.83
  -2  -4 -18    3.36    0.98
  -2   4 -18    3.05    1.08
   2  -4  18    4.02    2.35
   2  -4  18    5.51    0.96
  -2   4 -18    4.92    1.43
   2   4  18    3.09    0.53
   2  -4  20   21.93    3.56
   2  -4  20   20.86    1.74
  -2   4 -20   27.53    2.64
  -2  -4 -20   23.88    2.15
   2   4  20   21.95    1.85
   2  -4  20   22.62    2.06
  -2  -4 -22    3.80    0.98
  -2   4 -22    4.22    1.27
  -2   4 -22    5.88    1.19
   2   4  22    4.14    0.96
   2  -4  22    4.38    1.08
   2  -4  22    2.59    2.90
  -2   4 -24    1.75    1.08
  -2  -4 -24    1.12    0.82
  -2   4 -24    2.75    1.05
   2   4  24    3.65    0.85
   2  -4  24    1.21    0.85
  -2  -4 -26    7.95    1.47
  -2   4 -26    4.36    1.47
   2  -4  26    3.87    3.24
  -2   4 -26    7.39    1.44
   2   4  26    4.88    1.08
   2  -4  26    5.30    1.28
  -2   4 -28   12.19    2.11
  -2  -4 -28   14.35    2.31
  -2   4 -28   12.48    1.94
   2  -4  28   13.98    1.87
   2  -4  28    9.95    3.60
   2   5 -31    5.18    1.39
   2   5 -31    3.09    1.71
   2  -5 -29    6.32    1.62
   2   5 -29    5.65    1.85
  -2  -5  29    7.88    1.60
  -2   5  29    6.49    1.28
   2   5 -27    0.32    1.22
   2  -5 -27    0.42    0.94
  -2  -5  27   -0.21    0.91
  -2   5  27    0.46    0.70
   2  -5 -27   -0.23    1.17
  -2  -5  27   -0.35    3.31
  -2  -5  25   62.01    5.93
   2   5 -25   84.03    5.72
   2  -5 -25   71.77    4.56
   2  -5 -25   61.43    4.56
  -2  -5  25   81.50    4.75
  -2   5  25   75.08    4.18
  -2  -5  23    3.81    1.13
  -2   5  23    4.32    0.94
  -2  -5  23    3.79    0.66
   2  -5 -23    3.14    1.07
   2   5 -23    2.66    1.25
   2   5 -23    3.19    1.61
   2  -5 -23    4.19    1.26
  -2   5  23    2.79    0.90
   2   5 -21    2.45    1.39
  -2  -5  21    2.97    0.56
  -2   5  21    2.82    0.85
   2  -5 -21    2.60    1.03
  -2  -5  21    5.69    1.21
  -2   5  21    3.37    0.86
   2   5 -21    3.63    1.31
  -2  -5  21    2.85    0.64
   2  -5 -21    2.72    0.72
  -2  -5  21    3.54    0.67
  -2  -5  21    2.53    0.42
   2   5 -19  113.30    6.64
  -2  -5  19  117.34    4.34
  -2   5  19  114.46    4.66
   2  -5 -19  110.44    5.58
  -2   5  19  112.98    4.82
  -2  -5  19  121.80    5.51
   2   5 -19  130.58    6.58
   2   5 -19  119.84    4.57
   2  -5 -19  111.81    4.73
  -2  -5  19  106.41    4.39
  -2   5  17    7.92    0.98
  -2  -5  17    9.15    1.27
  -2  -5  17    8.09    0.87
  -2  -5  17   11.76    2.60
  -2  -5  17    7.17    0.89
   2  -5 -17    8.07    0.99
   2   5 -17    6.28    1.76
  -2   5  17    6.85    0.93
   2   5 -17    7.23    0.91
   2  -5 -17    8.79    1.42
  -2   5  17    5.87    0.96
   2   5 -15    0.44    0.21
  -2   5  15    0.42    0.40
   2  -5 -15    0.12    0.57
  -2  -5  15    0.14    0.61
  -2  -5  15   -0.66    0.95
  -2  -5  15    0.71    0.52
  -2  -5  15    0.08    0.48
  -2  -5  15    1.92    1.80
   2  -5 -15    1.40    0.55
  -2   5  15   -0.10    0.43
   2  -5 -15    0.16    0.76
  -2   5  15    0.33    0.55
   2   5 -13    2.32    1.77
  -2  -5  13    1.83    1.01
   2   5 -13    2.17    0.71
  -2  -5  13    2.51    0.91
   2   5 -13    1.57    0.40
  -2   5  13    1.54    0.46
   2  -5 -13    1.29    0.57
  -2  -5  13    3.06    0.76
   2  -5 -13    1.54    0.58
  -2  -5  13    1.27    1.37
  -2  -5  13    0.81    0.53
  -2  -5  13    2.66    0.61
   2  -5 -13    2.80    0.96
  -2   5  13    1.99    0.56
   2   5 -13    1.47    0.29
  -2   5  13    1.03    0.46
  -2  -5  11  199.21    9.02
  -2   5  11  205.40    8.61
  -2  -5  11  190.08    8.59
   2   5 -11  191.23    8.62
   2  -5 -11  196.05    8.51
  -2  -5  11  201.14    8.51
   2   5 -11  207.71    9.91
   2   5 -11  206.70    8.25
  -2  -5  11  202.75    8.79
  -2   5  11  191.06    8.17
   2  -5 -11  192.58    8.56
   2  -5 -11  202.04    8.54
  -2   5  11  199.18    9.06
  -2  -5  11  200.86    8.43
  -2   5  11  199.83    8.44
  -2  -5  11  217.27    9.50
   2  -5 -11  196.46    9.00
   2   5 -11  193.21    7.91
   2  -5  -9  702.66   27.81
  -2  -5   9  703.86   27.83
   2   5  -9  690.22   28.81
   2   5  -9  686.12   27.68
   2   5  -9  677.91   27.23
   2  -5  -9  720.77   28.19
   2  -5  -9  714.31   27.68
  -2   5   9  688.75   27.28
  -2   5   9  707.16   28.12
   2  -5  -9  709.74   27.60
  -2  -5   9  756.26   28.08
   2   5  -9  694.18   27.75
  -2  -5   9  701.27   27.66
  -2   5   9  745.78   27.92
  -2  -5   9  706.40   28.42
  -2   5   9  683.29   27.68
  -2  -5   9  737.15   27.74
  -2  -5   7   34.77    1.81
  -2   5   7   34.78    2.11
   2   5  -7   31.43    1.87
   2   5  -7   31.14    2.50
  -2  -5   7   33.17    2.26
  -2   5   7   31.16    1.94
   2  -5  -7   32.64    1.93
  -2  -5   7   32.06    1.99
   2   5  -7   31.06    1.71
  -2   5   7   31.60    1.79
  -2   5   7   31.40    1.51
   2  -5  -7   32.44    1.79
  -2   5   7   30.61    2.05
   2  -5  -7   32.29    1.73
   2  -5  -7   30.89    2.02
  -2  -5   7   31.84    1.69
   2   5  -5    5.08    0.99
  -2  -5   5    5.42    0.76
   2  -5  -5    3.82    0.61
   2   5  -5    6.27    1.33
  -2  -5   5    5.74    0.78
  -2   5   5    5.39    0.55
  -2  -5   5    4.54    0.53
   2  -5  -5    4.61    0.49
  -2   5   5    5.48    0.37
  -2   5   5    6.55    0.75
   2   5  -5    4.57    0.57
  -2  -5   5    5.44    0.54
   2  -5  -5    5.59    0.52
   2  -5  -5    5.51    0.50
   2   5  -5    5.46    0.59
   2   5  -5    2.66    1.19
   2  -5  -5    3.72    0.68
  -2   5   5    7.22    0.88
   2   5  -3    4.28    0.76
   2  -5  -3    3.12    0.54
   2   5  -3    5.97    1.23
   2  -5  -3    3.10    0.60
  -2   5   3    4.07    0.75
  -2  -5   3    3.72    0.52
   2  -5  -3    3.38    0.33
  -2   5   3    3.22    0.46
  -2  -5   3    3.95    0.40
   2   5  -3    2.80    0.58
   2   5  -3    4.52    0.51
   2  -5  -3    4.38    0.42
   2   5  -3    3.01    0.44
  -2  -5   3    2.60    0.51
   2  -5  -3    4.27    0.40
  -2   5   3    3.65    0.39
   2   5  -3    2.39    0.67
   2  -5  -3    4.02    0.66
  -2  -5   1    9.31    0.92
  -2   5   1   11.57    1.07
   2  -5  -1   10.52    0.92
  -2  -5   1    9.31    0.67
  -2  -5   1   11.53    0.96
   2  -5  -1    9.89    0.92
   2  -5  -1    9.70    0.81
  -2   5   1    9.55    0.96
   2   5  -1    7.45    1.26
  -2  -5   1    9.60    0.57
   2  -5  -1    8.69    0.49
  -2   5   1   15.77    0.81
   2   5  -1   10.97    0.94
   2   5  -1    8.26    0.71
  -2  -5   1    9.59    0.83
   2   5  -1    9.92    0.74
   2  -5  -1    9.05    0.71
   2   5  -1   10.42    0.68
  -2   5   1   10.62    0.71
   2   5  -1    8.25    0.79
  -2   5   1   12.48    1.12
   2  -5  -1    9.08    0.99
  -2  -5  -1  251.88   10.28
   2  -5   1  252.89    9.67
  -2   5  -1  229.64    9.97
  -2  -5  -1  213.65    9.78
  -2  -5  -1  240.75    9.54
   2   5   1  226.75    9.69
   2   5   1  249.55    9.57
   2   5   1  252.78   10.17
   2  -5   1  247.12    9.96
  -2  -5  -1  260.66    9.86
  -2   5  -1  256.73    9.65
  -2   5  -1  230.38    9.54
  -2   5  -1  235.99    9.80
   2   5   1  252.35    9.77
  -2   5  -1  264.82   10.37
  -2  -5  -1  243.65   10.02
  -2   5  -1  258.24   10.29
  -2   5  -3   55.80    3.12
  -2   5  -3   65.11    3.37
   2  -5   3   69.94    2.76
  -2   5  -3   64.41    2.92
  -2  -5  -3   62.31    2.87
  -2  -5  -3   67.10    3.03
   2   5   3   66.74    3.38
   2  -5   3   64.88    2.80
   2  -5   3   63.75    3.18
  -2   5  -3   55.43    3.25
  -2  -5  -3   63.02    3.09
   2  -5   3   62.47    3.25
   2  -5   3   57.57    3.04
  -2   5  -3   61.64    3.35
   2  -5   3   61.46    2.80
  -2  -5  -3   56.82    2.79
   2   5   3   58.26    2.99
  -2  -5  -3   61.99    3.48
  -2   5  -3   61.89    3.04
   2   5   3   66.17    2.74
   2   5   3   60.18    3.60
   2  -5   3   61.68    3.27
   2  -5   5   82.40    4.21
   2  -5   5   95.30    3.75
  -2   5  -5   92.68    4.35
  -2   5  -5   88.06    4.05
   2   5   5   94.13    4.46
   2  -5   5   92.98    3.85
  -2   5  -5   86.86    4.48
  -2  -5  -5   86.85    4.02
  -2   5  -5   92.04    4.45
   2  -5   5   92.87    4.47
   2  -5   5   83.77    4.03
  -2   5  -5   97.58    3.98
  -2  -5  -5   87.75    3.92
   2   5   5   95.34    3.76
   2  -5   5   88.48    3.90
   2   5   5   78.95    4.11
   2   5   5   85.71    3.79
   2   5   5   91.43    4.66
  -2   5  -5   82.35    3.93
   2  -5   5   80.27    4.08
  -2   5  -5   84.62    3.59
  -2   5  -5   86.51    4.70
   2  -5   7  506.09   20.48
  -2  -5  -7  493.15   20.52
  -2   5  -7  541.01   20.62
   2  -5   7  527.71   20.03
  -2   5  -7  521.16   20.48
   2   5   7  526.31   20.82
   2  -5   7  476.83   20.12
  -2   5  -7  514.79   21.11
   2  -5   7  555.71   21.08
  -2  -5  -7  512.37   20.23
   2  -5   7  508.37   20.25
  -2   5  -7  553.04   19.99
   2   5   7  544.66   20.01
  -2  -5  -7  502.03   20.30
   2  -5   7  516.14   20.26
   2   5   7  480.74   20.58
  -2   5  -7  498.65   21.46
  -2   5  -7  509.98   20.76
   2   5   7  462.89   20.10
   2   5   7  514.73   20.91
  -2   5  -7  490.01   20.14
  -2   5  -9   25.57    2.49
   2  -5   9   24.25    1.52
  -2  -5  -9   23.88    1.51
   2  -5   9   27.34    2.17
  -2   5  -9   28.15    2.09
   2   5   9   21.19    1.98
  -2  -5  -9   24.35    1.65
   2  -5   9   24.58    1.63
   2   5   9   21.72    1.35
   2   5   9   22.58    1.85
   2   5   9   21.00    1.86
  -2   5  -9   23.10    1.76
  -2  -5  -9   26.61    1.79
  -2   5  -9   24.09    3.25
  -2   5  -9   26.06    1.76
   2  -5   9   23.39    1.48
   2  -5  11   22.82    1.60
  -2   5 -11   24.13    1.74
  -2  -5 -11   25.29    1.69
   2  -5  11   24.67    1.76
  -2   5 -11   23.66    2.66
   2   5  11   25.75    1.55
  -2   5 -11   24.98    2.18
   2   5  11   24.88    2.05
   2   5  11   23.75    1.46
   2  -5  11   24.76    1.72
  -2  -5 -11   23.87    1.78
  -2  -5 -11   21.20    1.60
  -2   5 -11   24.26    1.58
   2  -5  11   22.22    1.48
  -2   5 -11   23.82    1.94
  -2  -5 -11   23.14    1.50
  -2   5 -13    0.10    0.45
  -2  -5 -13    0.20    0.47
  -2   5 -13   -1.31    1.77
   2  -5  13   -1.62    0.76
   2   5  13    0.19    0.22
   2   5  13    0.39    0.95
   2   5  13    0.07    0.48
   2  -5  13    0.10    0.47
  -2   5 -13    0.34    0.71
   2  -5  13    0.19    0.42
  -2  -5 -13   -0.24    0.48
   2  -5  13   -0.38    0.41
  -2   5 -13    0.08    0.50
   2  -5  15   14.18    0.85
  -2   5 -15   23.17    1.59
   2   5  15   16.88    1.38
   2  -5  15   19.55    1.67
  -2   5 -15   21.00    2.11
  -2  -5 -15   20.53    1.64
   2  -5  15   15.99    1.61
   2   5  15   19.11    1.38
   2  -5  15   16.69    2.25
   2  -5  15   17.60    1.46
  -2  -5 -15   18.25    1.37
  -2   5 -15   21.42    2.50
   2  -5  15   15.89    1.21
   2  -5  17    1.18    0.66
   2   5  17    0.93    0.49
  -2  -5 -17   -0.13    0.58
  -2   5 -17    0.21    0.82
   2   5  17    1.15    0.48
   2  -5  17    0.48    0.49
  -2  -5 -17    0.23    0.51
   2  -5  17   -0.58    1.66
  -2   5 -17   -0.49    1.25
   2  -5  17    0.23    0.39
  -2   5 -17    1.79    0.64
   2   5  19   14.98    1.41
   2  -5  19   13.85    1.57
  -2  -5 -19   15.68    1.65
  -2   5 -19   17.13    2.15
   2   5  19   15.90    1.25
  -2  -5 -19   17.83    1.34
   2  -5  19   11.77    2.29
   2  -5  19   12.64    1.03
  -2   5 -19   14.49    2.24
   2  -5  21    0.24    2.15
  -2   5 -21    2.12    1.36
   2   5  21    1.97    0.68
   2  -5  21    0.78    0.79
  -2   5 -21    0.24    0.99
  -2  -5 -21    2.18    0.87
   2  -5  23   25.81    3.44
  -2  -5 -23   24.74    2.25
  -2   5 -23   27.06    2.84
   2   5  23   23.52    1.97
   2  -5  23   25.38    2.34
   2   5  25   30.76    2.34
   2  -5  25   30.86    2.67
  -2   5 -25   27.94    3.12
  -2  -5 -25   33.72    2.74
  -2   5 -25   30.21    2.95
  -2  -5 -25   27.49    3.13
   2  -5  25   36.62    4.06
  -2   5 -27   13.43    2.23
   2  -5  27    9.65    2.96
  -2   5 -27   11.14    1.97
   2  -5  27   13.31    1.87
  -2  -5 -27   15.83    2.42
  -2   5 -29   48.75    3.99
   2   6 -30   66.34    5.46
  -2  -6  28   27.87    2.68
  -2   6  28   27.13    2.21
   2  -6 -28   22.03    2.65
   2   6 -28   30.79    3.54
   2   6 -26   19.10    2.76
  -2  -6  26   15.88    1.97
  -2   6  26   13.95    1.56
   2   6 -26   16.22    2.92
   2  -6 -26   21.36    2.43
  -2  -6  26   18.74    3.46
   2   6 -24    1.07    1.74
  -2  -6  24    2.34    1.03
  -2   6  24    0.63    0.61
  -2   6  24    1.36    1.00
   2  -6 -24    2.44    1.16
   2   6 -24    1.91    1.31
   2   6 -22   42.54    3.87
  -2  -6  22   34.62    2.85
  -2   6  22   39.49    2.49
   2   6 -22   30.69    3.68
  -2  -6  22   35.95    2.31
  -2   6  22   34.37    2.55
   2  -6 -22   33.19    2.96
  -2   6  20   21.11    1.88
   2  -6 -20   22.39    2.33
  -2  -6  20   19.96    2.08
  -2   6  20   21.91    1.71
   2   6 -20   23.69    2.79
   2   6 -20   17.28    2.88
  -2  -6  20   21.64    1.50
  -2  -6  20   17.21    2.80
   2  -6 -20   20.54    1.77
   2  -6 -18   -0.57    0.78
  -2   6  18    0.23    0.81
  -2   6  18    0.73    0.54
  -2  -6  18   -0.16    0.72
   2  -6 -18   -0.13    0.61
   2   6 -18    1.24    1.85
  -2  -6  18   -0.28    0.59
   2  -6 -18   -0.12    0.57
  -2  -6  18   -0.21    1.64
  -2  -6  18   -0.15    0.52
  -2   6  18    0.34    0.59
   2   6 -18   -0.20    0.59
   2   6 -16    0.85    0.30
   2  -6 -16    0.71    0.83
  -2   6  16    0.33    0.71
  -2   6  16    0.63    0.41
  -2  -6  16    0.88    0.71
   2  -6 -16    0.82    0.58
   2   6 -16   -1.75    2.13
  -2  -6  16   -0.18    1.43
  -2  -6  16    1.04    0.58
   2  -6 -16    0.84    0.52
   2   6 -16    1.05    0.60
  -2   6  16    0.23    0.51
  -2  -6  16    0.74    0.96
  -2  -6  16    0.54    0.48
  -2   6  14  132.12    6.15
  -2  -6  14  131.18    5.99
   2   6 -14  135.52    7.71
  -2  -6  14  139.19    7.23
  -2   6  14  122.18    6.03
  -2  -6  14  137.79    5.86
  -2  -6  14  127.81    6.31
   2   6 -14  135.40    5.52
  -2   6  14  126.08    5.64
   2  -6 -14  133.95    6.20
   2  -6 -14  122.22    5.95
   2  -6 -14  130.64    6.63
   2   6 -14  123.27    5.33
  -2  -6  14  135.19    6.58
   2   6 -12    4.47    2.00
  -2  -6  12    3.64    1.00
  -2  -6  12    3.59    0.74
   2   6 -12    4.28    0.72
  -2   6  12    2.26    0.79
   2  -6 -12    2.85    0.92
   2   6 -12    3.71    0.49
  -2   6  12    4.10    0.54
   2  -6 -12    3.31    0.78
  -2  -6  12    4.49    0.84
   2  -6 -12    4.05    0.70
  -2  -6  12    4.37    0.89
   2  -6 -12    1.35    0.63
  -2   6  12    3.37    0.78
  -2   6  10  109.76    4.95
   2   6 -10   98.90    4.61
   2   6 -10   93.46    5.70
   2   6 -10   90.86    4.61
   2   6 -10   88.63    4.15
  -2   6  10   93.94    4.06
   2  -6 -10   97.35    4.54
   2  -6 -10   99.28    4.41
  -2   6  10   92.01    4.94
   2  -6 -10   95.57    4.74
  -2  -6  10   94.69    4.70
  -2  -6  10   96.28    4.53
  -2  -6  10  101.33    5.34
  -2   6  10   91.63    4.67
  -2   6   8   94.91    4.38
  -2  -6   8   84.12    3.69
   2   6  -8   84.06    3.89
  -2  -6   8   78.14    3.66
   2   6  -8   75.86    4.76
  -2   6   8   83.53    4.16
  -2  -6   8   78.82    4.45
  -2  -6   8   83.38    3.96
  -2   6   8   78.11    3.68
   2   6  -8   75.74    3.70
   2  -6  -8   75.07    3.74
  -2   6   8   79.52    3.38
  -2   6   8   80.70    4.18
   2  -6  -8   85.36    3.67
   2  -6  -8   76.53    4.10
  -2  -6   8   82.89    4.16
   2   6  -8   74.90    5.13
  -2  -6   8   77.90    3.64
  -2   6   6   64.99    3.52
  -2  -6   6   70.27    2.89
   2  -6  -6   64.36    2.85
   2   6  -6   62.83    3.03
  -2  -6   6   61.46    3.48
   2  -6  -6   69.07    2.91
   2   6  -6   60.67    2.75
  -2  -6   6   60.80    2.81
   2   6  -6   53.79    3.62
  -2  -6   6   60.04    3.18
   2  -6  -6   54.67    3.14
  -2   6   6   55.35    3.32
   2   6  -6   64.06    4.21
   2  -6  -6   59.17    3.39
  -2   6   6   62.14    2.84
  -2   6   6   64.23    2.61
   2  -6  -6   58.59    2.88
  -2   6   6   58.84    3.26
   2   6  -6   60.09    3.98
  -2  -6   6   56.73    3.38
   2  -6  -6   62.33    3.40
   2   6  -4  154.53    7.97
   2  -6  -4  170.32    7.78
   2  -6  -4  179.06    7.96
  -2  -6   4  176.76    7.60
  -2   6   4  183.71    7.31
   2   6  -4  177.68    8.80
   2  -6  -4  172.81    7.29
  -2   6   4  164.33    7.64
   2   6  -4  175.48    7.54
  -2  -6   4  191.61    7.33
   2  -6  -4  185.34    7.42
  -2  -6   4  175.56    7.91
   2   6  -4  185.08    7.55
   2  -6  -4  193.85    7.39
   2   6  -4  162.64    8.02
  -2   6   4  181.53    7.39
   2  -6  -4  174.46    8.01
  -2  -6   2   66.18    3.42
   2  -6  -2   69.41    3.46
  -2   6   2   69.78    3.74
   2  -6  -2   72.14    3.57
  -2   6   2   72.35    3.73
  -2  -6   2   65.37    3.37
   2  -6  -2   55.14    3.28
   2   6  -2   70.59    4.30
  -2  -6   2   71.94    3.09
   2  -6  -2   69.39    2.88
  -2   6   2   68.41    3.22
   2   6  -2   68.03    3.18
  -2  -6   2   65.05    3.38
   2  -6  -2   70.70    3.17
   2   6  -2   80.31    3.14
  -2  -6   2   64.36    3.67
   2  -6  -2   70.05    3.69
   2   6  -2   76.89    3.46
   2   6  -2   67.00    3.48
  -2   6   2   74.19    3.84
  -2   6   2   70.25    3.13
  -2  -6   0    1.21    0.48
   2  -6   0    1.00    0.39
  -2  -6   0    1.89    0.55
  -2  -6   0    1.11    0.41
  -2   6   0    1.42    0.70
  -2   6   0    0.88    0.52
  -2  -6   0    1.13    0.22
   2  -6   0    1.20    0.15
   2   6   0    1.40    0.56
   2   6   0    1.11    0.39
   2  -6   0    1.15    0.42
  -2  -6   0    1.07    0.38
  -2   6   0    0.64    0.27
   2   6   0    1.26    0.34
  -2   6   0    1.07    0.27
  -2   6   0    1.93    0.63
   2   6   0    1.03    0.37
  -2   6   0    1.39    0.38
   2  -6   0    1.21    0.54
  -2  -6   0    1.73    0.65
  -2   6  -2  341.12   14.93
  -2   6  -2  415.29   15.55
   2   6   2  356.89   14.71
  -2  -6  -2  381.89   14.85
  -2   6  -2  384.05   14.53
  -2   6  -2  386.81   14.64
   2   6   2  375.64   15.24
   2   6   2  375.06   14.51
   2  -6   2  368.62   15.13
   2  -6   2  365.43   15.09
  -2   6  -2  363.38   15.43
   2  -6   2  369.54   15.00
  -2  -6  -2  366.46   14.97
   2  -6   2  372.81   14.50
  -2  -6  -2  345.13   14.51
   2   6   2  335.18   14.77
   2  -6   2  389.81   14.63
  -2  -6  -2  363.51   15.32
  -2   6  -2  333.57   14.95
  -2  -6  -2  344.37   15.31
  -2  -6  -4    9.45    1.19
   2  -6   4   10.16    1.15
  -2   6  -4   10.32    1.50
  -2   6  -4   11.90    1.24
   2  -6   4   10.31    0.70
  -2   6  -4   11.73    0.82
  -2  -6  -4   11.30    0.93
  -2   6  -4   11.01    0.88
  -2  -6  -4   12.29    0.90
   2   6   4    8.82    1.18
   2  -6   4    9.93    0.78
  -2   6  -4    8.77    1.19
  -2  -6  -4    9.83    0.98
   2  -6   4   10.21    1.18
   2  -6   4   10.08    0.99
   2  -6   4   10.40    0.78
  -2  -6  -4   10.87    0.83
   2   6   4    8.94    0.94
   2   6   4   10.90    1.55
   2   6   4   12.02    0.74
  -2   6  -4    9.90    0.97
  -2   6  -4   10.03    1.35
  -2  -6  -4   10.86    1.30
  -2   6  -4   10.67    0.80
   2  -6   4    8.43    0.99
  -2  -6  -6   87.33    4.46
   2  -6   6   81.04    4.36
  -2   6  -6   97.80    4.63
   2  -6   6   97.86    3.83
  -2  -6  -6   93.39    3.97
  -2   6  -6   93.20    4.17
  -2  -6  -6   94.62    4.16
   2   6   6   88.06    4.60
   2  -6   6   91.19    3.90
  -2   6  -6   82.36    4.75
   2  -6   6   92.27    4.71
   2  -6   6   88.08    4.18
  -2  -6  -6   85.55    4.13
  -2   6  -6   98.62    4.12
   2   6   6   88.73    3.79
  -2  -6  -6   82.93    4.05
   2  -6   6   89.80    4.00
   2   6   6   78.68    4.27
  -2   6  -6   82.61    4.69
  -2   6  -6   83.94    4.05
   2   6   6   85.20    3.80
   2   6   6   85.77    4.89
  -2  -6  -6   89.03    4.86
   2  -6   6   83.28    4.21
  -2   6  -8   98.13    5.77
   2  -6   8  104.47    5.58
  -2  -6  -8  106.17    4.90
   2  -6   8  109.18    4.93
  -2   6  -8  113.66    4.63
  -2   6  -8   98.12    4.72
  -2   6  -8  106.35    5.60
   2   6   8  100.19    5.56
   2   6   8  104.73    4.70
  -2  -6  -8  103.07    4.90
   2  -6   8  110.60    4.87
   2   6   8  107.23    4.57
   2  -6   8  108.79    4.73
  -2   6  -8  109.56    5.06
   2  -6   8  103.24    5.14
  -2  -6  -8  108.35    5.20
   2  -6   8  115.77    4.61
  -2   6  -8  112.84    5.32
  -2  -6 -10    4.27    0.75
   2  -6  10    2.25    0.60
   2   6  10    3.90    0.54
   2  -6  10    2.95    0.64
   2  -6  10    1.92    0.83
  -2   6 -10    2.99    0.72
  -2  -6 -10    4.32    0.69
   2   6  10    5.27    1.32
  -2   6 -10    3.63    0.58
   2   6  10    2.22    0.59
  -2   6 -10    4.33    1.43
  -2  -6 -10    3.62    0.80
  -2   6 -10    5.65    1.90
   2  -6  10    3.04    0.54
  -2   6 -10    1.96    0.68
  -2   6 -12   46.66    3.91
   2   6  12   43.21    2.24
   2  -6  12   43.49    2.57
   2   6  12   47.68    2.45
  -2  -6 -12   45.57    2.62
   2  -6  12   38.45    2.61
  -2   6 -12   45.17    3.30
   2   6  12   37.08    2.97
  -2  -6 -12   37.13    2.33
   2  -6  12   42.53    2.38
  -2   6 -12   45.75    2.76
  -2   6 -14    0.25    2.04
   2   6  14    0.34    0.26
   2   6  14    3.24    1.35
   2  -6  14    0.11    0.52
   2   6  14    0.69    0.48
   2  -6  14    0.46    0.57
  -2  -6 -14    0.10    0.55
   2  -6  14    0.08    0.48
  -2   6 -14    0.71    0.57
   2   6  14    1.20    0.56
   2   6  16    1.35    0.56
   2  -6  16    2.22    0.73
  -2   6 -16    1.47    0.98
  -2  -6 -16    2.00    0.66
   2  -6  16    1.63    0.65
  -2  -6 -16    1.45    0.66
  -2   6 -16    2.44    1.67
   2   6  16    1.54    0.55
  -2   6 -16    0.69    0.66
   2   6  18   34.23    2.19
  -2  -6 -18   34.66    3.16
  -2  -6 -18   32.82    2.35
  -2   6 -18   41.55    3.28
   2  -6  18   33.29    2.46
   2   6  18   34.83    2.16
  -2  -6 -18   31.43    2.12
   2  -6  18   33.70    2.33
  -2   6 -18   30.55    3.36
   2  -6  18   33.45    2.94
  -2  -6 -20   42.90    3.58
  -2  -6 -20   41.43    2.80
  -2   6 -20   48.64    3.72
   2   6  20   37.77    2.45
   2  -6  20   39.62    2.87
   2  -6  20   35.15    2.50
  -2   6 -20   41.58    3.94
   2  -6  20   39.17    3.42
   2  -6  22   23.86    2.14
   2   6  22   19.40    1.72
  -2  -6 -22   22.95    2.03
  -2   6 -22   24.64    2.74
   2  -6  22   20.54    2.79
  -2  -6 -22   18.17    2.46
  -2   6 -22   19.97    2.79
  -2   6 -24    0.26    1.13
  -2  -6 -24    1.89    1.36
  -2  -6 -24    0.32    0.81
   2  -6  24    0.67    0.98
   2   6  24   -0.24    0.75
   2   6  26    4.49    1.01
   2  -6  26    5.85    1.34
  -2   6 -26    7.09    1.62
  -2   6 -28    1.71    1.29
   2   7 -27   22.90    3.38
  -2   7  27   17.27    1.74
  -2  -7  27   21.28    2.32
   2   7 -27   18.33    2.83
  -2   7  25   12.82    1.39
  -2  -7  25   14.32    1.86
   2   7 -25   15.53    2.55
   2   7 -25   17.20    2.96
   2  -7 -25   10.27    1.88
  -2   7  23   20.62    1.68
  -2  -7  23   21.92    2.23
   2  -7 -23   24.14    2.13
   2   7 -23   25.22    3.13
  -2  -7  23   20.17    1.79
   2   7 -23   19.25    3.10
  -2   7  23   24.06    2.33
   2  -7 -23   21.66    2.46
  -2   7  21    1.51    0.59
  -2  -7  21    2.13    0.88
   2   7 -21    1.86    1.42
  -2  -7  21   -0.84    1.83
   2  -7 -21    1.39    0.75
  -2  -7  21    2.44    0.78
   2  -7 -21    2.80    1.16
  -2   7  21    1.07    1.02
   2   7 -21    2.90    1.73
   2  -7 -21    2.67    0.98
   2  -7 -19    9.21    1.63
  -2   7  19    6.43    1.34
  -2  -7  19    7.24    1.33
  -2   7  19    7.80    0.98
   2  -7 -19    9.35    1.22
   2  -7 -19    9.43    1.29
  -2  -7  19    8.25    1.16
   2   7 -19   12.51    2.76
  -2  -7  19    9.21    1.95
   2  -7 -17   14.22    1.83
  -2   7  17   12.51    1.58
  -2   7  17   10.20    1.02
  -2  -7  17   12.97    1.56
   2  -7 -17   10.85    1.25
  -2  -7  17   13.43    2.17
   2   7 -17    7.50    2.44
  -2  -7  17    9.89    1.22
   2  -7 -17   13.30    1.46
   2  -7 -15    1.49    0.60
  -2  -7  15    0.23    0.70
   2  -7 -15    2.25    0.81
   2   7 -15    1.35    0.41
  -2   7  15    1.54    0.46
  -2  -7  15    0.98    0.73
  -2   7  15    0.86    0.20
   2   7 -15    2.40    2.29
  -2  -7  15    2.47    1.16
  -2   7  15    0.14    0.96
   2  -7 -15    3.25    1.00
  -2  -7  13  174.39    7.76
   2   7 -13  161.85    7.23
  -2  -7  13  182.67    7.91
  -2   7  13  164.26    6.99
   2  -7 -13  178.40    7.71
   2  -7 -13  176.17    7.41
   2   7 -13  157.42    9.11
   2  -7 -13  164.95    8.17
   2   7 -13  164.59    7.04
  -2  -7  13  177.77    8.76
  -2   7  13  174.36    7.93
  -2  -7  11  118.85    5.29
  -2  -7  11  123.80    5.83
   2  -7 -11  113.09    5.73
   2   7 -11  122.59    6.98
   2   7 -11  108.26    5.53
  -2  -7  11  122.98    5.75
   2  -7 -11  122.72    5.54
  -2   7  11  113.46    4.93
   2  -7 -11  125.64    5.29
  -2  -7  11  126.52    6.49
  -2   7  11  115.70    5.84
   2   7 -11  116.95    5.20
   2   7  -9   85.52    5.32
   2   7  -9   83.59    4.53
  -2  -7   9   90.93    4.56
   2  -7  -9   80.05    4.41
  -2   7   9   84.38    3.59
   2  -7  -9   86.57    4.05
  -2  -7   9   76.34    3.89
  -2  -7   9   89.70    3.90
   2  -7  -9   83.31    3.90
   2  -7  -9   89.36    3.90
   2   7  -9   84.93    4.14
  -2  -7   9   88.30    4.89
  -2   7   9   88.69    4.61
   2  -7  -7   10.61    0.86
   2  -7  -7   12.19    0.88
   2   7  -7    9.56    0.97
  -2  -7   7   10.48    0.85
   2   7  -7    7.70    0.69
   2   7  -7   11.28    1.88
  -2  -7   7   10.80    1.36
  -2   7   7    7.88    1.24
   2  -7  -7   11.03    1.30
   2  -7  -7    9.61    0.87
  -2   7   7    8.61    1.16
   2  -7  -7    7.50    1.15
  -2  -7   7   12.31    1.37
  -2  -7   7   10.14    0.96
   2   7  -5    0.71    1.04
  -2  -7   5    0.58    0.55
   2   7  -5    1.08    1.40
   2  -7  -5    0.68    0.50
   2  -7  -5    0.44    0.29
  -2   7   5    0.84    0.47
  -2  -7   5    0.59    0.36
   2   7  -5    1.11    0.66
   2  -7  -5    0.47    0.32
   2  -7  -5    0.75    0.38
   2   7  -5    0.46    0.41
   2   7  -5    0.81    0.41
  -2   7   5    0.49    0.36
  -2  -7   5    0.74    0.74
   2  -7  -5    0.24    0.59
   2  -7  -3  132.95    6.46
  -2  -7   3  133.12    6.05
  -2  -7   3  138.56    5.72
   2   7  -3  133.91    7.29
   2  -7  -3  142.46    6.37
   2  -7  -3  130.83    5.54
  -2   7   3  137.95    6.05
   2   7  -3  139.73    6.06
   2   7  -3  137.96    5.87
   2  -7  -3  132.35    5.83
   2   7  -3  160.23    5.84
  -2  -7   3  134.69    6.26
   2   7  -3  123.58    6.34
  -2   7   3  140.79    5.82
   2   7  -3  125.85    6.34
  -2   7   1   14.56    1.61
  -2  -7   1   14.74    1.27
  -2   7   1   14.22    1.44
   2   7  -1   13.77    2.03
   2  -7  -1   13.59    1.22
   2  -7  -1   12.72    1.27
  -2  -7   1   11.71    1.04
  -2  -7   1   14.24    0.80
   2  -7  -1   14.22    0.74
  -2   7   1   15.19    1.10
   2   7  -1   14.95    1.04
   2   7  -1   15.33    1.34
  -2  -7   1   13.75    1.19
   2  -7  -1   14.54    1.14
  -2   7   1   15.86    1.12
   2   7  -1   13.69    1.26
  -2  -7   1   13.48    1.48
   2  -7  -1   11.77    1.34
  -2   7  -1   20.38    1.91
  -2  -7  -1   17.44    1.36
  -2  -7  -1   18.37    1.56
  -2   7  -1   18.55    1.55
   2  -7   1   17.48    1.26
  -2  -7  -1   17.83    1.03
   2  -7   1   17.31    0.82
   2   7   1   19.40    1.29
  -2   7  -1   18.66    1.15
  -2  -7  -1   19.66    1.37
  -2   7  -1   19.80    1.16
   2  -7   1   19.64    1.47
   2   7   1   19.78    1.37
  -2   7  -1   16.36    1.37
   2   7   1   21.02    1.64
   2   7   1   20.64    1.21
  -2  -7  -1   18.23    1.71
   2  -7   3   23.77    1.85
   2  -7   3   32.01    2.10
  -2   7  -3   24.76    2.25
   2  -7   3   26.97    1.42
  -2  -7  -3   25.39    1.48
   2   7   3   28.58    1.44
  -2   7  -3   29.76    1.59
   2   7   3   30.68    2.14
  -2   7  -3   27.98    2.09
   2   7   3   27.27    1.61
   2  -7   3   24.03    1.98
  -2  -7  -3   25.08    2.06
  -2   7  -3   26.26    1.85
   2  -7   3   27.74    1.55
   2   7   3   30.87    2.77
  -2  -7  -3   25.38    2.05
  -2  -7  -3   36.59    1.89
  -2   7  -3   25.22    1.53
  -2   7  -3   28.71    1.48
  -2  -7  -3   27.81    1.71
  -2   7  -5   35.92    1.91
  -2  -7  -5   35.38    1.97
  -2  -7  -5   35.27    1.88
  -2   7  -5   38.27    1.79
  -2   7  -5   31.00    1.56
   2   7   5   33.11    1.61
   2   7   5   27.80    2.26
   2  -7   5   32.07    1.70
   2  -7   5   30.44    2.28
  -2   7  -5   34.96    2.15
  -2  -7  -5   28.86    1.76
   2  -7   5   32.63    1.72
  -2  -7  -5   29.96    2.28
   2  -7   5   30.10    2.23
  -2   7  -5   31.89    2.50
   2   7   5   36.76    3.00
  -2   7  -5   32.33    1.99
  -2   7  -5   30.28    2.60
  -2  -7  -5   30.47    2.39
  -2   7  -5   29.64    1.61
   2  -7   5   27.31    2.01
  -2   7  -7   17.33    2.10
  -2   7  -7   16.59    1.29
   2  -7   7   16.55    1.18
  -2  -7  -7   15.00    1.24
   2  -7   7   12.31    1.44
  -2  -7  -7   13.36    1.46
   2  -7   7   17.94    1.78
   2  -7   7   17.04    1.13
  -2  -7  -7   18.37    1.22
  -2   7  -7   16.41    1.29
  -2  -7  -7   17.76    1.33
   2   7   7   16.80    1.05
  -2   7  -7   14.54    1.22
  -2  -7  -7   13.29    1.69
  -2   7  -7   17.51    2.01
   2   7   7   17.55    2.15
  -2   7  -9   59.96    4.33
  -2   7  -9   63.10    2.91
  -2  -7  -9   62.40    3.25
   2   7   9   59.82    2.82
   2  -7   9   63.99    3.14
  -2  -7  -9   54.95    3.40
   2  -7   9   54.54    3.41
  -2  -7  -9   59.38    3.91
  -2   7  -9   55.42    2.99
   2   7   9   60.80    4.07
  -2   7  -9   60.34    4.02
   2  -7   9   61.32    2.96
   2  -7   9   62.29    3.94
  -2   7  -9   65.12    3.35
  -2  -7  -9   66.25    3.06
   2  -7  11   61.54    3.93
  -2   7 -11   58.07    4.00
  -2   7 -11   47.54    2.68
   2   7  11   56.30    3.83
   2   7  11   56.16    2.62
   2  -7  11   53.93    2.93
  -2  -7 -11   51.92    3.14
   2  -7  11   49.83    2.76
  -2  -7 -11   59.09    2.86
  -2   7 -11   55.95    4.35
   2  -7  13    3.36    0.74
  -2   7 -13    4.08    0.68
   2   7  13    4.96    1.54
   2   7  13    3.92    0.65
  -2  -7 -13    5.51    0.99
   2  -7  13    6.36    1.09
  -2   7 -13    4.80    2.16
   2  -7  15    2.18    0.72
   2   7  15    2.55    0.61
  -2  -7 -15    2.45    1.20
   2  -7  15    2.86    0.83
  -2  -7 -15    2.74    0.78
  -2   7 -15    0.29    2.12
   2   7  17    7.81    0.91
   2  -7  17    8.31    1.17
  -2  -7 -17    6.14    1.61
  -2   7 -17   10.83    1.79
   2  -7  17   11.48    1.39
  -2  -7 -17    7.19    1.07
  -2   7 -17    9.58    2.19
   2   7  19    7.70    0.97
   2  -7  19    6.92    1.23
  -2  -7 -19    7.88    1.73
  -2   7 -19    9.01    1.73
   2  -7  19    7.77    1.20
  -2   7 -19    7.38    2.22
   2   7  21   17.38    1.52
   2  -7  21   16.94    1.84
  -2  -7 -21   18.57    2.45
  -2  -7 -21   19.27    1.77
  -2   7 -21   23.40    2.71
   2  -7  21   18.88    1.80
  -2   7 -21   16.63    2.79
  -2  -7 -23   73.10    5.21
  -2   7 -23   70.56    5.68
  -2  -7 -23   74.33    4.20
   2  -7  23   82.23    4.50
   2   7  23   71.25    3.88
   2   7  25   37.62    2.55
   2  -7  25   35.46    2.89
   2  -7  27   13.82    1.80
   2   8 -28    2.99    2.30
  -2  -8  28    6.33    1.50
  -2   8  26   -0.32    0.68
  -2  -8  26    0.39    0.86
  -2  -8  24    0.94    0.90
  -2   8  24    0.58    0.62
   2   8 -24    0.69    1.44
   2  -8 -24    0.47    0.95
   2  -8 -24    0.15    0.71
   2   8 -24    0.41    1.78
  -2   8  22   -0.52    0.57
  -2  -8  22    0.54    0.80
   2   8 -22    0.66    1.25
   2  -8 -22   -0.68    1.02
  -2   8  22    0.77    1.35
   2   8 -22    0.80    1.94
   2  -8 -22    0.40    0.66
  -2  -8  22    0.56    0.70
   2  -8 -20   -0.16    0.70
  -2   8  20   -0.46    0.53
  -2  -8  20   -0.34    0.82
   2  -8 -20   -0.44    0.94
  -2   8  20    0.91    1.22
   2  -8 -20    0.59    0.61
  -2  -8  18    7.49    1.79
  -2   8  18    6.57    0.82
  -2  -8  18    8.80    1.34
   2  -8 -18    8.96    1.34
  -2  -8  18    6.02    1.08
  -2   8  18    7.56    1.56
   2  -8 -18    8.31    1.53
   2  -8 -18    8.90    1.14
   2   8 -18    6.88    2.66
  -2  -8  16    0.27    1.06
  -2   8  16   -0.85    1.08
   2  -8 -16    1.76    1.09
  -2   8  16    0.23    0.41
  -2  -8  16    0.59    0.72
   2  -8 -16    1.13    0.75
  -2  -8  16    0.53    0.74
  -2  -8  16   -0.09    0.75
   2  -8 -16    0.57    0.59
   2   8 -16   -0.33    2.52
  -2   8  14   41.23    3.13
  -2  -8  14   47.19    3.73
  -2  -8  14   44.03    2.88
  -2   8  14   41.23    2.10
   2  -8 -14   41.90    2.40
  -2  -8  14   40.96    2.46
  -2  -8  14   45.08    2.91
  -2   8  14   38.70    2.15
   2   8 -14   48.74    4.40
   2   8 -12    1.10    1.96
   2   8 -12   -1.55    1.16
  -2   8  12   -0.16    0.94
  -2  -8  12    0.12    0.60
   2  -8 -12    0.20    0.49
  -2   8  12    0.04    0.31
   2  -8 -12    0.36    0.47
   2  -8 -12   -0.15    0.41
  -2  -8  12   -0.14    0.56
  -2  -8  12   -0.41    0.71
   2  -8 -12    0.28    0.76
  -2  -8  12    0.66    0.83
   2  -8 -10    2.81    0.88
  -2  -8  10    3.42    0.93
   2  -8 -10    3.01    0.60
   2  -8 -10    2.94    0.57
  -2  -8  10    3.37    0.64
   2   8 -10    2.46    1.75
   2   8 -10    4.09    1.46
   2  -8 -10    3.61    1.07
  -2   8  10    3.21    1.11
   2  -8 -10    4.46    0.76
  -2   8  10    2.80    0.39
  -2  -8  10    2.69    0.64
  -2  -8  10    3.84    1.12
  -2   8   8  100.32    4.56
   2  -8  -8  102.23    4.64
   2  -8  -8  110.10    4.62
  -2  -8   8  105.29    5.63
  -2   8   8   94.91    5.48
   2  -8  -8   94.09    5.30
   2  -8  -8  107.48    4.72
  -2  -8   8  113.56    4.56
   2   8  -8   99.27    6.00
   2  -8  -8   91.77    5.26
  -2  -8   8  103.45    5.35
  -2  -8   8  102.29    4.81
   2   8  -6   48.82    3.69
  -2  -8   6   48.44    3.27
  -2   8   6   48.16    3.46
   2  -8  -6   51.49    3.24
  -2  -8   6   58.27    2.60
   2  -8  -6   50.14    2.57
   2   8  -6   47.19    2.57
   2  -8  -6   64.46    2.78
   2  -8  -6   56.15    2.70
   2  -8  -6   50.36    3.29
  -2  -8   6   56.97    3.42
  -2   8   6   51.30    2.61
   2   8  -4    0.15    1.08
  -2  -8   4    0.72    0.55
   2   8  -4    2.53    1.89
  -2  -8   4   -0.09    0.50
   2  -8  -4    0.85    0.72
   2  -8  -4    0.08    0.27
  -2   8   4   -0.41    0.66
   2   8  -4    0.23    0.82
  -2  -8   4   -0.05    0.54
   2   8  -4    0.07    0.41
   2  -8  -4   -0.33    0.41
   2  -8  -4   -0.28    0.79
  -2   8   4    0.63    0.46
  -2   8   2   98.54    5.45
   2  -8  -2  104.03    4.98
  -2  -8   2   94.00    4.47
  -2  -8   2   95.76    4.71
   2   8  -2   97.90    6.17
  -2  -8   2  101.13    4.05
   2  -8  -2   96.45    4.02
  -2   8   2  101.35    4.66
   2   8  -2  100.79    4.79
  -2   8   2  107.93    4.79
  -2  -8   2   89.87    4.77
   2  -8  -2   95.48    4.53
   2  -8  -2   95.06    5.11
  -2  -8   2   93.83    5.12
  -2   8   2   98.09    4.54
   2   8  -2   98.97    5.03
  -2   8   0   41.57    3.08
   2  -8   0   34.04    2.26
  -2  -8   0   42.39    2.51
  -2  -8   0   33.43    2.23
  -2  -8   0   36.82    1.77
   2  -8   0   35.32    1.59
  -2   8   0   37.75    2.11
   2  -8   0   37.93    2.28
  -2  -8   0   39.54    2.33
   2   8   0   36.45    2.38
  -2   8   0   38.26    2.34
   2   8   0   43.30    2.59
  -2   8   0   41.10    2.28
  -2  -8   0   38.35    2.70
  -2  -8  -2    5.39    1.07
  -2   8  -2    3.06    0.92
   2  -8   2    3.94    0.82
   2  -8   2    5.41    0.46
   2  -8   2    4.22    0.30
  -2  -8  -2    5.22    0.56
   2  -8   2    5.55    0.78
  -2   8  -2    4.78    0.73
   2   8   2    4.81    1.04
   2   8   2    4.15    0.74
  -2  -8  -2    4.57    0.72
  -2   8  -2    4.23    0.58
  -2   8  -2    4.91    0.64
  -2  -8  -2    3.74    0.90
  -2   8  -2    4.04    0.92
  -2   8  -2    3.09    1.29
   2  -8   2    4.73    0.88
   2  -8   4   16.47    1.51
   2  -8   4   15.91    1.63
  -2   8  -4   19.00    1.70
   2  -8   4   16.90    1.02
  -2  -8  -4   15.08    1.13
  -2   8  -4   17.86    1.17
  -2   8  -4   16.86    1.87
   2   8   4   15.63    1.27
  -2   8  -4   21.18    1.28
  -2  -8  -4   18.57    1.37
  -2   8  -4   16.32    1.12
  -2  -8  -4   11.59    1.50
  -2   8  -4   14.43    1.45
   2   8   4   17.75    2.42
  -2   8  -4   15.07    2.01
   2  -8   4   17.51    1.24
   2  -8   4   14.61    1.67
  -2  -8  -4   14.68    1.67
   2  -8   6   70.99    3.88
  -2  -8  -6   75.54    3.92
   2  -8   6   71.24    4.02
  -2   8  -6   84.14    3.73
  -2  -8  -6   68.15    3.23
   2  -8   6   69.64    3.01
  -2  -8  -6   88.48    3.49
  -2   8  -6   82.93    3.36
  -2   8  -6   90.89    3.25
  -2  -8  -6   72.30    3.35
  -2   8  -6   67.46    4.28
  -2   8  -6   62.28    3.37
   2  -8   6   76.37    3.11
  -2  -8  -6   73.16    4.04
   2   8   6   75.44    4.70
  -2   8  -6   73.67    4.53
   2  -8   6   66.35    3.55
  -2  -8  -8    7.40    0.87
  -2   8  -8    6.18    0.87
  -2  -8  -8    7.55    0.92
   2  -8   8    7.93    0.80
  -2   8  -8    6.15    1.97
   2  -8   8    5.58    1.23
  -2   8  -8    6.44    0.90
   2  -8   8    6.88    0.76
  -2  -8  -8    7.29    0.89
   2  -8   8    6.79    1.18
  -2  -8  -8    6.88    1.17
  -2   8  -8    5.59    0.86
  -2  -8  -8    6.34    1.29
   2   8   8   10.51    2.06
  -2   8  -8    5.78    1.65
   2   8  10   37.78    2.02
  -2   8 -10   32.75    3.44
  -2   8 -10   32.65    2.15
  -2   8 -10   32.75    2.10
   2   8  10   38.82    3.39
  -2  -8 -10   35.36    2.93
  -2   8 -10   35.44    3.35
   2  -8  10   33.91    2.08
   2   8  10   36.19    1.89
   2  -8  10   39.49    2.05
   2  -8  10   40.65    3.11
  -2  -8 -10   35.51    2.57
  -2  -8 -10   35.70    2.25
  -2  -8 -10   36.50    2.10
   2  -8  12   41.48    3.34
   2   8  12   43.57    3.60
   2  -8  12   39.61    2.39
   2   8  12   36.27    2.05
   2  -8  12   41.46    2.27
   2  -8  12   38.82    2.87
  -2  -8 -12   40.50    2.78
  -2  -8 -12   41.45    2.31
  -2   8 -12   33.80    3.77
   2  -8  14   77.84    4.14
   2   8  14   80.95    3.79
  -2   8 -14   74.96    5.98
  -2  -8 -14   83.82    4.51
   2  -8  14   81.31    4.65
  -2  -8 -14   89.67    4.12
  -2  -8 -16    1.62    1.18
   2   8  16    1.59    0.53
   2  -8  16    0.57    0.65
  -2   8 -16    1.32    2.43
   2  -8  16    0.16    0.67
  -2  -8 -16    0.92    0.75
  -2  -8 -16    1.14    0.62
   2   8  18    1.47    0.59
  -2   8 -18    0.50    1.23
   2  -8  18    1.27    0.74
  -2  -8 -18    0.89    0.72
   2  -8  18    0.63    0.67
  -2  -8 -18    0.73    1.00
  -2   8 -18    0.35    1.80
  -2  -8 -20   -0.25    1.15
   2  -8  20    0.42    0.76
   2   8  20    0.60    0.57
   2  -8  20    0.16    0.77
   2  -8  20   -0.45    0.99
  -2   8 -20    0.36    1.58
   2  -8  22   -0.89    1.04
   2   8  22    1.12    0.66
  -2   8 -22   -0.73    1.99
   2   8  24   20.78    1.69
   2  -8  24   18.84    2.02
   2  -8  26    8.28    1.44
  -2  -9  27   84.61    5.15
  -2  -9  25   10.83    1.63
   2   9 -25    7.12    2.80
  -2   9  23   -0.33    0.56
  -2  -9  23   -0.18    0.87
  -2   9  23    0.24    1.57
   2   9 -23    1.30    1.95
   2  -9 -21   14.10    2.05
  -2   9  21   11.66    2.10
   2   9 -21   15.88    3.21
  -2  -9  21   15.77    1.85
  -2   9  21   14.88    1.25
  -2  -9  21   13.83    1.58
  -2  -9  21   17.52    1.88
   2  -9 -21   13.91    1.48
   2  -9 -19    4.44    1.36
  -2   9  19    1.94    1.42
  -2  -9  19    2.86    0.96
  -2   9  19    3.53    0.63
   2   9 -19    4.80    2.75
  -2  -9  19    4.35    1.06
   2  -9 -19    1.43    0.67
   2  -9 -19    2.34    0.96
  -2  -9  17    3.00    1.36
   2  -9 -17    4.00    1.33
  -2   9  17    4.58    1.51
  -2  -9  17    2.09    0.91
  -2   9  17    3.66    0.59
  -2  -9  17    3.47    0.99
   2  -9 -17    4.33    1.08
   2  -9 -17    4.73    0.87
  -2  -9  17    3.93    0.94
   2   9 -17    1.49    2.45
  -2   9  15   20.46    2.35
  -2   9  15   20.52    1.29
  -2  -9  15   26.48    2.09
  -2  -9  15   21.64    1.63
  -2  -9  15   19.92    2.59
   2  -9 -15   24.34    2.26
  -2  -9  15   21.93    2.03
   2  -9 -15   19.88    1.55
   2  -9 -15   19.57    1.58
   2   9 -15   20.24    3.45
   2   9 -13   95.26    6.71
  -2  -9  13  101.04    6.05
   2  -9 -13   93.90    4.79
  -2  -9  13   98.62    4.97
  -2   9  13   93.85    4.11
  -2  -9  13   97.61    4.43
   2  -9 -13   91.10    4.50
   2  -9 -13   98.72    4.47
  -2  -9  13   99.29    5.23
  -2   9  13   91.81    5.57
   2  -9 -13   95.75    5.50
   2   9 -11   16.05    2.88
   2   9 -11   11.33    1.88
  -2   9  11   11.60    1.78
   2  -9 -11   10.97    1.58
  -2  -9  11    9.14    1.41
   2  -9 -11   12.39    1.60
  -2  -9  11   10.47    1.27
   2  -9 -11    8.36    1.02
  -2  -9  11   11.69    1.03
   2  -9 -11   11.13    1.02
   2  -9 -11    8.84    0.97
  -2   9  11   10.29    0.95
  -2  -9  11    8.75    1.61
  -2   9   9    5.57    0.73
   2  -9  -9    5.72    0.77
   2  -9  -9    6.01    0.76
  -2  -9   9    7.20    1.44
   2  -9  -9    5.83    1.21
  -2   9   9    5.11    1.44
   2  -9  -9    4.92    0.77
  -2  -9   9    6.15    0.77
  -2  -9   9    5.06    0.86
   2   9  -9    7.17    2.07
   2  -9  -9    3.35    1.06
  -2  -9   9    4.98    1.12
  -2   9   7   15.37    1.27
   2  -9  -7   19.73    1.39
  -2  -9   7   15.34    1.84
  -2   9   7   18.36    2.28
  -2  -9   7   20.30    1.33
   2  -9  -7   18.26    1.88
   2  -9  -7   16.17    1.24
   2   9  -7   19.38    2.62
  -2  -9   7   16.88    1.92
   2  -9  -7   16.09    1.84
  -2  -9   7   16.21    1.46
   2  -9  -5   83.74    4.48
  -2  -9   5   81.60    3.78
   2  -9  -5   80.44    3.56
  -2  -9   5   80.89    3.37
   2   9  -5   76.70    3.84
  -2   9   5   78.83    3.85
   2  -9  -5   78.18    3.83
  -2  -9   5   82.99    4.55
   2  -9  -5   76.69    4.57
  -2  -9   5   80.10    4.59
   2   9  -5   77.62    4.94
   2   9  -3    0.49    1.19
  -2  -9   3    0.96    0.72
   2  -9  -3    2.10    0.78
  -2  -9   3    2.06    0.69
  -2  -9   3    2.11    0.36
   2  -9  -3    1.71    0.33
   2   9  -3    1.34    0.99
  -2   9   3    1.42    0.77
  -2  -9   3    1.93    0.78
   2  -9  -3    1.52    0.59
  -2   9   3    1.20    0.58
   2  -9  -3    0.64    0.78
   2   9  -1    0.67    0.87
   2  -9  -1    0.58    0.51
   2   9  -1    2.55    1.80
  -2  -9   1   -0.50    0.96
  -2   9   1    0.21    1.29
  -2  -9   1    0.44    0.59
   2  -9  -1    0.22    0.91
   2  -9  -1    1.28    0.22
  -2  -9   1    0.41    0.34
   2   9  -1    0.22    1.06
  -2   9   1    0.59    0.65
  -2  -9   1    0.57    0.59
  -2   9   1    1.05    0.67
  -2  -9   1    0.16    0.80
   2  -9  -1    0.48    0.98
  -2  -9  -1   38.25    2.64
   2  -9   1   37.63    2.49
  -2   9  -1   42.71    3.48
  -2  -9  -1   41.86    2.06
  -2   9  -1   45.24    2.43
  -2   9  -1   43.34    2.44
   2   9   1   46.51    2.89
  -2  -9  -1   39.03    2.49
   2  -9   1   44.14    2.71
  -2  -9  -1   38.65    2.91
   2   9   1   38.26    2.59
  -2   9  -1   36.59    2.66
  -2  -9  -3   17.13    1.84
   2  -9   3   17.38    1.86
   2   9   3   18.77    1.52
  -2   9  -3   15.69    1.84
   2  -9   3   14.84    1.60
  -2   9  -3   20.81    1.93
   2  -9   3   13.51    0.71
  -2  -9  -3   16.37    1.15
   2  -9   3   15.83    0.85
  -2   9  -3   17.67    1.29
  -2   9  -3   19.21    1.29
  -2  -9  -3   18.28    1.44
  -2   9  -3   16.33    1.26
   2  -9   3   15.88    1.37
  -2  -9  -3   17.83    1.69
  -2   9  -3   17.60    2.33
   2   9   3   19.01    2.87
   2  -9   3   17.23    1.61
  -2  -9  -5    1.23    0.87
   2  -9   5    0.64    1.00
  -2   9  -5    2.85    1.42
   2  -9   5    2.45    0.85
  -2   9  -5    1.39    0.65
  -2  -9  -5    1.53    0.80
   2   9   5    1.84    1.68
  -2   9  -5    1.42    1.46
   2  -9   5    1.99    0.36
  -2  -9  -5    1.40    0.49
   2  -9   5    1.81    0.22
   2  -9   5    0.96    0.54
  -2   9  -5    2.08    0.53
  -2   9  -5    2.20    0.53
  -2  -9  -5    1.36    0.59
  -2   9  -5    1.39    0.42
   2  -9   5    2.18    0.81
  -2  -9  -7   21.37    1.64
  -2  -9  -7   14.31    1.29
   2   9   7   18.29    2.61
  -2   9  -7   12.75    2.30
  -2  -9  -7   14.48    1.75
   2  -9   7   14.71    1.16
  -2  -9  -7   12.66    1.19
   2  -9   7   14.18    1.01
   2  -9   7   14.26    1.75
  -2   9  -7   13.22    2.31
   2  -9   7   13.00    1.66
  -2  -9  -7   11.62    1.58
   2  -9   7   14.53    1.49
  -2   9  -9   13.81    2.53
   2   9   9   19.61    2.64
  -2  -9  -9   11.83    1.78
  -2   9  -9   12.99    2.38
   2  -9   9   14.54    1.13
   2  -9   9   16.39    1.21
   2  -9   9   15.36    1.94
  -2  -9  -9   14.57    1.33
  -2  -9  -9   15.11    1.32
  -2  -9  -9   13.74    1.66
  -2   9 -11   41.81    4.11
   2  -9  11   42.73    3.42
   2   9  11   38.27    3.81
  -2  -9 -11   42.10    3.28
   2  -9  11   44.06    2.39
   2  -9  11   42.39    2.31
  -2  -9 -11   41.40    2.56
  -2  -9 -11   41.10    2.41
  -2  -9 -11   40.34    2.92
   2  -9  11   41.02    3.11
   2   9  11   41.76    2.31
   2   9  13    6.94    0.83
  -2  -9 -13    7.78    1.52
   2  -9  13    6.25    0.93
   2   9  13    6.92    0.78
   2  -9  13    8.17    0.95
  -2   9 -13    4.71    2.34
  -2  -9 -13    7.62    0.98
  -2  -9 -13    8.07    1.09
   2  -9  13    7.00    1.35
  -2  -9 -13    7.90    1.32
  -2  -9 -15   28.46    1.93
  -2   9 -15   29.18    3.92
   2  -9  15   28.95    2.02
   2   9  15   26.67    1.69
  -2  -9 -15   26.66    2.36
   2  -9  15   27.06    2.45
  -2  -9 -17    8.05    1.05
  -2   9 -17    9.61    3.25
   2   9  17    8.49    0.91
   2  -9  17    6.25    1.02
  -2  -9 -17    4.74    1.12
   2  -9  17    7.79    1.38
  -2  -9 -19    8.59    1.76
   2  -9  19    9.45    1.30
   2   9  19    8.89    0.99
  -2  -9 -19    9.57    1.20
   2  -9  19    8.35    1.46
  -2   9 -19   12.65    2.90
  -2   9 -21   -0.39    1.74
   2  -9  21    0.81    0.74
   2   9  21    0.68    0.58
   2   9  23    2.67    0.77
   2  10 -22   20.81    3.87
  -2  10  22   25.68    3.14
  -2  10  20    0.52    1.64
   2 -10 -20    0.61    0.68
   2  10 -20   -2.18    3.15
  -2 -10  20   -0.16    0.84
  -2 -10  18   36.55    3.72
  -2 -10  18   32.97    2.58
  -2 -10  18   33.69    2.17
  -2  10  18   29.36    3.19
   2 -10 -18   32.77    2.16
   2 -10 -18   30.51    2.19
   2  10 -18   31.73    4.68
   2 -10 -18   33.14    2.89
  -2 -10  18   32.63    2.69
  -2 -10  16   18.84    2.56
  -2 -10  16   16.21    1.71
  -2 -10  16   17.21    1.43
  -2  10  16   16.17    2.44
   2 -10 -16   17.74    1.50
   2 -10 -16   15.81    1.39
   2  10 -16   14.55    3.36
   2 -10 -16   17.94    2.05
  -2 -10  16   11.06    1.69
  -2 -10  14   -0.82    1.18
  -2  10  14   -0.24    1.29
   2 -10 -14   -0.41    1.01
  -2 -10  14   -0.51    0.79
  -2 -10  14    0.85    0.63
   2 -10 -14    0.27    0.52
   2 -10 -14    0.50    0.56
   2 -10 -14    1.44    1.00
  -2 -10  14   -0.35    0.87
   2  10 -14    2.15    2.53
  -2 -10  12    0.49    0.99
   2 -10 -12    0.19    0.84
  -2  10  12   -0.95    1.43
  -2 -10  12   -0.23    0.57
  -2 -10  12    0.46    0.58
  -2  10  12    0.60    0.50
   2 -10 -12   -0.08    0.45
   2 -10 -12    0.24    0.52
  -2 -10  12    0.70    0.86
   2  10 -12    2.65    2.37
  -2 -10  10    1.05    0.86
   2  10 -10    0.30    2.05
  -2  10  10    1.65    1.27
   2 -10 -10    1.44    0.89
  -2 -10  10    0.77    0.57
  -2 -10  10    1.82    0.65
  -2 -10  10    1.68    0.66
   2 -10 -10    2.41    0.71
   2 -10 -10    2.41    0.59
  -2 -10  10    1.32    1.01
  -2  10  10    1.68    0.54
  -2  10   8   10.18    1.97
   2 -10  -8   11.26    1.54
  -2 -10   8   12.56    1.12
  -2 -10   8   10.22    1.23
   2  10  -8   12.58    2.57
   2 -10  -8   13.55    1.33
   2 -10  -8   11.64    1.12
  -2 -10   8   11.18    1.72
  -2 -10   8    9.47    1.49
   2 -10  -8   11.79    1.62
  -2  10   8    8.67    1.04
  -2  10   6   13.82    1.33
   2 -10  -6   12.84    1.23
  -2  10   6   16.23    2.34
  -2 -10   6   15.94    1.33
   2 -10  -6   14.15    1.74
  -2 -10   6   13.17    0.84
   2  10  -6   11.12    2.26
  -2 -10   6   13.73    1.77
  -2 -10   6   13.84    1.79
   2 -10  -6   11.63    1.70
  -2 -10   6   14.25    1.46
  -2 -10   4    0.38    0.80
   2 -10  -4    0.15    0.74
  -2 -10   4    0.47    0.30
   2 -10  -4    0.36    0.30
   2  10  -4    0.21    1.42
   2 -10  -4    0.47    0.57
  -2 -10   4    1.23    0.81
   2 -10  -4    0.36    0.98
  -2  10   4    0.81    0.78
  -2 -10   2   20.39    1.18
   2  10  -2   19.46    2.20
   2 -10  -2   21.40    1.75
  -2 -10   2   21.39    1.92
  -2 -10   2   19.87    2.16
   2 -10  -2   18.98    2.11
  -2 -10   2   22.68    1.82
  -2  10   2   27.53    2.90
  -2 -10   2   21.02    1.87
  -2  10   2   19.14    1.79
  -2 -10   0   41.76    2.03
  -2 -10   0   36.44    2.95
   2 -10   0   38.42    2.64
  -2 -10   0   42.73    2.74
   2  10   0   38.87    2.91
  -2  10   0   39.72    2.88
   2 -10   0   36.30    2.66
  -2  10   0   46.00    3.82
  -2 -10   0   38.06    2.66
  -2 -10  -2    0.22    0.57
   2 -10   2   -0.58    0.94
  -2 -10  -2   -0.28    0.85
  -2  10  -2   -0.26    1.72
  -2 -10  -2    0.06    0.43
   2  10   2   -0.13    0.79
  -2  10  -2   -0.34    1.12
   2 -10   2    0.14    0.79
  -2 -10  -2    1.38    0.92
   2 -10   2   -0.28    0.72
   2  10   4    8.78    1.21
  -2 -10  -4    8.26    1.08
  -2 -10  -4    6.78    0.86
   2 -10   4    9.80    1.40
  -2  10  -4    9.45    1.91
   2  10   4   12.25    2.60
   2 -10   4    7.37    1.10
  -2  10  -4    8.83    2.08
  -2 -10  -4    8.71    1.35
  -2 -10  -4    8.42    1.41
   2 -10   4    7.37    1.42
   2 -10   4    9.97    1.34
  -2 -10  -6   45.06    2.60
   2 -10   6   37.33    1.84
   2 -10   6   42.41    3.12
  -2  10  -6   50.23    3.99
  -2  10  -6   44.34    4.06
   2  10   6   45.25    4.19
   2 -10   6   44.40    2.47
  -2 -10  -6   43.09    3.11
  -2 -10  -6   40.83    3.03
   2 -10   6   38.30    3.02
   2 -10   6   42.05    2.79
   2 -10   8   17.03    2.05
  -2  10  -8   18.33    2.92
   2  10   8   20.03    3.22
  -2 -10  -8   17.09    1.94
   2 -10   8   15.78    1.31
   2 -10   8   13.30    0.96
  -2  10  -8   14.14    2.71
  -2 -10  -8   14.43    1.41
  -2 -10  -8   18.46    1.64
  -2 -10  -8   13.01    1.75
   2 -10  10    1.12    0.89
  -2 -10 -10    1.19    1.03
   2 -10  10    0.58    0.38
   2 -10  10    0.49    0.58
  -2 -10 -10   -0.34    0.97
  -2 -10 -10   -0.11    0.69
  -2 -10 -10    0.61    0.56
   2  10  10    0.34    0.51
  -2 -10 -12   21.56    2.36
   2  10  12   16.38    1.39
  -2 -10 -12   17.13    1.54
  -2 -10 -12   18.24    1.58
   2 -10  12   21.49    1.46
   2 -10  12   19.06    2.40
  -2 -10 -12   15.45    1.87
   2 -10  12   20.20    2.20
  -2  10 -12   20.49    3.44
   2  10  14    9.63    1.08
  -2 -10 -14   10.88    1.29
  -2 -10 -14   10.31    1.19
   2 -10  14   12.68    1.17
   2 -10  14    8.89    1.54
  -2 -10 -14    7.18    1.41
  -2 -10 -14   12.40    1.87
  -2  10 -14   11.04    3.21
   2  10  16   11.87    1.17
  -2 -10 -16   10.33    1.33
  -2 -10 -16   10.98    1.29
   2 -10  16   12.32    1.22
  -2  10 -16   12.35    3.30
  -2 -10 -16   10.74    1.95
   2 -10  16   11.16    1.76
  -2 -10 -16    8.08    1.46
  -2 -10 -18   22.32    1.97
   2  10  18   21.94    1.64
   2 -10  18   26.79    2.59
  -2  10 -18   20.34    4.02
  -2  11  21    4.01    2.36
   2 -11 -21    0.36    0.72
   2 -11 -19   46.71    3.70
   2 -11 -19   47.78    2.86
   2  11 -19   41.34    5.49
  -2  11  19   45.76    4.37
  -2  11  17    0.87    1.73
   2 -11 -17   -0.58    0.70
   2 -11 -17   -0.20    0.56
  -2 -11  17   -0.64    1.35
   2 -11 -17    0.90    1.10
   2  11 -17   -0.43    3.04
  -2  11  15    2.57    1.88
   2 -11 -15    2.64    1.21
   2 -11 -15    2.46    0.70
   2 -11 -15    2.01    0.73
  -2 -11  15    1.81    0.72
  -2 -11  15    2.39    1.37
   2 -11 -15    1.13    0.93
  -2 -11  15    3.29    1.15
   2  11 -15    5.21    2.92
  -2  11  13    0.28    1.58
   2 -11 -13    0.21    0.86
  -2  11  13    1.31    0.62
   2 -11 -13    0.68    0.63
   2 -11 -13    0.09    0.49
  -2 -11  13    0.80    0.65
  -2 -11  13    1.36    1.20
  -2 -11  13    1.37    0.91
   2 -11 -13    1.59    1.09
   2  11 -13   -1.51    2.48
  -2  11  11   17.94    1.54
   2 -11 -11   25.09    1.93
   2 -11 -11   19.45    1.54
  -2 -11  11   21.69    2.54
   2 -11 -11   18.12    2.12
  -2 -11  11   19.75    1.53
  -2  11  11   17.93    2.66
  -2 -11  11   17.70    2.17
   2  11 -11   28.07    3.78
  -2 -11   9   16.07    1.43
   2 -11  -9   19.14    2.09
  -2  11   9   16.22    2.53
  -2 -11   9   17.32    1.61
  -2 -11   9   15.98    2.17
   2 -11  -9   15.30    1.40
  -2 -11   9   21.73    2.25
  -2  11   9   15.45    1.45
   2  11  -7    7.64    2.30
  -2  11   7    6.47    1.98
   2 -11  -7    6.14    1.29
  -2 -11   7    6.41    1.08
  -2 -11   7    6.89    1.06
   2 -11  -7    5.49    0.91
  -2 -11   7    7.43    1.49
  -2 -11   7    5.86    1.36
  -2  11   7    6.39    0.97
   2  11  -5   20.56    2.95
  -2 -11   5   22.07    1.88
  -2 -11   5   22.18    2.28
   2 -11  -5   20.46    1.67
   2 -11  -5   19.50    2.02
  -2 -11   5   17.30    1.74
   2 -11  -5   20.63    2.27
  -2 -11   5   22.81    2.34
  -2  11   5   21.72    1.83
   2 -11  -3   34.99    2.46
  -2 -11   3   37.12    2.88
  -2 -11   3   34.00    2.60
   2 -11  -3   33.65    2.94
  -2  11   3   40.28    2.75
  -2 -11   1   11.60    1.61
  -2 -11   1   17.25    1.70
  -2  11   1   13.71    2.65
  -2  11   1   15.60    1.91
   2  11  -1   15.18    2.16
   2 -11  -1   16.75    1.69
  -2 -11   1   16.86    1.99
   2 -11  -1   14.18    1.98
   2  11   1    0.53    1.18
  -2  11  -1    1.94    1.30
   2 -11   1    1.54    0.85
   2 -11   1    1.17    0.91
   2 -11   1   -0.14    1.12
  -2 -11  -1    0.57    0.80
  -2  11  -1    3.39    1.94
  -2 -11  -1    1.93    1.11
  -2 -11  -1    0.40    0.72
   2 -11   3   42.75    2.97
   2 -11   3   40.58    3.03
  -2 -11  -3   42.44    2.76
  -2 -11  -3   39.95    2.93
  -2  11  -3   45.70    4.25
   2 -11   3   39.93    2.83
  -2 -11  -3   45.19    3.31
   2 -11   3   38.17    3.20
  -2  11  -3   37.88    3.48
   2  11   3   41.76    3.00
  -2  11  -5    9.36    2.32
   2 -11   5    8.60    1.29
  -2 -11  -5    9.25    1.45
  -2  11  -5    7.67    2.45
   2 -11   5    7.00    1.26
   2 -11   5    6.72    1.28
  -2 -11  -5    6.95    1.07
  -2 -11  -5    6.49    1.37
   2  11   5    9.01    1.28
  -2  11  -7    0.88    1.85
   2 -11   7    1.40    0.85
   2 -11   7    1.37    0.73
  -2 -11  -7    1.35    0.67
   2 -11   7    1.21    1.01
  -2 -11  -7    0.38    0.88
  -2  11  -7    1.75    2.11
  -2 -11  -7    0.73    0.90
  -2 -11  -9    0.40    0.93
  -2 -11  -9    0.11    0.53
   2 -11   9    0.44    0.73
   2 -11   9    0.22    0.87
  -2 -11  -9   -0.57    1.04
   2 -11   9   -0.46    0.90
  -2  11  -9    0.65    2.32
  -2 -11 -11    2.54    1.12
   2  11  11    2.16    0.78
  -2 -11 -11    2.62    0.97
  -2 -11 -11    1.77    0.70
   2 -11  11    2.59    0.79
   2 -11  11    2.94    1.27
   2 -11  11    3.20    1.12
  -2 -11 -11    1.15    1.01
  -2  11 -11    4.55    2.60
   2  11  13    0.39    0.61
   2 -11  13   -0.24    0.71
  -2 -11 -13   -0.45    1.11
  -2  11 -13   -1.88    2.74
   2 -11  13   -0.23    0.91
  -2 -11 -13   -0.95    1.14
  -2 -11 -13   -0.45    0.65
  -2 -11 -13   -0.63    0.87
  -2  11 -15   32.85    4.70
   2 -11  15   34.27    3.08
  -2 -11 -15   25.15    2.55
  -2 -11 -15   32.30    2.29
  -2  11 -17   -0.43    3.10
  -2 -11 -17    1.40    0.81
   2 -11  17    3.61    1.21
  -2 -12  18    9.84    2.16
  -2 -12  18    7.39    1.62
  -2  12  16    8.72    2.59
  -2 -12  16    3.51    1.62
   2 -12 -16    5.21    1.44
   2 -12 -14   24.69    1.97
   2 -12 -14   34.22    2.49
  -2  12  14   32.44    3.84
  -2 -12  14   30.96    3.33
  -2 -12  14   28.26    2.82
   2 -12 -14   37.51    3.28
   2  12 -14   25.10    4.43
   2 -12 -12    7.22    1.01
  -2 -12  12    9.03    1.86
   2 -12 -12    8.55    1.53
  -2  12  12    5.58    2.34
   2 -12 -12    9.26    1.75
  -2 -12  12    6.95    1.54
   2  12 -12   10.48    3.22
  -2  12  10   34.05    2.43
   2 -12 -10   38.75    2.46
  -2 -12  10   38.90    3.48
  -2  12  10   38.97    4.09
   2 -12 -10   34.89    3.06
  -2 -12  10   39.22    2.46
  -2 -12  10   44.13    3.47
   2 -12 -10   42.03    3.50
   2  12 -10   43.96    4.81
   2  12  -8   79.82    6.13
  -2 -12   8   62.69    3.75
  -2 -12   8   66.60    4.58
   2 -12  -8   62.00    3.58
   2 -12  -8   73.03    4.43
  -2  12   8   70.38    5.49
  -2 -12   8   67.06    3.71
  -2 -12   8   68.92    4.56
  -2  12   8   62.85    3.70
   2  12  -6   11.20    2.68
  -2 -12   6    9.26    1.31
  -2 -12   6    6.09    1.49
   2 -12  -6    8.50    1.13
   2 -12  -6    6.99    1.31
  -2  12   6   12.95    2.68
  -2 -12   6    7.68    1.37
  -2  12   6    8.09    1.31
  -2 -12   6    5.84    1.49
  -2 -12   4    3.20    1.22
   2 -12  -4    1.37    0.82
  -2 -12   4    2.47    1.21
   2  12  -4    1.75    1.92
  -2  12   4    3.98    1.17
  -2 -12   4    3.44    1.00
  -2 -12   4    3.03    1.29
  -2  12   2   16.88    3.01
  -2  12   2   16.49    2.05
   2  12  -2   18.18    2.68
   2 -12  -2   13.38    1.64
  -2 -12   2   14.97    1.86
  -2  12   0   13.85    2.24
   2  12   0   17.89    2.49
   2 -12   0   18.71    2.00
   2 -12   0   14.07    1.78
  -2  12   0   16.65    3.12
  -2 -12   0   17.59    1.84
  -2 -12   0   14.47    2.06
  -2 -12   0   19.63    1.97
   2 -12   2   74.20    4.42
   2 -12   2   73.03    4.44
  -2 -12  -2   66.12    4.11
  -2 -12  -2   72.21    4.33
  -2  12  -2   91.27    6.51
  -2 -12  -2   73.46    4.78
  -2  12  -2   78.71    5.33
   2  12   2   73.60    4.72
   2  12   4   -0.52    1.17
  -2  12  -4    0.28    1.93
   2 -12   4    0.16    0.84
   2 -12   4   -0.74    0.90
  -2  12  -4    4.19    2.32
   2 -12   4    0.45    1.12
  -2 -12  -4   -0.17    0.78
  -2 -12  -4   -0.85    1.20
  -2 -12  -4   -0.94    0.74
  -2  12  -6   28.09    3.87
   2 -12   6   28.47    2.39
  -2 -12  -6   29.82    2.63
  -2  12  -6   39.73    4.73
   2 -12   6   26.26    2.38
   2 -12   6   31.68    2.82
  -2 -12  -6   28.54    2.24
  -2 -12  -6   32.32    2.88
   2  12   6   31.45    2.54
  -2  12  -8    1.04    2.43
   2 -12   8    0.51    1.02
  -2 -12  -8   -0.21    1.01
  -2 -12  -8   -0.20    0.92
   2 -12   8   -0.36    0.88
   2 -12   8    2.00    1.10
  -2 -12  -8    0.86    0.73
  -2 -12 -10    1.93    0.74
   2 -12  10    3.05    1.34
  -2 -12 -10    1.47    1.03
   2 -12  10    3.15    1.26
  -2  12 -10    2.63    2.44
  -2 -12 -10    0.84    1.01
   2 -12  12    0.75    0.95
  -2 -12 -12    0.84    1.04
  -2  12 -12    0.40    2.73
  -2 -12 -12    1.31    0.69
   2 -12  14    6.26    1.57
  -2 -12 -14    2.06    1.15
  -2  12 -14    2.10    3.00
  -2 -12 -14    6.19    1.09
   2 -12  16   10.79    1.92
  -2 -12 -16    9.10    1.27
  -2 -13  15    2.52    1.36
  -2 -13  13    7.11    1.85
  -2 -13  11   13.90    2.25
  -2 -13   9    2.53    1.25
  -2 -13   7   14.03    2.10
  -2 -13   5   -0.81    1.56
  -2 -13   5    0.22    0.99
  -2 -13   3   -0.79    1.08
  -2 -13   1   12.55    1.75
   2 -13  -1   10.74    1.66
   2 -13   1    6.86    1.44
  -2  13  -1    7.74    2.33
  -2 -13  -1    6.89    1.33
  -2 -13  -3    1.56    0.80
   2 -13   3    0.35    0.89
  -2 -13  -3    1.22    0.88
  -2  13  -3    1.24    2.20
   2 -13   5   10.44    1.57
  -2 -13  -5   11.96    1.50
  -2 -13  -5    9.81    1.60
  -2 -13  -7    3.87    0.93
  -2 -13  -7    3.56    1.21
  -2 -13  -9    2.27    0.85
  -2 -13 -11    0.52    0.67
  -2 -13 -13    7.06    1.15
   2 -14  -2    4.36    1.38
   2 -14   0   16.05    2.04
   3   0 -31    0.89    1.06
  -3   0  31   10.33    5.61
   3   0 -29   -0.17    0.95
  -3   0  29   -0.84    1.09
   3   0 -29    0.28    1.10
   3   0 -27   -0.33    0.87
   3   0 -27   -0.28    0.45
  -3   0  27    1.60    1.01
   3   0 -27    0.82    1.12
  -3   0  25   -0.19    0.75
  -3   0  25    0.15    0.69
   3   0 -25    0.09    0.40
   3   0 -25    1.28    1.15
  -3   0  23    0.18    0.72
  -3   0  23   -0.14    0.63
   3   0 -23    0.08    0.37
   3   0 -23    0.48    1.05
   3   0 -21   -0.22    0.93
  -3   0  21    0.13    0.58
  -3   0  21    0.65    0.71
   3   0 -19   -0.20    0.83
  -3   0  19    0.45    0.63
  -3   0  19   -0.12    0.52
  -3   0  17    0.18    0.95
   3   0 -17   -0.37    0.87
  -3   0  17   -0.13    0.49
  -3   0  17   -0.10    0.50
  -3   0  15   -0.16    0.72
   3   0 -15   -0.16    0.62
  -3   0  15    0.12    0.50
  -3   0  15   -0.28    0.45
  -3   0  13    0.21    0.43
   3   0 -13   -0.29    0.59
  -3   0  13   -0.14    0.62
  -3   0  13    0.44    0.14
  -3   0  13   -0.08    0.38
   3   0 -11    0.07    0.18
   3   0 -11    0.24    0.42
  -3   0  11    0.14    0.33
   3   0 -11    0.13    0.27
  -3   0  11   -0.09    0.33
   3   0  -9    0.20    0.39
   3   0  -9    0.17    0.25
  -3   0   9   -0.56    0.30
   3   0  -9   -0.18    0.26
   3   0  -9    0.04    0.25
  -3   0   7    0.34    0.31
  -3   0   7    0.41    0.52
   3   0  -7    0.62    0.23
   3   0  -5   -0.05    0.23
  -3   0   5    0.56    0.28
  -3   0   5   -0.19    0.41
   3   0  -5   -0.06    0.38
   3   0  -5    0.29    0.11
   3   0  -3    1.14    0.21
  -3   0   3    0.72    0.24
  -3   0   3    1.02    0.36
   3   0  -3    0.91    0.34
  -3   0   3    0.64    0.32
  -3   0   3    0.81    0.16
   3   0  -1    0.23    0.19
  -3   0   1    0.21    0.17
  -3   0   1    0.18    0.36
   3   0  -1    0.86    0.35
  -3   0   1    0.37    0.08
  -3   0   1    0.21    0.24
   3   0  -1   -0.06    0.24
  -3   0  -1    0.64    0.10
  -3   0  -1   -0.04    0.33
  -3   0  -1    0.37    0.41
   3   0   1    0.12    0.16
  -3   0  -3    0.16    0.15
   3   0   3    0.07    0.18
  -3   0  -3    0.34    0.17
  -3   0  -3    0.09    0.35
   3   0   3   -0.24    0.78
   3   0   3    0.04    0.17
  -3   0  -5    0.56    0.28
   3   0   5    0.12    0.28
   3   0   5    0.38    0.27
   3   0   5    0.06    0.54
  -3   0  -5    0.21    0.34
   3   0   5    0.19    0.19
  -3   0  -5    0.11    0.19
  -3   0  -5    0.05    0.25
  -3   0  -7    0.60    0.31
   3   0   7    0.16    0.29
  -3   0  -7    0.28    0.28
   3   0   7    0.18    0.20
   3   0   7   -0.07    0.40
  -3   0  -7   -0.12    0.36
   3   0   7   -0.14    0.46
  -3   0  -7   -0.13    0.25
  -3   0  -9   -0.68    0.38
  -3   0  -9    0.72    0.38
   3   0   9   -0.21    0.45
   3   0   9    0.48    0.50
  -3   0  -9    0.14    0.26
   3   0   9   -0.09    0.52
   3   0  11   -0.11    0.59
  -3   0 -11    0.61    0.43
   3   0  11   -0.13    0.49
  -3   0 -11    0.33    0.46
   3   0  11    0.14    0.12
   3   0  11    0.28    0.53
  -3   0 -11    0.21    0.14
  -3   0 -11    0.08    0.30
   3   0  13   -0.15    0.57
  -3   0 -13    0.25    0.56
   3   0  13   -0.27    0.82
   3   0  13    0.84    0.72
  -3   0 -13    0.28    0.33
  -3   0 -13    0.24    0.45
   3   0  15    0.48    0.74
   3   0  15   -0.15    0.85
  -3   0 -15    0.44    0.63
   3   0  15    0.17    0.68
  -3   0 -15   -0.10    0.35
   3   0  17    1.38    1.06
   3   0  17   -0.09    0.48
  -3   0 -17    0.11    0.47
  -3   0 -17   -0.49    0.67
   3   0  19   -0.10    0.59
  -3   0 -19    0.75    0.65
  -3   0 -19    0.18    0.83
   3   0  21    0.78    0.80
  -3   0 -21    0.81    0.77
  -3   0 -21    0.58    0.97
   3   0  23    1.26    4.36
  -3   0 -23    0.14    0.58
  -3   0 -23   -0.21    1.01
  -3   0 -25    0.15    0.65
  -3   0 -25   -0.22    1.29
   3   0  27    1.23    0.87
   3   0  27    1.36    4.61
   3   0  29    5.06    5.02
  -3   0 -29   -1.17    1.16
   3   1 -32    1.58    1.23
   3   1 -30    2.11    1.21
   3  -1 -30    1.97    1.26
   3  -1 -30    0.55    0.98
  -3   1  30    0.21    0.94
  -3  -1  30   -2.56    4.94
   3  -1 -28   19.85    2.54
   3   1 -28   20.35    2.67
   3  -1 -28   20.42    2.20
   3   1 -28   20.52    1.78
  -3  -1  28   20.45    5.76
  -3   1  28   17.37    2.16
  -3   1  26   47.89    3.48
   3  -1 -26   52.02    4.03
   3   1 -26   48.69    4.04
   3  -1 -26   43.42    2.43
   3   1 -26   48.81    2.95
  -3  -1  26   45.76    6.56
   3  -1 -26   52.21    3.46
  -3   1  24   20.82    2.08
   3   1 -24   23.11    2.64
   3  -1 -24   20.49    2.37
   3  -1 -24   19.82    1.37
   3  -1 -24   22.46    2.17
  -3  -1  24   24.44    1.95
  -3  -1  22    2.54    0.77
  -3   1  22    3.21    0.86
  -3   1  22    1.94    0.81
   3   1 -22    1.20    1.01
   3  -1 -22    2.00    0.96
   3  -1 -22    3.56    0.51
  -3  -1  22    1.89    0.78
  -3   1  22    2.89    0.31
  -3  -1  22    1.69    0.36
  -3   1  20    4.90    0.97
   3   1 -20    6.18    1.36
   3  -1 -20    6.15    1.30
   3  -1 -20    4.54    0.55
  -3  -1  20    5.13    0.91
  -3   1  20    5.01    0.96
  -3   1  20    4.04    0.42
  -3  -1  20    5.16    0.73
  -3  -1  18  141.19    7.51
  -3   1  18  138.59    6.74
  -3  -1  18  136.91    6.35
  -3   1  18  145.80    6.68
   3   1 -18  149.21    7.53
   3  -1 -18  131.53    7.15
  -3   1  16  163.01    7.36
  -3  -1  16  157.88    7.08
  -3   1  16  164.79    7.45
   3   1 -16  171.17    8.14
   3  -1 -16  153.16    7.77
  -3   1  16  146.36    7.74
  -3  -1  16  151.78    7.99
   3   1 -16  163.49    6.47
   3   1 -16  163.03    7.73
   3  -1 -16  164.13    7.84
   3   1 -14  149.82    6.09
  -3   1  14  145.79    6.40
  -3  -1  14  136.21    6.14
  -3   1  14  134.92    6.40
   3  -1 -14  136.99    6.79
   3   1 -14  138.12    6.96
  -3   1  14  154.20    7.06
  -3   1  14  124.81    6.69
  -3  -1  14  146.16    7.13
  -3   1  14  136.99    5.52
   3   1 -14  129.53    6.59
  -3   1  12   27.09    1.79
  -3  -1  12   26.65    1.65
   3   1 -12   27.19    1.59
  -3   1  12   25.22    1.78
   3   1 -12   28.14    2.17
   3  -1 -12   25.51    2.02
  -3   1  12   27.43    2.14
   3   1 -12   21.37    2.05
  -3  -1  12   28.89    2.29
  -3   1  12   25.02    1.22
   3  -1 -12   25.45    1.26
   3   1 -12   23.62    1.87
   3   1 -10    1.98    0.53
  -3  -1  10    2.98    0.64
   3   1 -10    3.11    0.45
  -3  -1  10    3.01    0.51
  -3   1  10    3.34    0.57
  -3   1  10    4.67    0.64
  -3  -1  10    1.78    0.51
   3  -1 -10    2.62    0.62
  -3   1  10    3.43    0.72
   3   1 -10    2.69    0.76
   3  -1 -10    3.15    0.37
  -3   1  10    2.53    0.42
   3  -1 -10    2.79    0.54
  -3   1  10    2.78    0.32
   3  -1  -8   87.63    3.92
  -3   1   8   83.21    3.86
   3   1  -8   83.46    3.78
  -3  -1   8   87.92    3.80
   3   1  -8   82.96    3.46
   3  -1  -8   87.19    3.78
  -3   1   8   93.47    4.22
   3   1  -8   82.14    3.96
  -3  -1   8   79.30    4.06
  -3   1   8   87.01    3.75
  -3   1   8   79.13    3.54
   3   1  -8   91.38    4.41
   3   1  -6 1204.19   47.84
  -3  -1   6 1243.63   47.82
   3  -1  -6 1248.13   47.14
  -3  -1   6 1233.92   47.36
  -3   1   6 1205.19   47.35
   3  -1  -6 1211.28   47.46
   3   1  -6 1224.10   47.40
   3  -1  -6 1224.60   47.25
  -3   1   6 1374.91   47.68
  -3   1   6 1293.33   47.42
  -3   1   6 1171.62   47.20
  -3  -1   6 1227.15   47.55
   3   1  -6 1173.94   47.42
   3   1  -4  274.62   11.44
  -3  -1   4  279.16   11.37
   3   1  -4  265.77   11.23
  -3   1   4  282.73   11.09
  -3   1   4  282.35   11.27
   3  -1  -4  280.50   11.25
   3  -1  -4  276.80   11.05
  -3   1   4  300.34   11.26
   3   1  -4  285.29   11.06
   3   1  -4  285.42   11.09
  -3  -1   4  280.65   11.16
  -3  -1   2 1274.84   47.03
   3   1  -2 1220.47   47.04
  -3   1   2 1241.06   46.87
  -3   1   2 1242.66   46.91
  -3   1   2 1219.21   46.78
   3  -1  -2 1206.74   46.79
   3   1  -2 1198.54   46.80
  -3  -1   2 1239.90   46.81
   3   1  -2 1221.68   46.66
  -3  -1   2 1183.76   46.68
  -3   1   2 1331.32   47.04
  -3   1   2 1149.22   46.84
  -3  -1   2 1206.41   46.80
  -3   1   0   71.45    3.01
  -3  -1   0   64.27    2.56
  -3  -1   0   71.67    2.64
   3  -1   0   66.21    2.87
  -3   1   0   63.71    2.91
  -3   1   0   65.84    2.81
  -3   1   0   64.64    2.57
  -3  -1   0   65.81    2.62
  -3   1   0   59.58    2.82
   3   1   0   63.80    2.92
  -3  -1   0   67.50    2.93
  -3   1   0   59.69    2.56
  -3   1   0   64.25    2.87
  -3   1   0   66.88    2.81
   3  -1   2  584.24   22.55
  -3   1  -2  583.45   22.57
   3   1   2  586.60   22.80
  -3   1  -2  576.60   22.78
  -3   1  -2  604.88   22.53
   3   1   2  605.08   22.47
  -3  -1  -2  564.16   22.48
  -3   1  -2  606.58   22.49
   3  -1   2  629.01   22.54
  -3  -1  -2  582.73   22.46
  -3   1  -2  540.83   22.60
  -3  -1  -2  598.02   22.79
   3  -1   2  564.30   22.59
  -3   1  -2  592.35   22.64
   3   1   2  568.71   22.83
  -3   1  -2  613.64   22.80
   3  -1   2  578.47   22.39
  -3   1  -2  487.31   22.71
  -3   1  -2  584.16   22.52
   3   1   4   22.15    1.33
  -3  -1  -4   22.36    1.40
   3  -1   4   24.52    1.26
   3  -1   4   23.59    1.67
  -3  -1  -4   22.42    1.26
  -3   1  -4   24.37    1.32
   3   1   4   22.25    1.20
  -3  -1  -4   22.96    1.27
  -3   1  -4   24.49    1.32
   3  -1   4   25.38    1.38
  -3   1  -4   24.08    1.35
   3  -1   4   24.57    1.38
  -3   1  -4   22.16    1.31
  -3  -1  -4   23.90    1.45
   3  -1   4   22.95    1.34
  -3   1  -4   22.08    1.32
  -3   1  -4   24.52    2.08
  -3   1  -4   21.78    1.19
   3   1   6   98.12    4.11
  -3  -1  -6   90.88    4.23
  -3   1  -6   93.38    3.92
   3  -1   6   90.48    4.74
  -3  -1  -6   89.63    4.18
   3   1   6   98.79    4.13
  -3   1  -6   91.26    4.24
   3  -1   6  101.04    4.39
  -3  -1  -6   90.84    4.21
  -3   1  -6   98.71    4.32
   3  -1   6   93.40    3.95
  -3   1  -6   94.13    4.11
  -3   1  -6   90.61    4.12
   3  -1   6   96.83    4.20
  -3  -1  -6   97.41    4.33
  -3   1  -6   86.70    4.19
   3  -1   6   92.14    4.31
  -3   1  -6   95.53    4.32
  -3   1  -6   96.45    3.76
  -3  -1  -6   92.64    3.83
  -3  -1  -8   94.20    4.37
   3  -1   8   99.19    5.31
   3   1   8   95.33    4.33
   3  -1   8   91.55    4.34
  -3  -1  -8   95.94    4.46
  -3   1  -8   96.98    4.49
   3  -1   8   98.12    4.67
  -3  -1  -8   92.11    4.47
   3   1   8  101.13    4.74
  -3   1  -8   93.83    4.56
   3  -1   8   97.11    3.98
   3  -1   8   97.92    4.39
  -3   1  -8  100.19    4.31
   3   1   8  103.40    4.60
  -3   1  -8   99.99    4.50
   3  -1   8   93.85    4.63
   3   1   8   96.62    4.20
  -3   1  -8   95.95    3.85
  -3  -1  -8   94.46    3.79
   3   1  10    4.80    0.67
   3  -1  10    2.97    0.59
  -3  -1 -10    4.14    0.68
  -3   1 -10    2.75    0.59
   3   1  10    4.45    0.87
  -3  -1 -10    2.70    0.62
   3  -1  10    3.41    0.78
  -3   1 -10    4.15    0.72
   3  -1  10    2.99    1.02
   3   1  10    2.74    0.71
   3  -1  10    2.46    0.75
  -3   1 -10    3.77    0.34
   3  -1  10    4.13    1.93
  -3   1 -10    3.36    0.62
  -3  -1 -10    2.36    0.50
   3   1  12    0.54    0.41
  -3  -1 -12    0.22    0.40
   3  -1  12    0.09    0.41
  -3   1 -12    0.34    0.42
   3   1  12    0.44    0.52
  -3  -1 -12   -0.11    0.53
  -3   1 -12   -0.12    0.45
   3  -1  12   -0.40    1.17
   3  -1  12   -0.45    0.79
   3   1  12    0.21    0.58
   3  -1  12    0.87    2.22
  -3   1 -12    0.37    0.19
  -3  -1 -12    0.08    0.32
  -3   1 -12    0.10    0.41
   3  -1  14    2.48    0.47
   3   1  14    3.50    0.75
   3  -1  14    2.48    0.66
   3   1  14    2.37    0.87
  -3  -1 -14    2.88    0.83
  -3   1 -14    2.53    0.78
   3   1  14    3.32    0.92
   3  -1  14    2.12    1.31
   3   1  14    3.26    0.90
   3  -1  14    2.04    0.94
   3  -1  14    3.83    2.66
  -3   1 -14    3.92    0.76
  -3  -1 -14    2.65    0.55
   3  -1  16  110.43    4.97
   3  -1  16  104.97    5.40
   3   1  16  111.53    5.43
  -3   1 -16  108.20    5.81
  -3  -1 -16  111.77    5.76
   3   1  16   91.78    5.63
   3  -1  16  115.17    6.06
   3  -1  16  128.33    5.65
   3  -1  16  111.47    7.26
  -3   1 -16  110.90    5.46
  -3  -1 -16  116.96    5.34
   3   1  18    2.33    0.69
   3  -1  18    0.63    0.60
   3   1  18    1.65    0.79
   3  -1  18    1.20    0.79
  -3   1 -18    1.06    0.81
  -3  -1 -18    0.16    0.97
   3  -1  18    0.56    1.54
   3   1  18    1.25    1.03
   3  -1  18   -0.13    1.27
  -3   1 -18    1.18    0.61
  -3  -1 -18    2.32    0.70
   3  -1  18   -0.32    3.16
  -3  -1 -20  148.94    7.62
  -3   1 -20  154.21    7.81
   3   1  20  154.27    7.14
   3  -1  20  146.91    6.72
   3   1  20  152.54    7.26
   3  -1  20  150.37    7.31
  -3  -1 -20  158.15    7.12
  -3   1 -20  152.75    7.29
   3  -1  20  159.32    9.69
   3   1  22  324.88   14.54
   3  -1  22  326.35   14.60
  -3   1 -22  346.55   14.65
  -3  -1 -22  343.34   14.37
   3  -1  22  347.54   17.16
  -3  -1 -22  348.81   15.11
  -3   1 -22  346.18   15.20
   3   1  24    9.51    1.46
   3  -1  24    6.33    1.31
  -3  -1 -24   11.25    1.37
  -3   1 -24    6.90    1.26
   3   1  24   15.63    5.13
   3  -1  24   14.33    4.58
  -3  -1 -24    9.18    1.68
  -3   1 -24   10.46    1.71
   3  -1  26    1.24    0.83
  -3   1 -26    1.40    0.88
   3  -1  26    2.90    4.39
   3   1  26    6.66    5.34
  -3   1 -26    3.20    1.15
  -3  -1 -26    2.81    1.26
   3   1  28    0.97    4.94
   3  -1  28   -0.43    4.62
  -3   1 -28    0.24    1.15
  -3  -1 -28    0.22    1.10
   3  -1  28    0.74    0.79
   3   1  30    8.35    5.81
  -3  -2  31   14.73    5.13
   3   2 -31   15.11    2.43
   3  -2 -31   11.07    1.99
   3  -2 -31   12.27    1.80
  -3  -2  31   14.56    2.07
  -3  -2  29   44.95    3.48
  -3   2  29   40.72    3.24
  -3  -2  29   45.16    6.50
   3   2 -29   46.87    4.20
   3  -2 -29   41.06    3.58
   3  -2 -29   37.07    3.15
   3   2 -29   41.92    2.92
   3  -2 -27    9.04    1.92
   3   2 -27   10.92    2.22
  -3  -2  27   11.32    1.74
  -3   2  27   10.57    1.65
  -3  -2  27    6.06    4.59
   3  -2 -27   11.49    1.74
   3   2 -25    8.36    1.87
   3  -2 -25   10.97    1.80
   3  -2 -25    8.82    1.54
  -3  -2  25   10.30    4.41
  -3  -2  25   11.95    1.70
  -3   2  25   11.16    1.56
  -3  -2  23    2.31    0.35
  -3   2  23    0.97    0.78
  -3  -2  23    2.43    0.90
   3   2 -23    3.91    1.32
   3  -2 -23    3.08    1.18
  -3  -2  23    2.58    0.76
  -3  -2  23    2.28    0.82
  -3   2  23    1.98    0.39
   3  -2 -23    1.36    0.83
  -3  -2  21   -0.09    0.58
  -3  -2  21    0.17    0.67
  -3   2  21   -0.44    0.63
   3   2 -21    0.98    1.03
   3  -2 -21   -0.20    0.79
  -3  -2  21   -0.57    0.73
  -3  -2  21   -0.21    0.42
   3  -2 -21    0.32    0.86
  -3   2  21    0.07    0.23
  -3   2  19    6.46    0.57
  -3   2  19    6.31    1.12
  -3  -2  19    5.82    0.90
  -3  -2  19    6.18    1.21
  -3   2  19    5.36    0.96
   3  -2 -19    5.21    1.20
   3   2 -19    5.81    1.37
   3   2 -19    6.10    0.45
  -3  -2  19    5.67    0.89
  -3  -2  19    5.95    0.41
   3  -2 -19    7.85    1.27
  -3  -2  19    7.59    0.84
  -3   2  17   51.80    2.38
  -3   2  17   54.41    3.22
  -3  -2  17   50.78    2.76
  -3   2  17   52.42    3.10
  -3  -2  17   41.56    3.10
   3  -2 -17   55.74    3.52
   3   2 -17   61.78    3.93
  -3  -2  17   53.37    3.98
   3   2 -17   45.36    3.57
  -3  -2  17   50.84    2.71
   3  -2 -17   51.34    3.19
  -3  -2  17   51.24    2.24
   3   2 -15    2.58    0.69
  -3   2  15    2.28    0.38
  -3   2  15    1.78    0.62
  -3  -2  15    2.26    0.56
   3   2 -15    2.47    0.47
   3  -2 -15    1.56    0.62
  -3   2  15    3.00    0.65
  -3   2  15    3.44    0.93
   3  -2 -15    2.38    0.77
   3   2 -15    2.19    0.84
  -3  -2  15    2.01    1.45
   3   2 -15    0.77    0.97
  -3  -2  15    3.60    2.75
   3  -2 -15    2.71    0.80
  -3  -2  15    2.59    0.81
  -3   2  15    2.03    0.45
  -3   2  13 1062.05   38.53
  -3   2  13  943.72   38.14
  -3  -2  13  990.93   40.81
   3   2 -13 1014.65   38.45
  -3   2  13 1049.20   39.06
   3  -2 -13 1028.14   38.99
  -3   2  13  958.87   38.79
   3  -2 -13  933.30   39.16
  -3   2  13 1096.35   39.63
  -3  -2  13  984.22   38.48
  -3  -2  13 1020.08   39.65
   3   2 -13  913.74   39.59
   3   2 -13  963.18   39.07
  -3  -2  13  986.18   39.56
   3  -2 -13  975.58   38.92
   3  -2 -11   86.12    3.99
  -3   2  11   88.36    3.83
  -3  -2  11   89.83    5.80
  -3  -2  11   93.84    4.09
  -3   2  11   96.72    4.52
   3  -2 -11   96.09    4.40
   3   2 -11   92.73    4.06
  -3   2  11   87.34    4.27
  -3   2  11   98.56    4.81
  -3  -2  11   91.46    4.89
   3   2 -11   83.63    4.87
   3  -2 -11   88.02    4.36
  -3  -2  11   91.31    4.75
   3   2 -11   86.26    4.44
   3  -2  -9   51.77    2.54
  -3   2   9   53.81    2.53
   3  -2  -9   56.81    2.70
  -3  -2   9   58.47    4.01
   3   2  -9   51.51    3.40
  -3  -2   9   57.71    2.78
   3   2  -9   64.94    2.79
   3  -2  -9   58.15    2.87
  -3   2   9   53.04    2.77
  -3   2   9   66.08    3.29
   3  -2  -9   56.27    2.87
   3   2  -9   54.50    2.95
  -3  -2   9   56.50    3.19
  -3  -2   7  204.30    8.29
  -3   2   7  195.67    8.37
   3  -2  -7  203.90    8.55
  -3  -2   7  215.60    9.43
   3  -2  -7  211.11    8.46
   3   2  -7  214.65    8.69
   3   2  -7  199.83    9.19
   3   2  -7  211.16    8.57
  -3   2   7  217.63    8.27
  -3  -2   7  214.47    8.62
  -3   2   7  206.54    8.80
   3  -2  -7  215.93    8.58
  -3   2   7  205.39    8.51
  -3   2   7  222.54    8.94
   3  -2  -7  209.00    8.61
  -3  -2   7  203.48    8.87
   3  -2  -5 9421.69  352.77
  -3  -2   5 8849.59  353.09
   3  -2  -5 8965.87  352.68
  -3  -2   5 9240.87  352.82
   3   2  -5 8981.26  352.69
  -3  -2   5 9224.42  352.49
  -3  -2   5 9193.47  352.94
   3   2  -5 9280.66  353.17
   3   2  -5 9415.76  352.86
  -3   2   5 9228.66  352.53
  -3   2   5 9565.20  352.94
  -3   2   5 9017.42  352.55
  -3   2   5 9999.00  352.88
   3  -2  -5 9484.12  352.71
  -3   2   5 9033.34  352.75
   3   2  -5 9232.82  352.50
   3   2  -3  230.34    9.67
  -3   2   3  250.34    9.50
   3  -2  -3  245.88    9.61
  -3   2   3  237.95    9.23
  -3   2   3  243.68    9.65
  -3   2   3  222.95    9.36
  -3   2   3  231.63    9.47
   3  -2  -3  246.80    9.50
  -3   2   3  253.78    9.45
   3  -2  -3  246.13    9.34
   3   2  -3  237.01    9.41
  -3  -2   3  239.87    9.42
   3   2  -3  243.12    9.38
  -3  -2   3  228.51    9.42
  -3  -2   3  236.55    9.48
  -3   2   3  198.89    9.51
   3  -2  -3  228.24    9.54
  -3  -2   3  242.79    9.50
  -3   2   1   29.45    1.57
  -3   2   1   30.42    1.66
   3  -2  -1   26.22    1.43
  -3   2   1   34.83    1.40
  -3   2   1   32.11    1.39
  -3  -2   1   33.03    1.34
   3   2  -1   33.35    1.75
  -3  -2   1   33.75    1.53
   3   2  -1   31.87    1.50
   3   2  -1   40.66    1.53
   3  -2  -1   33.49    1.31
   3  -2  -1   31.51    1.68
  -3  -2   1   31.95    1.43
  -3   2   1   30.46    1.72
   3  -2  -1   32.67    1.73
  -3   2  -1 1687.66   61.72
  -3   2  -1 1609.95   61.82
  -3   2  -1 1661.73   61.67
  -3   2  -1 1604.00   61.71
   3  -2   1 1633.90   61.67
  -3   2  -1 1695.27   61.74
  -3   2  -1 1618.42   61.54
   3   2   1 1594.59   61.54
   3  -2   1 1594.31   61.47
   3   2   1 1524.95   61.55
   3   2   1 1762.04   61.99
  -3  -2  -1 1663.25   61.56
  -3  -2  -1 1579.75   61.96
   3   2   1 1615.99   61.45
  -3   2  -1 1570.28   61.89
  -3   2  -1 1509.17   61.51
  -3   2  -3  112.36    4.73
   3  -2   3  106.63    4.42
  -3   2  -3  104.00    4.84
   3  -2   3  109.37    4.30
   3  -2   3  102.42    4.53
   3   2   3  106.24    4.77
  -3   2  -3  106.50    4.45
  -3  -2  -3  100.67    4.71
   3  -2   3  109.62    4.62
  -3   2  -3  103.08    4.48
  -3   2  -3  107.49    4.60
  -3   2  -3  108.65    4.34
   3  -2   3  105.65    4.30
   3  -2   3  109.57    4.41
  -3   2  -3  105.36    4.46
   3   2   3  109.14    4.37
  -3  -2  -3  108.63    4.41
   3   2   3   98.51    4.50
  -3   2  -3  107.82    4.42
  -3   2  -3  114.01    4.70
  -3  -2  -3  106.50    4.59
   3   2   5   17.24    1.14
   3  -2   5   16.03    0.99
   3   2   5   16.29    0.96
  -3   2  -5   15.13    1.06
   3  -2   5   15.93    1.02
  -3   2  -5   16.21    1.13
  -3  -2  -5   16.04    1.04
  -3  -2  -5   15.86    0.97
  -3   2  -5   16.51    0.91
  -3   2  -5   15.92    1.23
  -3   2  -5   14.31    0.95
   3  -2   5   16.29    1.08
  -3   2  -5   14.48    1.80
  -3   2  -5   17.09    1.03
   3  -2   5   16.20    1.00
  -3  -2  -5   14.67    1.20
   3   2   5   16.76    1.29
  -3   2  -5   14.83    1.26
   3  -2   5   15.35    1.07
   3  -2   7   15.24    1.24
  -3   2  -7   12.77    1.27
   3   2   7   15.08    1.01
   3  -2   7   13.52    1.59
   3  -2   7   12.21    1.01
  -3   2  -7   15.99    1.17
   3   2   7   14.38    1.00
  -3  -2  -7   15.34    1.12
  -3   2  -7   13.34    1.14
   3  -2   7   11.93    0.95
  -3   2  -7   14.30    0.90
  -3   2  -7   18.06    2.33
   3  -2   7   14.72    1.05
  -3   2  -7   15.23    0.97
  -3   2  -7   14.64    1.28
  -3  -2  -7   14.08    0.83
  -3   2  -7   15.17    0.87
  -3   2  -9  181.56    7.17
   3  -2   9  170.90    7.10
  -3   2  -9  167.95    6.83
  -3   2  -9  164.05    7.53
   3   2   9  171.24    6.98
   3  -2   9  159.52    7.42
   3  -2   9  166.50    6.67
  -3   2  -9  171.88    6.87
  -3   2  -9  167.02    7.38
   3  -2   9  168.20    7.25
   3   2   9  171.72    7.18
  -3  -2  -9  165.75    7.35
  -3   2  -9  175.65    7.53
   3  -2   9  164.14    7.97
  -3  -2  -9  166.82    6.69
  -3   2  -9  160.81    7.64
  -3   2 -11  152.52    7.37
  -3   2 -11  163.67    7.12
   3  -2  11  154.53    6.22
   3   2  11  153.18    6.79
   3  -2  11  157.33    6.92
  -3  -2 -11  153.30    7.05
   3   2  11  158.86    7.40
  -3   2 -11  162.07    7.25
  -3   2 -11  156.79    6.35
   3  -2  11  157.75    7.91
   3   2  11  158.08    7.14
   3  -2  11  161.30    6.78
  -3   2 -11  155.33    6.62
  -3   2 -11  148.82    7.18
   3  -2  11  149.60    7.22
  -3   2 -13   20.41    1.87
  -3   2 -13   18.83    1.67
   3  -2  13   17.42    1.03
   3  -2  13   18.99    1.54
   3   2  13   17.75    1.45
  -3  -2 -13   17.02    1.58
  -3   2 -13   20.75    1.82
   3   2  13   17.59    1.88
  -3  -2 -13   18.44    1.05
   3  -2  13   18.37    2.79
   3   2  13   20.44    1.80
   3  -2  13   19.52    1.60
   3  -2  13   20.55    2.08
   3  -2  15   45.49    2.19
   3  -2  15   46.56    2.85
   3   2  15   51.20    2.83
  -3  -2 -15   47.36    3.04
  -3   2 -15   47.07    3.17
  -3  -2 -15   46.57    2.05
   3  -2  15   44.17    4.14
   3  -2  15   43.57    2.76
   3  -2  15   48.21    3.38
  -3   2 -15   49.77    3.01
   3   2  15   44.52    2.00
   3  -2  17    0.35    0.33
   3   2  17    0.81    0.60
   3  -2  17    0.39    0.71
  -3   2 -17   -0.17    1.06
  -3  -2 -17   -0.15    0.85
   3  -2  17    0.17    1.42
   3  -2  17    1.65    2.64
   3  -2  17   -0.11    1.07
  -3   2 -17    0.84    0.65
   3   2  19  182.02    8.32
   3  -2  19  179.38    8.40
  -3   2 -19  183.25    8.95
  -3  -2 -19  193.44    8.79
  -3   2 -19  177.70    8.49
   3  -2  19  184.18    9.02
   3  -2  19  183.17   10.26
   3  -2  19  193.60    8.40
   3  -2  19  175.13    7.54
  -3  -2 -21  132.12    6.62
  -3   2 -21  132.44    6.87
   3  -2  21  116.77    5.35
  -3   2 -21  121.91    6.34
   3  -2  21  141.40    8.57
   3   2  21  127.01    6.19
   3  -2  21  123.22    6.28
  -3   2 -23   60.55    3.94
   3  -2  23   63.20    3.90
   3   2  23   57.03    3.70
   3  -2  23   69.55    6.26
  -3   2 -23   61.49    4.29
  -3  -2 -23   66.58    4.17
  -3   2 -25   22.23    2.25
   3  -2  25   21.27    2.15
   3   2  25   18.62    1.96
   3  -2  25   22.01    4.38
  -3  -2 -25   20.03    2.30
  -3   2 -25   22.45    2.49
  -3   2 -27   49.48    3.54
   3  -2  27   45.77    3.40
   3   2  27   48.56    3.29
  -3   2 -27   52.47    3.96
  -3  -2 -27   45.10    3.57
   3  -2  29   -3.92    4.25
  -3   2 -29    0.75    1.15
   3  -3 -32    6.78    1.52
   3   3 -32   11.83    2.42
  -3   3  30   15.19    1.96
  -3  -3  30   18.87    2.34
   3   3 -30   18.66    2.04
  -3  -3  30   12.77    4.88
   3   3 -30   18.30    2.71
   3  -3 -30   15.91    2.34
   3  -3 -30   17.48    2.21
   3  -3 -28   48.68    3.91
   3   3 -28   47.76    4.32
  -3   3  28   46.83    3.41
  -3  -3  28   48.57    3.70
  -3  -3  28   48.90    6.41
   3  -3 -28   50.59    3.68
   3  -3 -26   28.63    2.77
   3   3 -26   35.45    3.61
   3  -3 -26   21.89    2.38
  -3  -3  26   23.56    4.86
  -3   3  26   25.42    2.35
  -3  -3  26   28.25    2.68
  -3  -3  24  117.79    5.48
  -3  -3  24  122.38    6.58
  -3   3  24  122.52    6.23
   3   3 -24  131.21    7.45
   3  -3 -24  113.95    6.62
   3  -3 -24  110.05    6.34
  -3  -3  24  116.57    8.57
  -3  -3  24  121.34    4.98
  -3   3  24  123.18    5.19
  -3  -3  24  124.57    5.73
  -3  -3  22   82.98    3.79
   3  -3 -22   83.10    4.65
  -3  -3  22   86.51    4.79
  -3   3  22   76.55    4.32
   3   3 -22   92.18    5.57
   3  -3 -22   86.14    4.89
  -3  -3  22   81.87    3.39
  -3   3  22   78.93    3.43
  -3  -3  22   79.56    3.84
   3   3 -20   33.89    3.26
  -3  -3  20   37.44    2.21
   3  -3 -20   33.96    2.72
  -3   3  20   36.00    2.56
  -3  -3  20   41.92    2.95
   3   3 -20   40.70    3.41
   3  -3 -20   35.28    2.86
  -3  -3  20   36.85    2.17
  -3   3  20   38.24    2.15
   3   3 -20   38.48    1.85
  -3   3  20   34.55    1.88
  -3  -3  20   38.01    2.00
   3   3 -18   46.14    3.72
  -3  -3  18   40.70    2.50
   3  -3 -18   47.94    3.14
  -3  -3  18   46.17    3.13
  -3   3  18   41.57    2.76
   3  -3 -18   46.46    3.23
   3   3 -18   53.11    3.85
  -3  -3  18   43.37    2.14
  -3  -3  18   45.10    2.38
  -3   3  18   43.48    2.19
  -3  -3  18   46.06    2.41
  -3   3  18   49.73    2.55
   3   3 -16   15.33    2.09
  -3  -3  16   14.15    2.18
  -3  -3  16   13.08    1.29
   3  -3 -16   14.40    1.49
   3   3 -16   16.88    1.08
  -3   3  16   16.84    1.61
  -3   3  16   11.99    1.27
  -3  -3  16   12.34    1.44
  -3   3  16   14.63    1.23
  -3  -3  16   15.90    3.22
  -3  -3  16   14.01    0.98
   3  -3 -16   11.39    1.03
   3  -3 -16   18.57    1.73
  -3  -3  16   13.74    1.20
  -3   3  16   13.61    0.97
  -3  -3  14  114.92    5.07
  -3   3  14  117.74    5.65
  -3  -3  14  118.11    5.67
   3   3 -14  113.89    4.92
   3  -3 -14  113.20    5.49
  -3   3  14  106.02    5.23
  -3   3  14  120.04    6.12
   3   3 -14  112.91    6.32
  -3  -3  14  114.66    6.15
   3  -3 -14  115.85    5.08
  -3  -3  14  112.60    6.97
  -3  -3  14  110.44    5.17
   3  -3 -14  116.06    5.63
  -3   3  14  109.58    4.84
   3   3 -14  111.47    5.60
   3   3 -12   71.06    3.05
   3  -3 -12   75.15    3.54
  -3   3  12   74.01    3.37
  -3  -3  12   73.69    4.95
   3   3 -12   73.07    4.55
  -3  -3  12   71.10    4.22
  -3  -3  12   77.44    3.56
   3  -3 -12   72.95    3.77
  -3   3  12   82.50    4.04
   3   3 -12   75.69    3.45
  -3  -3  12   76.09    3.94
  -3   3  12   70.41    3.58
  -3   3  12   81.53    4.29
  -3  -3  12   69.69    3.66
   3  -3 -12   78.16    3.95
  -3   3  12   71.80    3.33
   3   3 -12   70.52    3.84
  -3   3  10  352.34   14.08
   3   3 -10  343.91   14.31
  -3  -3  10  332.65   14.62
   3   3 -10  354.00   15.14
  -3   3  10  341.07   13.88
   3   3 -10  369.67   14.04
   3  -3 -10  362.94   14.22
  -3   3  10  351.48   14.06
  -3   3  10  377.45   14.74
  -3  -3  10  349.93   15.21
   3  -3 -10  359.25   14.11
  -3   3  10  344.46   13.90
   3  -3 -10  359.75   14.38
  -3  -3  10  355.58   14.30
  -3  -3  10  332.68   13.64
  -3  -3   8    0.02    0.23
   3  -3  -8    0.13    0.28
  -3  -3   8   -0.37    1.18
  -3   3   8   -0.05    0.27
  -3   3   8    0.07    0.29
   3   3  -8    0.14    0.95
  -3   3   8    0.39    0.19
  -3   3   8    1.01    0.45
   3   3  -8    0.30    0.37
   3  -3  -8    0.06    0.27
  -3   3   8    0.20    0.24
  -3   3   8   -0.28    0.37
   3  -3  -8    0.86    0.40
  -3  -3   8    0.08    0.55
   3  -3  -8   -0.08    0.32
  -3   3   8    0.05    0.28
   3   3  -8    0.07    0.29
   3  -3  -6  387.47   14.68
  -3   3   6  354.11   14.43
  -3   3   6  356.91   14.61
   3   3  -6  353.35   14.47
  -3  -3   6  366.14   14.17
   3   3  -6  352.40   15.08
   3   3  -6  358.32   14.70
  -3   3   6  381.62   14.84
   3  -3  -6  365.88   14.36
  -3   3   6  367.85   14.25
  -3   3   6  382.57   14.70
   3  -3  -6  359.84   14.46
  -3   3   6  351.65   14.69
   3  -3  -6  366.42   14.60
  -3  -3   6  341.21   14.72
   3   3  -6  370.48   14.17
  -3  -3   6  352.41   14.81
   3  -3  -4    1.00    0.31
   3   3  -4    0.91    0.26
  -3  -3   4    0.72    0.30
  -3  -3   4    0.30    0.33
   3   3  -4    0.68    0.60
   3   3  -4    1.14    1.03
  -3   3   4    0.42    0.29
   3  -3  -4    0.84    0.19
  -3   3   4    1.03    0.16
  -3   3   4    1.35    0.36
   3  -3  -4    1.20    0.25
  -3   3   4    0.93    0.30
  -3   3   4    0.41    0.33
   3  -3  -4    1.47    0.39
  -3  -3   4    1.11    0.27
   3   3  -4    1.43    0.40
   3   3  -2   28.97    1.57
  -3   3   2   26.64    1.53
  -3   3   2   29.20    1.70
  -3   3   2   28.92    1.59
   3  -3  -2   23.40    1.44
  -3   3   2   29.85    1.34
  -3  -3   2   29.49    1.82
  -3   3   2   27.87    1.38
  -3  -3   2   28.38    1.53
  -3  -3   2   29.13    1.27
   3   3  -2   30.67    1.63
   3   3  -2   30.52    1.45
   3  -3  -2   31.05    1.26
   3  -3  -2   28.11    1.26
  -3   3   2   27.95    1.60
   3  -3  -2   26.02    1.58
  -3   3   2   27.52    1.68
  -3  -3   2   29.67    1.37
   3   3  -2   24.15    1.52
  -3   3   0  120.87    5.23
   3  -3   0  125.06    5.05
  -3   3   0  128.80    5.20
  -3   3   0  129.93    5.27
  -3  -3   0  122.79    4.90
  -3   3   0  116.20    4.81
   3   3   0  120.42    4.84
  -3   3   0  122.72    4.92
  -3  -3   0  123.86    5.27
   3   3   0  128.27    5.36
  -3  -3   0  136.76    5.09
   3   3   0  123.04    4.94
  -3   3   0  123.97    4.90
  -3   3   0  122.74    5.18
  -3  -3   0  123.68    5.40
  -3  -3   0  120.68    4.91
   3  -3   0  121.19    4.93
  -3   3   0  124.77    5.38
  -3   3   0  126.27    4.91
   3  -3   2  160.52    6.00
  -3   3  -2  142.37    6.20
  -3   3  -2  153.50    6.51
  -3  -3  -2  159.95    6.13
  -3   3  -2  149.96    6.35
  -3   3  -2  160.19    6.22
   3  -3   2  146.60    6.40
  -3  -3  -2  149.37    6.44
   3  -3   2  149.45    6.30
  -3   3  -2  148.88    6.25
  -3   3  -2  154.39    6.30
   3  -3   2  157.33    6.41
  -3   3  -2  160.01    6.26
  -3  -3  -2  145.55    6.08
   3  -3   2  152.51    6.04
   3   3   2  153.14    6.08
   3   3   2  143.99    6.17
   3   3   2  159.28    6.60
   3   3   2  147.57    6.02
  -3   3  -2  151.34    6.36
   3  -3   4  161.26    6.24
  -3   3  -4  153.25    6.65
  -3   3  -4  151.33    6.27
   3   3   4  156.17    6.81
  -3   3  -4  160.20    6.72
  -3   3  -4  142.97    6.60
  -3  -3  -4  153.80    6.48
  -3   3  -4  160.11    6.44
   3  -3   4  149.69    6.42
  -3   3  -4  151.84    6.42
  -3   3  -4  168.75    6.28
   3  -3   4  158.46    6.36
  -3  -3  -4  149.35    6.37
   3   3   4  161.97    6.29
  -3  -3  -4  165.00    6.37
   3   3   4  146.20    6.50
   3  -3   4  147.66    6.25
  -3   3  -4  152.88    6.55
  -3   3  -4  148.07    6.95
  -3   3  -4  156.78    6.50
   3  -3   4  159.13    6.67
  -3   3  -6    1.44    0.38
   3  -3   6    1.75    0.42
  -3   3  -6    2.99    0.97
  -3   3  -6    2.29    0.53
  -3  -3  -6    2.22    0.40
  -3   3  -6    2.89    0.46
   3  -3   6    1.98    0.40
  -3  -3  -6    2.40    0.44
  -3   3  -6    3.23    0.51
   3   3   6    2.68    0.38
   3   3   6    2.71    0.51
   3  -3   6    2.38    0.46
  -3   3  -6    2.39    0.44
  -3   3  -6    3.89    1.58
  -3   3  -6    2.77    0.39
   3   3   6    1.53    0.54
   3  -3   6    2.27    0.33
  -3   3  -6    2.73    0.57
  -3  -3  -6    2.86    0.44
  -3   3  -8   22.06    1.88
   3  -3   8   19.66    1.44
   3   3   8   21.68    1.36
  -3   3  -8   20.32    1.46
   3  -3   8   19.94    1.38
   3   3   8   23.20    1.34
  -3  -3  -8   20.15    1.44
  -3  -3  -8   21.31    1.43
  -3   3  -8   21.04    1.63
  -3   3  -8   20.70    1.17
   3  -3   8   21.40    1.23
   3   3   8   20.89    1.68
   3  -3   8   19.98    1.37
  -3   3  -8   22.46    1.33
  -3   3  -8   23.47    3.01
  -3   3  -8   22.50    1.68
  -3  -3  -8   20.81    1.17
  -3   3  -8   19.39    1.33
   3  -3   8   19.39    1.79
   3  -3  10    5.09    0.94
  -3   3 -10    2.55    0.92
   3   3  10    2.86    0.43
  -3   3 -10    2.33    0.62
   3   3  10    2.28    0.48
  -3  -3 -10    2.75    0.62
   3  -3  10    2.77    0.56
  -3   3 -10    2.88    0.62
  -3   3 -10    2.41    0.67
  -3  -3 -10    2.89    0.61
  -3  -3 -10    2.91    0.39
  -3   3 -10    2.44    0.73
   3  -3  10    1.91    1.29
   3  -3  10    2.63    0.52
   3  -3  10    4.36    0.65
  -3   3 -12   45.06    2.99
   3   3  12   41.48    2.04
   3  -3  12   41.90    2.73
  -3   3 -12   41.04    2.83
  -3   3 -12   41.77    2.62
   3  -3  12   41.63    2.48
  -3  -3 -12   42.56    2.63
   3   3  12   41.18    2.35
  -3   3 -12   43.91    2.83
  -3  -3 -12   41.36    2.56
   3  -3  12   39.54    2.26
   3  -3  12   44.74    3.42
   3  -3  14   27.97    3.07
  -3   3 -14   21.83    1.89
   3   3  14   23.77    1.69
   3  -3  14   21.47    1.78
  -3   3 -14   22.02    2.04
  -3  -3 -14   23.72    1.88
  -3  -3 -14   22.28    1.35
   3  -3  14   22.71    1.69
  -3   3 -14   23.86    2.21
   3  -3  14   22.58    2.10
  -3   3 -14   24.89    1.64
   3   3  16    2.94    0.73
   3  -3  16    1.23    0.75
  -3   3 -16    3.57    0.97
  -3  -3 -16    2.32    0.79
  -3  -3 -16    3.74    0.49
   3  -3  16    4.34    2.29
   3  -3  16    3.88    1.04
   3   3  16    4.75    0.48
  -3   3 -16    3.60    0.63
   3  -3  16    4.86    1.53
   3  -3  18    7.20    1.75
   3  -3  18    9.01    1.35
   3   3  18    7.57    1.10
  -3   3 -18    5.81    1.44
  -3  -3 -18   10.22    1.44
   3  -3  18    8.72    2.80
  -3  -3 -18    9.53    0.72
   3  -3  18    9.35    1.38
  -3   3 -18   10.56    1.44
   3   3  18    8.21    0.65
   3   3  20   88.22    4.71
   3  -3  20   87.28    4.86
  -3   3 -20   92.93    5.43
  -3  -3 -20   96.91    5.13
   3  -3  20   87.32    4.63
  -3   3 -20   92.55    5.12
   3  -3  20   86.60    6.37
  -3  -3 -22    0.71    0.85
  -3   3 -22    0.22    0.85
   3  -3  22   -0.16    0.74
   3   3  22   -0.14    0.69
  -3   3 -22   -0.19    0.69
   3  -3  22    1.09    1.20
   3  -3  24   21.68    2.16
   3   3  24   22.71    2.04
  -3   3 -24   20.66    2.28
   3  -3  24   18.89    3.80
  -3  -3 -24   20.81    2.20
  -3   3 -24   21.64    2.48
   3  -3  26    0.54    0.92
   3   3  26    1.24    0.78
  -3   3 -26   -0.43    0.81
  -3  -3 -26    0.78    0.98
  -3   3 -26    0.72    1.06
  -3   3 -28    8.30    1.64
   3  -3  28    7.78    3.50
  -3   3 -28    7.46    1.72
   3   3  30   21.43    7.22
   3  -4 -31    0.22    1.14
   3   4 -31    1.03    1.52
  -3   4  29    2.45    0.96
  -3  -4  29    4.32    1.29
   3  -4 -29    2.36    1.17
  -3  -4  29    1.66    3.92
   3  -4 -29    2.82    1.38
   3   4 -29    1.68    1.38
  -3  -4  27   -0.22    0.84
  -3   4  27    0.16    0.83
   3  -4 -27   -0.21    0.96
  -3  -4  27    2.41    3.74
   3   4 -27   -0.32    1.28
   3  -4 -27    0.45    1.07
  -3  -4  25   -0.21    0.86
  -3   4  25    0.16    0.80
   3   4 -25   -0.31    1.13
   3  -4 -25   -0.42    1.11
   3  -4 -25   -0.20    0.94
  -3   4  25    0.15    0.63
  -3  -4  23    0.15    0.33
  -3   4  23    0.28    0.54
   3  -4 -23    1.51    1.08
  -3  -4  23    0.19    0.78
  -3   4  23    0.29    0.71
   3   4 -23    0.29    1.22
   3  -4 -23   -0.59    0.96
  -3   4  23    0.92    0.54
  -3  -4  23    0.62    0.61
  -3  -4  23    0.70    0.32
   3   4 -23   -1.79    1.69
   3  -4 -21   38.99    2.96
  -3   4  21   34.49    2.53
  -3  -4  21   36.33    2.89
   3  -4 -21   39.63    3.01
   3   4 -21   41.23    3.65
  -3   4  21   36.67    2.30
  -3  -4  21   37.01    2.11
   3   4 -21   34.68    3.51
  -3   4  21   36.84    2.11
  -3  -4  21   38.78    2.03
   3   4 -19    0.27    1.21
  -3   4  19    1.63    0.47
   3  -4 -19    1.17    0.81
  -3  -4  19    0.59    0.50
  -3  -4  19    0.33    0.65
  -3   4  19    0.12    0.62
   3   4 -19    1.01    0.98
   3   4 -19    1.15    0.38
  -3   4  19    0.72    0.50
  -3  -4  19    0.98    0.49
   3   4 -19    1.16    0.40
  -3  -4  19    1.01    0.42
   3  -4 -19    1.27    0.51
  -3  -4  19    1.81    2.95
   3  -4 -17    8.03    0.94
  -3  -4  17    8.10    0.82
  -3  -4  17    8.52    2.79
   3   4 -17    8.22    0.69
  -3  -4  17    9.03    1.29
  -3   4  17    7.33    0.96
   3   4 -17    7.80    1.77
  -3  -4  17    7.75    0.71
  -3   4  17    6.33    0.75
   3   4 -17    7.40    0.63
   3  -4 -17    7.50    1.28
  -3  -4  17    7.99    0.92
  -3  -4  15   41.42    2.21
   3  -4 -15   43.57    2.41
   3   4 -15   40.21    3.46
  -3  -4  15   39.70    3.06
  -3  -4  15   42.49    2.37
  -3   4  15   38.80    2.10
  -3  -4  15   46.03    3.35
   3  -4 -15   44.29    2.69
  -3  -4  15   40.39    2.75
   3   4 -15   43.09    2.08
  -3   4  15   41.09    2.41
  -3  -4  15   37.95    1.84
   3  -4 -15   41.87    2.80
  -3  -4  15   40.25    3.85
   3   4 -15   35.20    1.77
  -3  -4  15   38.29    1.88
   3  -4 -13   -0.17    0.38
  -3  -4  13   -0.58    1.88
  -3   4  13    0.08    0.36
  -3  -4  13    0.12    0.21
  -3  -4  13    2.07    1.09
   3   4 -13   -0.21    1.50
   3   4 -13    0.22    0.47
  -3  -4  13   -0.18    0.69
  -3   4  13    0.06    0.32
   3   4 -13   -0.06    0.34
  -3  -4  13    0.37    0.51
   3  -4 -13    0.51    0.43
  -3   4  13   -0.24    0.37
  -3   4  13   -0.16    0.61
   3  -4 -13    0.25    0.67
  -3  -4  13   -0.08    0.58
  -3  -4  13    0.09    0.20
  -3  -4  11 1237.84   51.63
  -3   4  11 1318.81   50.85
   3   4 -11 1221.99   50.93
   3  -4 -11 1391.34   50.92
   3   4 -11 1289.63   52.06
  -3  -4  11 1324.53   51.25
  -3   4  11 1372.27   50.14
   3   4 -11 1319.82   50.63
   3  -4 -11 1338.96   50.91
  -3   4  11 1265.27   50.61
   3  -4 -11 1293.75   50.96
  -3   4  11 1388.84   51.50
   3  -4 -11 1321.85   51.18
  -3  -4  11 1290.26   50.87
   3   4 -11 1275.85   50.07
  -3   4  11 1261.36   50.55
  -3  -4  11 1340.53   51.66
  -3  -4   9  268.09   11.19
  -3   4   9  247.95   10.49
  -3   4   9  269.67   10.72
   3   4  -9  262.27   10.68
   3   4  -9  260.90   11.61
  -3   4   9  269.46   10.19
  -3  -4   9  246.29   10.77
   3   4  -9  261.13   10.61
  -3   4   9  273.06   11.09
   3  -4  -9  258.80   10.56
  -3   4   9  246.25   10.30
   3  -4  -9  252.95   10.61
  -3   4   9  259.12   10.99
  -3  -4   9  249.28   10.70
   3  -4  -9  251.88   10.82
   3   4  -9  249.09   10.03
  -3  -4   9  257.30   11.14
  -3   4   9  252.56   10.42
  -3  -4   7   -0.03    0.18
  -3  -4   7    0.33    0.73
  -3   4   7    0.66    0.37
   3   4  -7    0.63    1.53
  -3   4   7    0.08    0.36
   3   4  -7    0.38    0.27
  -3  -4   7    0.11    0.19
   3   4  -7    0.67    0.96
   3   4  -7    0.60    0.83
  -3   4   7    0.21    0.39
   3  -4  -7    0.51    0.28
  -3   4   7    0.20    0.22
   3  -4  -7    0.23    0.29
  -3   4   7    0.60    0.42
   3  -4  -7    0.25    0.51
  -3  -4   7    0.08    0.53
  -3   4   7    0.41    0.32
  -3  -4   7    0.29    0.41
  -3  -4   5   50.44    2.47
   3   4  -5   53.51    2.52
  -3  -4   5   51.28    2.74
  -3  -4   5   49.36    2.32
   3   4  -5   51.67    2.38
   3   4  -5   47.52    2.94
   3  -4  -5   50.14    2.70
   3  -4  -5   56.85    2.39
  -3   4   5   55.31    2.94
  -3   4   5   51.31    2.18
   3  -4  -5   52.78    2.38
  -3   4   5   52.24    2.66
  -3  -4   5   54.43    2.36
  -3   4   5   51.97    2.81
   3   4  -5   52.24    3.16
   3   4  -3  111.32    5.21
  -3   4   3  110.54    5.11
  -3  -4   3  114.47    5.32
   3  -4  -3  116.96    4.68
  -3   4   3  133.90    5.47
  -3   4   3  122.58    4.84
  -3  -4   3  113.24    5.03
  -3   4   3  115.11    5.24
  -3   4   3  113.18    4.96
  -3  -4   3  124.70    4.77
  -3  -4   3  117.03    4.97
   3   4  -3  121.82    5.09
   3  -4  -3  125.26    4.76
  -3  -4   3  111.58    5.08
   3  -4  -3  119.68    4.76
   3   4  -3  119.21    4.96
  -3  -4   3  122.07    4.86
   3   4  -3  106.18    5.18
  -3   4   3  110.35    5.17
   3  -4  -3  109.68    5.24
  -3   4   1  186.49    7.67
  -3  -4   1  183.78    7.82
  -3   4   1  204.31    7.85
  -3  -4   1  183.42    7.26
   3  -4  -1  172.94    7.43
  -3  -4   1  178.86    7.82
  -3   4   1  180.40    7.65
  -3   4   1  176.48    7.29
   3   4  -1  159.95    7.29
  -3   4   1  189.99    7.30
  -3  -4   1  190.23    7.64
   3   4  -1  195.14    7.76
   3   4  -1  195.42    7.36
   3   4  -1  185.24    7.46
  -3   4   1  179.20    7.23
  -3  -4   1  192.93    7.55
   3  -4  -1  186.89    7.38
   3   4  -1  173.61    7.51
  -3  -4   1  206.80    7.33
  -3   4   1  181.50    7.85
  -3   4   1  188.31    7.32
  -3   4   1  184.62    7.75
   3  -4  -1  176.85    7.80
  -3   4  -1  470.73   18.80
  -3   4  -1  494.72   19.35
  -3   4  -1  496.22   18.61
  -3  -4  -1  505.71   18.96
  -3   4  -1  493.32   18.76
   3   4   1  511.65   19.30
  -3   4  -1  430.36   18.78
   3   4   1  500.15   18.64
   3  -4   1  482.17   19.18
   3  -4   1  481.78   19.03
  -3   4  -1  500.19   19.12
  -3  -4  -1  479.31   19.17
  -3   4  -1  517.01   19.13
  -3  -4  -1  477.00   18.69
   3   4   1  472.43   18.79
   3  -4   1  500.86   18.73
  -3  -4  -1  431.90   18.82
  -3   4  -1  470.13   19.01
  -3   4  -1  486.12   19.19
  -3   4  -3  661.77   26.35
   3  -4   3  724.83   25.73
  -3   4  -3  633.77   26.12
  -3   4  -3  670.38   26.00
   3   4   3  682.65   26.46
  -3   4  -3  642.02   26.31
   3  -4   3  633.57   26.19
  -3   4  -3  691.44   25.88
  -3  -4  -3  646.37   26.13
   3  -4   3  647.78   26.09
  -3   4  -3  661.18   26.17
   3  -4   3  682.91   26.31
  -3   4  -3  693.79   26.02
  -3  -4  -3  621.92   25.83
   3   4   3  687.88   25.80
   3  -4   3  663.30   25.78
   3   4   3  619.63   26.00
   3   4   3  645.34   26.75
   3   4   3  680.10   25.74
  -3   4  -3  668.39   26.23
  -3   4  -5  839.26   32.71
   3  -4   5  879.25   32.91
   3  -4   5  869.74   32.28
  -3   4  -5  847.24   32.83
  -3  -4  -5  898.20   32.44
  -3   4  -5  788.07   32.95
  -3   4  -5  844.87   32.72
  -3  -4  -5  850.46   32.54
  -3   4  -5  848.19   32.70
   3  -4   5  877.88   33.07
   3  -4   5  822.56   32.54
  -3   4  -5  875.21   32.35
   3   4   5  836.04   33.24
   3   4   5  762.36   32.34
  -3  -4  -5  811.32   32.47
   3   4   5  873.90   32.33
   3  -4   5  818.52   32.42
   3   4   5  790.29   32.68
  -3   4  -5  841.46   32.61
  -3   4  -5  783.74   33.22
  -3   4  -5  807.65   32.21
   3   4   5  849.97   33.02
   3  -4   7  103.03    4.61
  -3   4  -7  106.89    4.99
  -3   4  -7  108.96    4.40
   3   4   7  108.16    5.25
  -3   4  -7  105.35    5.46
  -3  -4  -7  104.36    4.66
  -3   4  -7  108.19    4.93
  -3   4  -7  107.36    5.10
   3  -4   7  107.04    4.72
   3   4   7  105.50    5.34
  -3  -4  -7  100.64    4.82
   3  -4   7  108.60    4.77
   3   4   7  116.72    4.64
  -3  -4  -7  120.60    4.81
   3   4   7  106.01    5.12
  -3   4  -7  112.67    4.92
  -3   4  -7  105.65    5.96
   3  -4   7  108.03    5.00
  -3   4  -7  107.40    4.88
   3  -4   9    0.49    0.35
  -3   4  -9    0.46    2.39
  -3   4  -9    0.49    0.41
  -3  -4  -9    0.89    0.37
   3   4   9    0.36    0.63
   3   4   9    1.01    0.36
  -3   4  -9    0.50    0.53
   3  -4   9    0.59    0.35
   3   4   9    0.60    0.32
  -3  -4  -9    0.25    0.36
   3   4   9    0.23    0.42
  -3   4  -9    1.19    1.19
   3  -4   9   -0.06    0.51
  -3   4  -9    0.25    0.44
   3  -4   9    0.43    0.23
  -3  -4  -9    1.19    0.34
  -3   4  -9    0.33    0.39
   3  -4   9    0.43    0.30
   3  -4  11   98.19    4.77
  -3  -4 -11   90.70    4.60
  -3   4 -11  105.51    7.04
   3  -4  11  102.94    4.80
   3   4  11  108.82    4.54
  -3   4 -11  101.76    4.92
   3  -4  11  102.79    4.84
  -3  -4 -11  102.52    4.98
   3   4  11  103.25    4.63
  -3  -4 -11  106.91    4.90
  -3   4 -11  113.90    5.39
  -3   4 -11  117.41    5.12
   3  -4  11   94.15    5.23
   3  -4  11   99.87    4.34
  -3   4 -11  100.97    5.61
  -3   4 -11  103.53    5.23
  -3  -4 -11  100.46    4.44
  -3   4 -13  149.84    7.57
   3  -4  13  155.87    7.81
   3  -4  13  158.17    7.19
   3   4  13  160.21    6.97
  -3  -4 -13  165.68    7.29
  -3   4 -13  167.90    7.81
  -3  -4 -13  155.15    6.84
   3  -4  13  151.37    7.01
   3  -4  13  159.38    6.67
   3   4  13  161.64    6.57
   3  -4  13  158.08    7.22
  -3   4 -13  156.47    7.98
   3  -4  15    2.22    0.71
   3   4  15    3.30    0.67
   3  -4  15    0.69    0.89
  -3  -4 -15    2.78    0.79
  -3   4 -15    2.04    0.85
  -3  -4 -15    1.91    0.52
   3  -4  15    1.65    1.63
  -3   4 -15    2.29    0.69
   3  -4  15    4.11    1.19
  -3   4 -15    3.32    1.25
   3  -4  17  291.07   13.26
   3   4  17  291.46   11.99
   3  -4  17  277.60   12.23
  -3   4 -17  312.07   13.08
  -3  -4 -17  283.82   12.33
  -3  -4 -17  277.49   11.49
   3  -4  17  276.61   11.63
  -3   4 -17  311.44   12.00
   3   4  17  276.43   11.46
   3  -4  17  291.74   12.40
  -3   4 -17  271.69   13.03
   3   4  19  112.67    5.46
   3  -4  19  117.43    5.79
  -3  -4 -19  118.06    5.86
  -3   4 -19  124.27    6.45
   3  -4  19  112.42    5.19
   3   4  19  106.81    4.84
   3  -4  19  113.79    6.87
  -3  -4 -21    1.93    0.79
  -3   4 -21    3.04    1.13
   3  -4  21    2.61    2.42
   3  -4  21    1.99    0.86
   3   4  21    3.56    0.86
  -3   4 -21    2.83    1.09
  -3  -4 -23   -0.17    0.89
  -3   4 -23   -0.23    1.04
   3  -4  23   -1.13    2.48
   3  -4  23    0.49    0.74
   3   4  23   -0.13    0.63
  -3   4 -23   -0.21    0.78
  -3  -4 -25    9.75    1.51
  -3   4 -25    9.67    1.85
  -3   4 -25   11.13    1.77
   3  -4  25   11.70    3.19
   3  -4  25   13.47    1.68
   3   4  25    9.55    1.33
  -3   4 -27   78.70    5.38
   3  -4  27   91.27    6.65
  -3   4 -27   95.59    5.79
   3  -4  27   83.49    4.97
  -3   4 -29    0.25    0.93
   3  -5 -30    1.36    1.22
  -3  -5  30    0.46    1.04
   3   5 -30    0.35    1.55
  -3  -5  28   42.19    3.34
  -3   5  28   35.88    2.77
   3  -5 -28   35.31    3.24
  -3  -5  28   44.91    5.37
   3  -5 -28   35.33    3.19
   3   5 -28   45.47    4.27
  -3  -5  26    8.27    1.54
  -3   5  26    9.02    1.28
   3  -5 -26    6.81    1.52
   3   5 -26    5.60    1.87
   3  -5 -26    8.54    1.59
   3  -5 -24    2.85    1.12
  -3   5  24    3.98    0.93
  -3  -5  24    3.85    1.13
  -3   5  24    2.62    0.81
   3   5 -24    4.72    1.76
  -3  -5  24    3.56    0.62
   3   5 -24    2.34    1.57
  -3   5  22   64.07    3.34
  -3  -5  22   70.68    3.12
   3  -5 -22   69.48    4.26
  -3  -5  22   70.54    4.26
  -3   5  22   68.65    3.69
   3   5 -22   84.32    5.41
  -3   5  22   70.61    3.66
  -3  -5  22   52.03    2.82
   3   5 -22   67.66    5.27
  -3  -5  22   58.10    2.82
  -3   5  20   10.37    1.11
  -3  -5  20   10.52    0.98
   3  -5 -20    8.54    1.49
  -3   5  20   10.54    1.24
  -3  -5  20   12.87    1.66
   3   5 -20   10.27    1.92
  -3  -5  20    8.15    0.77
   3   5 -20    7.93    1.95
   3  -5 -20    8.89    1.14
  -3  -5  20    8.05    2.66
  -3  -5  20    9.62    0.97
  -3  -5  20    7.89    0.64
  -3   5  18   27.82    1.97
  -3  -5  18   27.52    2.38
   3   5 -18   29.13    3.28
  -3   5  18   27.51    1.83
  -3  -5  18   29.45    1.83
   3  -5 -18   27.78    2.00
  -3  -5  18   28.55    3.43
  -3  -5  18   27.49    1.79
   3  -5 -18   30.11    2.49
   3   5 -16    6.58    0.62
  -3   5  16    5.65    0.81
  -3  -5  16    6.10    1.08
   3  -5 -16    5.18    0.95
  -3  -5  16    7.19    1.49
  -3   5  16    4.78    0.77
   3  -5 -16    5.50    0.88
  -3  -5  16    5.75    0.85
  -3  -5  16    1.93    1.84
   3  -5 -16    4.56    1.08
   3   5 -16    5.19    0.42
  -3  -5  16    6.60    0.90
   3   5 -14   16.35    2.64
  -3  -5  14   15.66    1.37
  -3   5  14   15.80    1.28
  -3  -5  14   17.72    2.00
   3  -5 -14   15.08    1.47
   3   5 -14   18.39    1.25
  -3  -5  14   18.09    1.69
  -3   5  14   14.24    1.22
   3  -5 -14   15.84    1.48
  -3  -5  14   16.48    1.36
   3  -5 -14   17.10    1.48
  -3  -5  14   17.95    2.31
   3  -5 -14   15.39    1.64
   3   5 -14   14.95    0.84
  -3   5  14   16.00    1.42
  -3   5  12   11.02    1.20
  -3  -5  12   15.05    1.52
   3   5 -12   12.01    1.24
   3  -5 -12   14.47    1.33
  -3  -5  12   13.60    1.28
  -3  -5  12   11.50    1.78
   3   5 -12    8.15    2.04
  -3   5  12   12.96    0.79
   3   5 -12   13.89    1.16
   3  -5 -12   12.06    1.24
  -3   5  12   12.57    1.04
  -3   5  12   16.19    1.67
   3  -5 -12   12.30    1.23
   3  -5 -12   13.59    1.48
   3   5 -12   12.78    0.77
  -3  -5  12   13.03    1.26
  -3  -5  12   12.07    1.57
  -3   5  12   13.09    1.13
  -3  -5  10 1089.95   42.30
  -3  -5  10 1101.44   41.98
  -3   5  10 1131.99   42.14
   3   5 -10 1084.07   41.95
   3   5 -10 1058.86   43.15
   3   5 -10 1054.55   41.91
  -3   5  10 1179.24   42.71
   3  -5 -10 1090.28   41.85
  -3   5  10 1026.75   41.47
  -3   5  10 1093.73   42.45
   3  -5 -10 1059.86   41.82
   3  -5 -10 1064.13   42.26
   3   5 -10 1047.32   41.33
  -3  -5  10 1071.48   41.95
  -3   5  10 1074.62   41.79
  -3  -5  10 1116.52   42.72
   3   5  -8   74.64    3.10
  -3  -5   8   72.39    3.26
   3   5  -8   75.94    4.86
   3  -5  -8   73.69    3.78
  -3   5   8   79.99    3.92
  -3  -5   8   70.54    3.54
   3   5  -8   82.13    3.67
   3   5  -8   77.16    4.50
   3   5  -8   74.44    3.93
  -3   5   8   87.59    4.28
   3  -5  -8   79.29    3.54
  -3   5   8   75.74    3.22
   3  -5  -8   76.33    3.49
  -3   5   8   77.45    3.93
   3  -5  -8   71.95    3.88
  -3   5   8   64.98    3.47
  -3  -5   8   71.63    4.06
  -3  -5   8   76.99    3.81
  -3   5   8   75.17    3.63
   3  -5  -6  207.22    8.88
  -3   5   6  220.49    9.02
  -3  -5   6  204.17    8.96
   3   5  -6  206.64    8.57
   3  -5  -6  221.38    8.33
  -3  -5   6  193.32    8.36
   3   5  -6  195.26    8.29
   3   5  -6  193.92    9.25
  -3  -5   6  199.85    8.82
  -3   5   6  237.48    9.34
   3  -5  -6  204.59    8.39
  -3   5   6  207.37    8.11
  -3   5   6  210.86    8.82
   3  -5  -6  221.25    8.39
  -3  -5   6  203.49    8.36
  -3   5   6  212.39    9.14
   3   5  -6  199.67    9.39
  -3  -5   4   80.65    3.51
   3   5  -4   71.28    4.00
   3  -5  -4   86.86    3.46
   3  -5  -4   91.77    3.46
   3   5  -4   79.98    3.63
  -3  -5   4   73.04    3.84
  -3  -5   4   82.81    3.44
   3   5  -4   81.00    3.70
   3   5  -4   79.62    4.13
   3  -5  -4   76.31    3.83
  -3   5   4   93.13    4.31
   3  -5  -4   80.99    3.40
  -3   5   4   73.40    3.70
  -3  -5   4   82.02    3.67
  -3   5   4   84.32    4.10
   3  -5  -4   74.96    3.98
   3  -5  -2  278.97   11.83
  -3  -5   2  265.93   11.87
  -3   5   2  285.15   11.88
  -3   5   2  314.25   12.18
   3  -5  -2  285.32   11.91
  -3  -5   2  289.39   11.36
   3   5  -2  285.79   12.73
  -3  -5   2  277.65   11.82
   3  -5  -2  242.43   11.64
  -3   5   2  271.04   11.88
  -3   5   2  278.17   11.52
   3   5  -2  288.55   11.82
  -3  -5   2  274.18   11.71
   3   5  -2  322.96   11.50
   3   5  -2  282.83   11.56
   3  -5  -2  272.71   11.44
  -3  -5   2  305.50   11.42
  -3   5   2  297.28   12.15
  -3   5   2  302.59   11.45
   3   5  -2  252.81   11.74
   3  -5  -2  272.04   11.99
  -3   5   2  270.96   11.94
  -3   5   0    0.47    0.37
   3  -5   0    0.89    0.32
  -3   5   0    0.08    0.32
  -3  -5   0    0.44    0.48
  -3   5   0    0.07    0.34
  -3  -5   0    0.52    0.46
  -3  -5   0    0.04    0.37
  -3  -5   0    0.14    0.16
  -3   5   0   -0.07    0.29
   3   5   0    0.16    0.47
   3   5   0   -0.03    0.26
   3  -5   0   -0.04    0.31
  -3   5   0   -0.05    0.19
  -3  -5   0    0.05    0.27
   3   5   0    0.07    0.22
  -3   5   0    1.22    0.23
  -3   5   0   -0.08    0.23
   3   5   0   -0.05    0.32
  -3   5   0    0.29    0.39
  -3   5   0    0.34    0.47
  -3   5  -2  114.95    5.48
  -3   5  -2  138.02    6.00
  -3   5  -2  134.67    5.19
  -3  -5  -2  135.42    5.55
  -3   5  -2  132.90    5.36
   3   5   2  131.74    5.91
   3   5   2  132.38    5.18
   3  -5   2  132.17    5.79
  -3   5  -2  128.07    5.79
  -3  -5  -2  129.22    5.69
   3  -5   2  127.50    5.66
   3  -5   2  130.57    5.73
  -3   5  -2  138.00    5.71
   3  -5   2  127.14    5.14
  -3  -5  -2  120.50    5.25
   3   5   2  114.59    5.39
   3  -5   2  136.70    5.29
  -3   5  -2  124.11    5.57
   3   5   2  124.33    6.37
  -3   5  -2  127.08    5.83
  -3   5  -4   40.47    2.39
   3  -5   4   42.06    1.79
  -3  -5  -4   40.59    2.11
  -3   5  -4   40.38    2.07
   3   5   4   40.21    2.46
   3  -5   4   41.84    1.89
  -3   5  -4   34.67    2.30
  -3  -5  -4   36.85    2.11
   3  -5   4   35.71    2.10
   3  -5   4   43.66    2.44
  -3   5  -4   36.35    2.29
  -3   5  -4   38.85    2.04
   3  -5   4   37.21    1.84
  -3  -5  -4   35.26    1.92
   3   5   4   41.23    1.85
   3   5   4   32.91    2.05
   3   5   4   39.91    2.81
  -3   5  -4   34.80    2.03
   3   5   4   37.59    1.79
   3  -5   4   39.24    2.26
  -3   5  -4   33.79    2.47
  -3   5  -4   39.75    1.85
   3  -5   6  264.04    9.65
  -3   5  -6  251.89   10.35
  -3   5  -6  249.34   10.11
  -3   5  -6  224.27    9.45
   3   5   6  243.95   10.49
  -3   5  -6  235.24   10.57
  -3   5  -6  245.72   10.32
  -3  -5  -6  238.55    9.92
   3  -5   6  242.14    9.99
   3  -5   6  269.40   10.66
  -3   5  -6  263.87    9.75
   3   5   6  256.82    9.69
  -3  -5  -6  230.28    9.91
   3  -5   6  239.89    9.82
   3   5   6  221.67   10.16
  -3   5  -6  228.14   10.86
   3   5   6  237.88   10.75
   3   5   6  232.04    9.71
  -3   5  -8    5.25    1.36
   3  -5   8    3.75    0.62
  -3   5  -8    4.80    0.80
  -3  -5  -8    4.65    0.61
   3   5   8    4.73    1.32
  -3   5  -8    5.06    0.95
   3   5   8    4.25    0.52
  -3  -5  -8    4.27    0.67
   3  -5   8    3.49    0.57
   3   5   8    5.31    0.87
  -3   5  -8    4.42    0.76
   3  -5   8    5.14    0.56
   3   5   8    4.24    0.91
  -3   5  -8    6.15    0.74
   3  -5   8    5.47    0.79
  -3   5  -8    5.08    2.21
   3  -5  10   14.73    1.10
  -3   5 -10   17.98    1.47
  -3  -5 -10   15.01    1.34
   3  -5  10   16.26    1.41
  -3   5 -10   15.57    2.13
   3   5  10   16.31    1.30
  -3   5 -10   16.20    1.58
   3  -5  10   12.65    1.17
  -3  -5 -10   15.57    1.35
   3   5  10   14.38    1.06
  -3  -5 -10   16.27    1.24
  -3   5 -10   16.35    1.30
  -3  -5 -10   15.72    1.14
  -3   5 -10   15.09    1.48
   3  -5  10   15.31    1.16
  -3   5 -12    0.81    0.51
  -3  -5 -12    2.63    0.62
   3  -5  12    1.64    0.58
  -3  -5 -12    1.79    0.61
   3   5  12    1.16    0.38
  -3   5 -12    1.79    1.08
   3  -5  12    1.04    0.48
   3   5  12    0.86    0.45
  -3   5 -12    1.08    0.68
  -3   5 -12    1.48    0.72
  -3  -5 -12    1.07    0.44
  -3   5 -12    1.78    0.61
  -3   5 -12    1.23    1.65
   3  -5  12    0.35    0.61
   3   5  14    2.07    0.35
   3  -5  14    1.68    0.34
  -3   5 -14    2.91    0.74
   3  -5  14    2.04    0.69
   3   5  14    1.32    0.56
  -3   5 -14    2.05    0.89
   3  -5  14    0.59    1.26
  -3  -5 -14    2.17    0.64
   3  -5  14    3.03    0.72
  -3  -5 -14    1.60    0.62
   3  -5  14    2.07    0.76
  -3   5 -14    2.19    1.29
   3  -5  16   13.64    1.45
   3   5  16   14.38    1.28
  -3  -5 -16   15.03    1.49
  -3   5 -16   16.47    1.93
   3   5  16   12.44    1.13
   3  -5  16   12.49    1.29
  -3  -5 -16   13.17    1.19
   3  -5  16   12.77    2.00
  -3   5 -16   15.22    1.46
   3  -5  16   12.63    0.90
  -3   5 -16   12.86    2.02
   3  -5  18   13.39    1.52
   3   5  18   14.22    1.39
  -3  -5 -18   15.72    1.60
  -3   5 -18   19.08    2.16
   3   5  18   15.14    1.21
  -3  -5 -18   15.72    1.24
   3  -5  18   14.08    2.24
   3  -5  18   11.99    1.01
  -3   5 -18   17.05    2.35
  -3  -5 -20    1.02    0.74
  -3   5 -20   -0.43    0.91
   3  -5  20   -0.43    1.90
  -3   5 -20   -0.50    1.15
   3   5  20    0.11    0.65
   3  -5  20   -0.15    0.72
   3  -5  22    7.21    2.32
  -3   5 -22   11.93    1.83
  -3   5 -22   11.46    1.83
  -3  -5 -22   10.14    1.42
   3   5  22   11.81    1.38
   3  -5  22    8.73    1.36
   3  -5  24    2.24    2.29
  -3   5 -24    0.97    0.94
  -3   5 -24    1.21    1.07
  -3  -5 -24    1.50    0.89
   3   5  24    0.90    0.76
   3  -5  24    1.16    0.94
   3  -5  26    8.97    2.65
  -3   5 -26    7.17    1.67
   3   5  26    9.73    1.39
   3  -5  26   10.44    1.58
  -3   5 -28    2.15    1.26
  -3   6  29    0.15    0.75
  -3  -6  29   -0.45    0.92
   3   6 -29    0.36    1.47
   3  -6 -29    0.23    1.17
   3   6 -27    5.58    1.74
  -3  -6  27    4.56    1.32
  -3   6  27    5.22    1.04
   3   6 -27    2.24    1.69
   3  -6 -27    6.75    1.59
   3   6 -25   10.41    2.16
   3  -6 -25   13.26    1.93
  -3   6  25    9.82    1.46
  -3  -6  25   14.50    1.90
  -3   6  25   10.84    1.38
   3   6 -25    9.95    2.38
   3   6 -23    8.66    2.02
  -3   6  23    5.90    1.11
   3  -6 -23    8.29    1.58
  -3  -6  23    6.36    0.96
   3   6 -23    6.05    2.01
  -3  -6  23    7.62    1.38
  -3   6  23    6.26    1.00
  -3  -6  21   26.39    2.44
  -3   6  21   23.00    1.86
   3   6 -21   30.95    3.27
   3  -6 -21   25.74    2.28
   3  -6 -21   27.94    2.60
  -3  -6  21   27.26    1.85
   3  -6 -21   24.04    2.03
  -3  -6  21   26.95    3.37
  -3   6  21   26.63    2.03
   3   6 -21   27.21    3.34
  -3   6  19  163.37    7.80
   3  -6 -19  174.83    8.59
  -3  -6  19  181.57    8.57
  -3   6  19  167.80    7.69
   3  -6 -19  172.25    8.17
   3  -6 -19  183.54    8.12
  -3  -6  19  180.61    7.73
   3   6 -19  182.34   10.04
  -3  -6  19  190.29    9.25
  -3  -6  17    0.08    0.50
  -3  -6  17   -0.78    1.01
   3   6 -17    0.32    0.26
  -3   6  17    0.17    0.38
  -3  -6  17    0.16    0.72
   3  -6 -17    0.38    0.68
  -3   6  17    0.12    0.54
   3  -6 -17    0.51    0.56
  -3  -6  17   -0.98    1.65
  -3  -6  17   -0.09    0.59
   3  -6 -17    1.40    0.92
  -3   6  17   -0.10    0.60
   3   6 -17    0.10    0.24
   3   6 -17   -0.61    2.32
   3   6 -15  101.46    6.60
  -3  -6  15  102.30    6.00
  -3  -6  15  101.74    4.74
  -3   6  15   94.22    4.79
  -3  -6  15  100.72    5.24
   3   6 -15  105.73    4.52
   3  -6 -15   99.33    5.03
  -3   6  15   94.83    4.51
   3  -6 -15   97.69    4.90
  -3   6  15   96.99    4.96
  -3  -6  15   99.83    4.84
   3  -6 -15  104.71    5.11
   3   6 -15   96.47    4.10
   3  -6 -15   99.94    5.39
  -3  -6  15   98.81    5.51
  -3  -6  13  300.10   12.72
   3  -6 -13  313.76   12.61
  -3  -6  13  303.71   12.35
   3   6 -13  284.09   13.84
  -3   6  13  286.42   11.57
   3   6 -13  284.57   12.00
   3  -6 -13  304.42   12.34
  -3  -6  13  303.16   12.64
   3   6 -13  284.04   11.56
   3  -6 -13  308.16   12.85
  -3   6  13  276.45   11.77
   3  -6 -13  297.39   12.21
  -3   6  13  279.54   12.20
  -3  -6  13  312.76   13.44
  -3  -6  13  293.53   12.18
  -3   6  13  314.87   12.57
  -3   6  11    2.15    0.69
   3   6 -11    1.49    0.56
   3  -6 -11    2.43    0.55
   3   6 -11    1.78    1.66
   3   6 -11    1.60    0.93
   3  -6 -11    3.36    0.88
  -3   6  11    1.67    0.38
   3  -6 -11    1.73    0.55
  -3  -6  11    2.58    0.83
  -3   6  11    2.47    0.73
  -3  -6  11    1.92    0.84
   3   6  -9   48.96    4.17
   3  -6  -9   40.09    2.56
  -3  -6   9   36.73    2.54
  -3   6   9   44.22    2.72
   3   6  -9   41.50    2.36
  -3  -6   9   37.38    2.16
   3   6  -9   38.89    3.33
   3   6  -9   44.11    2.81
  -3   6   9   39.72    2.23
   3  -6  -9   47.90    2.36
  -3   6   9   41.23    1.91
  -3   6   9   42.00    2.70
   3  -6  -9   42.24    2.20
  -3  -6   9   38.50    2.04
  -3   6   9   40.96    2.49
  -3  -6   9   43.27    2.53
  -3  -6   9   47.91    3.02
   3  -6  -7    0.32    0.57
   3   6  -7    0.86    1.84
  -3   6   7    0.59    0.46
  -3  -6   7    0.71    0.39
   3  -6  -7    0.45    0.30
   3   6  -7    0.75    0.35
   3  -6  -7    0.54    0.28
  -3   6   7    0.44    0.41
  -3  -6   7    0.70    0.42
   3   6  -7    0.16    1.14
  -3   6   7    1.22    0.61
  -3  -6   7    1.09    0.53
  -3   6   7    0.59    0.59
   3  -6  -7    0.58    0.30
  -3   6   7    0.31    0.47
  -3   6   7    0.93    0.20
  -3  -6   7    0.63    0.60
   3   6  -7    0.61    0.36
  -3   6   5  309.98   13.19
  -3  -6   5  288.29   12.93
   3  -6  -5  318.93   12.34
   3   6  -5  324.95   12.57
   3  -6  -5  334.39   12.34
   3   6  -5  287.00   12.46
  -3  -6   5  316.94   12.30
   3   6  -5  278.72   13.16
   3  -6  -5  292.19   13.00
  -3   6   5  360.44   13.59
   3  -6  -5  288.33   12.28
  -3   6   5  290.75   12.73
  -3   6   5  293.33   13.16
   3  -6  -5  305.62   12.98
  -3  -6   5  285.63   12.49
   3   6  -5  279.60   13.21
  -3  -6   3  110.07    4.48
   3   6  -3   90.83    4.97
  -3   6   3  108.93    4.53
   3  -6  -3  105.40    4.54
   3   6  -3  104.92    4.65
   3   6  -3  123.80    4.64
  -3  -6   3   99.87    4.89
   3   6  -3  108.76    4.90
   3   6  -3  102.37    5.03
   3  -6  -3  101.45    4.93
  -3   6   3  103.69    5.08
  -3  -6   3   97.60    4.92
  -3   6   3  120.52    5.47
   3  -6  -3  102.43    4.28
  -3   6   3  101.52    4.73
   3  -6  -3  109.37    5.07
  -3  -6   3  107.13    4.45
  -3  -6   3  101.69    4.79
  -3   6   3   95.73    5.07
   3  -6  -3   92.99    5.06
   3  -6  -1   21.32    1.68
  -3  -6   1   20.69    1.54
  -3   6   1   20.55    1.66
  -3   6   1   24.25    1.78
  -3  -6   1   20.74    1.09
  -3   6   1   24.07    1.31
   3   6  -1   23.46    1.27
   3  -6  -1   19.47    1.30
  -3  -6   1   21.82    1.46
   3   6  -1   20.18    1.48
  -3   6   1   26.58    1.89
  -3   6   1   19.80    1.25
   3   6  -1   22.88    1.65
  -3  -6   1   20.87    1.27
  -3  -6   1   20.29    1.54
   3  -6  -1   21.44    1.42
   3   6  -1   26.63    2.54
  -3   6   1   21.19    1.59
   3  -6   1   -0.46    0.47
  -3  -6  -1    0.39    0.45
   3  -6   1    0.08    0.51
   3  -6   1   -0.07    0.32
  -3   6  -1    0.28    0.38
  -3  -6  -1    0.25    0.22
   3   6   1    0.29    0.64
   3   6   1   -0.03    0.30
   3  -6   1   -0.09    0.38
  -3   6  -1    0.16    0.23
   3   6   1   -0.21    0.36
  -3   6  -1    0.07    0.19
  -3  -6  -1    0.44    0.38
  -3   6  -1    0.16    0.37
  -3  -6  -1   -0.37    0.56
  -3  -6  -1   -0.10    0.48
  -3   6  -1   -0.31    0.65
  -3   6  -1    0.47    0.53
  -3   6  -1    0.06    0.37
  -3   6  -3  392.35   16.22
  -3   6  -3  347.69   15.81
  -3  -6  -3  404.28   15.68
  -3   6  -3  408.30   15.49
  -3   6  -3  429.45   15.32
  -3  -6  -3  465.15   15.70
   3   6   3  401.02   15.26
   3   6   3  401.21   16.18
  -3   6  -3  420.34   15.59
  -3   6  -3  371.59   16.05
   3  -6   3  375.61   15.91
   3  -6   3  388.91   15.99
  -3   6  -3  385.06   16.15
   3  -6   3  369.63   15.78
  -3  -6  -3  385.91   15.77
  -3   6  -3  420.65   15.91
  -3  -6  -3  363.12   15.38
   3  -6   3  382.57   15.23
   3   6   3  348.40   15.62
  -3  -6  -3  387.73   16.34
   3  -6   3  399.52   15.39
   3   6   3  386.42   16.80
  -3   6  -3  355.37   15.68
   3  -6   3  355.13   16.01
  -3   6  -5  130.51    6.10
   3  -6   5  139.05    5.24
  -3   6  -5  132.89    5.59
  -3  -6  -5  127.19    5.63
   3   6   5  134.32    6.17
   3  -6   5  128.81    5.33
  -3   6  -5  114.04    6.02
  -3   6  -5  126.08    6.09
   3  -6   5  123.57    5.68
  -3  -6  -5  122.19    5.61
   3  -6   5  132.59    6.12
  -3   6  -5  135.11    5.63
  -3  -6  -5  118.86    5.45
   3  -6   5  128.71    5.32
   3   6   5  116.35    5.72
  -3  -6  -5  129.06    6.40
  -3   6  -5  112.20    5.52
   3   6   5  135.77    5.23
   3   6   5  121.04    6.51
  -3   6  -5  122.05    5.17
   3  -6   5  121.93    5.79
  -3  -6  -7   48.36    2.62
   3  -6   7   56.17    3.30
   3  -6   7   46.87    2.67
  -3   6  -7   53.45    2.46
   3   6   7   48.95    2.35
   3  -6   7   50.99    2.50
  -3  -6  -7   46.35    2.59
  -3  -6  -7   52.77    3.01
  -3   6  -7   48.97    3.40
  -3   6  -7   52.36    2.77
   3  -6   7   53.00    2.31
  -3   6  -7   53.14    3.06
   3   6   7   47.38    2.36
   3   6   7   40.78    3.26
  -3   6  -7   45.57    2.54
  -3   6  -7   46.82    3.07
  -3   6  -9   70.10    3.56
   3   6   9   69.57    3.47
  -3   6  -9   75.14    4.24
   3   6   9   73.25    4.54
  -3  -6  -9   77.70    3.80
   3   6   9   77.60    3.41
   3  -6   9   75.88    3.62
  -3  -6  -9   70.38    3.88
   3  -6   9   74.99    4.03
   3  -6   9   70.98    3.66
  -3  -6  -9   73.08    3.61
  -3   6  -9   78.01    3.94
  -3   6  -9   72.56    4.73
   3  -6   9   81.94    3.39
  -3   6  -9   79.82    4.10
   3   6  11    7.36    0.94
  -3   6 -11    6.03    1.40
   3   6  11    7.39    0.77
   3  -6  11    7.60    0.91
  -3  -6 -11    6.49    0.85
  -3   6 -11    8.37    1.14
   3  -6  11    6.96    0.86
  -3  -6 -11    7.57    1.05
   3  -6  11    5.39    0.98
   3  -6  11    7.68    0.78
  -3   6 -11    8.09    1.10
  -3   6 -11   10.15    2.16
  -3   6 -13  144.68    7.95
  -3   6 -13  147.24    6.39
   3  -6  13  137.90    6.47
   3   6  13  142.49    6.18
  -3  -6 -13  139.81    6.40
   3   6  13  148.85    6.18
   3  -6  13  149.81    6.78
  -3  -6 -13  131.30    6.45
  -3  -6 -13  134.31    6.24
  -3   6 -13  142.83    6.74
  -3   6 -15  117.90    5.38
   3  -6  15  111.30    5.54
   3   6  15  110.63    5.20
  -3  -6 -15  117.21    5.49
  -3   6 -15  132.39    6.53
  -3  -6 -15  110.20    5.39
   3  -6  15  118.78    5.72
   3   6  15  118.23    5.46
  -3   6 -15  110.99    6.90
   3   6  17    8.99    1.01
   3  -6  17    8.54    1.22
  -3   6 -17   11.41    1.73
   3  -6  17    9.75    1.28
  -3  -6 -17    9.05    1.06
  -3  -6 -17    9.45    1.19
   3   6  17    8.58    1.04
  -3   6 -17    6.95    1.85
   3  -6  19   34.70    2.60
   3   6  19   36.72    2.35
  -3  -6 -19   38.78    2.62
  -3   6 -19   43.75    3.41
   3  -6  19   40.03    3.35
  -3   6 -19   38.31    3.69
   3  -6  21    1.33    0.78
   3   6  21    1.25    0.64
  -3   6 -21   -0.23    1.08
  -3   6 -21    0.29    1.47
   3  -6  21   -1.79    1.93
  -3  -6 -21    1.79    0.80
   3   6  23   10.29    1.31
   3  -6  23    8.68    1.38
   3  -6  23    7.28    2.08
  -3  -6 -23   12.20    1.52
  -3   6 -23   11.42    1.98
   3  -6  25   -1.37    2.04
  -3   6 -25    1.10    1.07
   3  -6  25   -0.17    0.85
   3   6  25   -0.49    0.83
  -3   6 -27    5.19    1.56
   3  -6  27    6.60    1.35
  -3   7  28    0.13    0.65
  -3  -7  28    0.87    1.02
   3   7 -28   -0.41    2.05
   3   7 -28    0.37    1.42
   3  -7 -26   36.16    2.89
   3   7 -26   44.46    4.27
   3  -7 -26   33.93    3.17
  -3   7  26   36.40    2.51
  -3  -7  26   37.50    3.12
   3   7 -26   36.57    4.28
   3   7 -24    1.72    1.45
   3  -7 -24    4.71    1.07
   3  -7 -24    3.55    1.23
  -3   7  24    2.30    1.09
  -3  -7  24    1.24    2.23
  -3   7  24    3.33    0.78
  -3  -7  24    5.99    1.32
   3   7 -24    2.73    1.76
   3  -7 -22    6.78    1.18
   3   7 -22    9.52    2.06
   3  -7 -22    8.06    1.62
  -3   7  22    8.43    1.42
  -3  -7  22    4.27    2.05
   3   7 -22   10.51    2.55
  -3  -7  22   11.59    1.64
  -3   7  22    5.92    0.90
  -3   7  20   33.14    2.56
   3  -7 -20   39.58    3.07
  -3   7  20   33.70    2.16
  -3  -7  20   37.53    2.90
   3  -7 -20   33.46    2.48
   3   7 -20   34.54    3.97
  -3  -7  20   34.03    2.35
   3  -7 -20   34.57    2.58
  -3  -7  20   38.61    3.29
   3  -7 -18    0.19    0.82
  -3   7  18    0.27    0.87
  -3   7  18    0.31    0.43
  -3  -7  18    0.50    0.75
   3  -7 -18    1.33    0.68
  -3  -7  18    0.33    0.64
   3  -7 -18    0.44    0.59
   3   7 -18   -1.36    2.55
  -3  -7  18   -1.43    1.74
  -3  -7  18    0.29    1.12
   3   7 -16    5.86    0.75
  -3   7  16    4.71    0.68
  -3  -7  16    3.82    1.00
   3   7 -16    6.32    2.52
  -3  -7  16    5.16    1.44
  -3  -7  16    5.95    1.04
   3  -7 -16    6.33    1.10
  -3   7  16    3.96    1.00
   3  -7 -16    3.73    1.09
   3  -7 -16    5.36    0.92
   3  -7 -14    0.37    0.51
   3   7 -14    0.85    1.94
   3   7 -14    0.41    0.49
  -3  -7  14   -0.14    0.64
  -3   7  14   -0.16    0.39
   3  -7 -14   -0.11    0.58
  -3   7  14    0.32    0.29
  -3  -7  14    0.59    0.65
   3  -7 -14   -0.29    0.65
  -3  -7  14   -0.23    0.73
  -3   7  14   -0.62    0.90
   3  -7 -14    0.50    0.76
   3   7 -12   20.81    1.90
   3  -7 -12   22.91    1.69
  -3   7  12   22.25    1.26
   3  -7 -12   22.25    1.53
  -3  -7  12   22.70    1.89
   3   7 -12   17.33    2.69
  -3  -7  12   24.06    2.36
  -3   7  12   19.33    1.85
  -3  -7  10    9.03    0.87
  -3  -7  10   11.14    1.02
  -3  -7  10   10.87    1.34
   3   7 -10   12.33    2.12
   3   7 -10    9.68    1.63
   3  -7 -10   10.69    1.04
  -3   7  10    9.08    0.67
   3  -7 -10   10.72    0.93
  -3  -7  10    9.91    1.50
  -3   7  10    8.74    1.28
   3   7  -8  183.41    7.26
   3  -7  -8  185.27    6.95
   3  -7  -8  174.31    6.94
  -3  -7   8  174.19    6.91
  -3  -7   8  158.85    7.84
  -3   7   8  149.70    7.53
   3  -7  -8  164.45    7.70
   3  -7  -8  169.50    7.04
  -3   7   8  168.53    6.61
  -3   7   8  164.50    7.64
   3   7  -8  149.79    8.20
  -3  -7   8  160.28    7.67
   3  -7  -8  152.54    7.57
   3   7  -8  154.57    6.63
  -3  -7   8  157.63    7.01
   3   7  -6    4.64    1.38
  -3  -7   6    4.92    0.94
  -3  -7   6    5.69    0.70
   3  -7  -6    5.38    0.95
   3  -7  -6    3.78    0.51
  -3   7   6    5.04    0.90
  -3  -7   6    6.06    0.64
   3   7  -6    5.19    0.80
   3  -7  -6    5.16    0.58
   3  -7  -6    6.53    0.63
   3   7  -6    7.22    0.80
  -3  -7   6    7.33    1.18
   3  -7  -6    4.33    0.93
   3   7  -4  114.47    6.28
   3  -7  -4  128.52    6.31
  -3   7   4  149.50    6.79
   3  -7  -4  124.58    5.35
  -3   7   4  131.44    5.95
   3   7  -4  124.42    5.84
   3  -7  -4  125.54    5.59
   3   7  -4  153.60    5.73
  -3  -7   4  124.42    6.09
   3   7  -4  135.61    5.75
   3  -7  -4  133.80    6.22
  -3  -7   4  124.79    5.82
  -3   7   4  117.78    6.31
  -3  -7   4  139.71    5.53
  -3   7   4  126.17    5.56
   3   7  -4  119.09    6.32
   3   7  -2   14.79    1.51
  -3   7   2   14.61    1.06
   3   7  -2   13.74    1.39
  -3  -7   2   15.17    1.31
   3   7  -2   17.34    1.09
   3  -7  -2   14.05    1.10
   3   7  -2   12.80    1.07
   3   7  -2   14.43    1.43
  -3   7   2   19.45    1.71
  -3  -7   2   14.75    0.84
  -3   7   2   13.84    1.10
  -3   7   2   14.62    1.47
   3   7  -2   13.43    2.40
   3  -7  -2   17.06    1.46
  -3  -7   2   16.00    1.29
  -3  -7   2   13.97    1.04
  -3   7   2   11.58    1.45
   3  -7  -2   12.03    1.25
   3  -7  -2   15.08    1.50
  -3  -7   2   16.38    1.63
   3  -7   0    1.25    0.46
  -3  -7   0    1.19    0.28
   3   7   0    0.73    0.48
   3   7   0    2.07    0.87
  -3   7   0    0.84    0.48
   3   7   0    1.16    0.50
  -3   7   0    1.24    0.31
  -3  -7   0    1.42    0.49
   3   7   0    0.73    0.37
  -3   7   0    1.46    0.38
  -3  -7   0    0.92    0.55
  -3  -7   0    1.00    0.55
  -3   7   0    0.39    0.78
  -3   7   0    1.43    0.62
   3  -7   0    0.49    0.50
  -3  -7   0    0.51    0.68
  -3  -7  -2    7.39    1.17
   3  -7   2    4.15    0.89
  -3   7  -2    5.35    0.88
   3  -7   2    5.08    0.79
  -3   7  -2    5.82    0.93
   3  -7   2    4.11    0.25
  -3  -7  -2    4.70    0.52
   3  -7   2    5.07    0.34
   3  -7   2    4.24    0.60
   3   7   2    6.24    1.02
   3   7   2    5.54    0.59
  -3   7  -2    4.52    0.50
  -3   7  -2    5.33    0.57
  -3  -7  -2    6.07    0.72
  -3   7  -2    5.66    0.84
  -3  -7  -2    4.34    0.88
   3   7   2    6.80    1.85
  -3   7  -2    5.04    1.14
   3  -7   2    4.06    0.80
   3  -7   4   66.04    3.62
  -3   7  -4   66.15    3.17
   3  -7   4   68.25    3.79
  -3   7  -4   66.18    4.00
  -3   7  -4   73.81    3.63
  -3  -7  -4   62.64    3.19
   3  -7   4   65.58    2.95
   3   7   4   72.58    3.01
   3   7   4   69.81    3.94
  -3   7  -4   60.52    3.75
  -3   7  -4   72.95    3.07
  -3  -7  -4   69.15    3.40
  -3   7  -4   75.30    3.28
  -3  -7  -4   89.93    3.59
   3  -7   4   69.57    3.15
  -3   7  -4   62.49    3.43
   3   7   4   71.75    4.58
  -3  -7  -4   66.44    3.95
  -3  -7  -4   63.57    3.80
   3  -7   4   59.36    3.70
  -3  -7  -6   15.90    1.59
   3   7   6   14.13    1.05
  -3  -7  -6   17.33    1.18
  -3   7  -6   17.18    1.24
  -3  -7  -6   14.95    1.24
   3  -7   6   16.42    1.09
  -3   7  -6   12.44    0.77
  -3   7  -6   12.96    0.75
  -3   7  -6   17.13    1.98
   3  -7   6   15.73    1.60
  -3   7  -6   15.73    1.25
   3  -7   6   15.09    1.01
  -3  -7  -6   13.92    1.17
   3   7   6   17.45    2.34
   3   7   6   16.91    0.96
  -3  -7  -6   11.08    1.59
  -3   7  -6   15.77    1.81
  -3   7  -6   14.41    1.22
   3  -7   6   15.42    1.44
   3   7   8    1.51    0.44
  -3   7  -8    2.66    1.50
   3  -7   8    1.14    0.73
  -3   7  -8    0.71    0.39
   3  -7   8    1.72    0.45
  -3  -7  -8    1.97    0.56
   3   7   8    2.06    0.44
  -3  -7  -8    1.71    0.75
   3  -7   8    1.70    0.53
   3   7   8    1.55    0.45
  -3  -7  -8    2.35    0.59
  -3   7  -8    1.89    0.59
  -3  -7  -8    5.33    0.68
   3   7   8    4.03    1.66
  -3  -7  -8    1.80    1.05
  -3   7  -8   -0.33    1.11
  -3   7  -8    0.82    0.42
  -3   7 -10    1.07    1.18
  -3   7 -10    1.76    0.50
   3   7  10    1.44    0.43
   3  -7  10    1.95    0.78
  -3  -7 -10    1.07    0.72
   3  -7  10    1.20    0.46
  -3   7 -10    2.67    1.71
  -3   7 -10    2.20    0.72
  -3   7 -12  116.51    5.42
  -3   7 -12  116.58    6.55
   3  -7  12  126.65    5.61
   3   7  12  121.95    5.29
  -3   7 -12  128.43    7.29
   3  -7  12  124.69    6.11
  -3  -7 -12  120.11    5.86
  -3  -7 -14   45.05    3.70
  -3   7 -14   57.77    3.77
   3  -7  14   46.80    2.81
   3   7  14   46.43    2.51
  -3   7 -14   46.62    4.32
  -3  -7 -14   48.63    2.94
   3  -7  14   51.93    3.22
  -3  -7 -16   -0.24    1.15
   3  -7  16    0.81    0.60
   3   7  16    0.30    0.46
  -3   7 -16    1.26    0.96
  -3  -7 -16    1.45    0.70
   3  -7  16    0.43    0.70
  -3   7 -16    3.85    1.91
   3  -7  16    0.85    0.86
   3  -7  18    0.51    0.67
   3   7  18    0.59    0.53
  -3   7 -18    1.11    0.98
  -3   7 -18   -0.31    1.38
   3  -7  18    1.02    0.75
  -3  -7 -18   -0.33    0.67
  -3  -7 -18    0.76    1.16
  -3  -7 -18    0.11    0.70
  -3   7 -20   56.16    4.68
   3  -7  20   55.60    3.36
   3   7  20   51.52    2.93
  -3  -7 -20   53.11    4.24
  -3  -7 -20   50.53    3.15
  -3   7 -22   10.61    2.38
   3  -7  22   11.23    1.49
   3   7  22   11.58    1.26
  -3  -7 -22    9.34    2.00
  -3  -7 -22   10.34    1.44
  -3   7 -24    2.39    1.29
   3  -7  24    2.50    1.03
   3   7  24    1.84    0.85
   3  -7  26    0.50    0.89
  -3  -8  27    0.21    0.94
  -3   8  27   -0.11    0.73
   3   8 -27   -0.87    1.88
   3   8 -27    0.37    1.49
   3   8 -25    1.08    1.49
   3  -8 -25    2.11    1.24
   3   8 -25    0.42    1.82
  -3  -8  25    1.00    0.94
  -3   8  25    1.12    0.69
  -3  -8  23    0.96    0.93
  -3   8  23    1.39    0.59
   3   8 -23    3.85    1.61
   3  -8 -23    2.71    1.16
  -3   8  23    0.18    1.41
  -3  -8  23    2.36    0.76
   3  -8 -23    2.35    0.83
   3   8 -23    3.29    2.27
   3  -8 -21   12.72    1.38
  -3  -8  21   12.20    1.68
  -3   8  21    9.28    1.04
  -3  -8  21    9.45    1.30
   3  -8 -21   11.24    1.52
   3   8 -21   14.64    2.80
   3  -8 -21   12.33    1.80
  -3   8  21    9.36    1.64
  -3   8  19   22.83    2.22
   3  -8 -19   21.68    2.31
   3  -8 -19   23.93    1.81
  -3   8  19   16.11    1.34
  -3  -8  19   18.52    2.03
  -3  -8  19   20.03    2.68
   3  -8 -19   23.40    2.14
  -3  -8  19   19.91    1.88
   3   8 -19   19.22    3.46
   3  -8 -17   53.45    3.67
  -3  -8  17   44.99    3.21
  -3   8  17   48.57    2.47
   3  -8 -17   47.49    2.79
  -3  -8  17   55.53    4.33
  -3   8  17   44.18    3.24
  -3  -8  17   47.57    3.06
   3  -8 -17   46.13    3.27
   3   8 -17   41.43    4.70
   3   8 -15  402.42   19.24
  -3  -8  15  445.70   18.84
  -3   8  15  421.76   17.63
  -3  -8  15  464.67   17.68
  -3   8  15  389.62   16.41
   3  -8 -15  435.83   16.91
  -3  -8  15  428.24   17.42
   3  -8 -15  432.02   17.77
  -3  -8  15  396.61   16.84
   3  -8 -15  420.13   17.90
   3   8 -13   -2.57    1.22
  -3   8  13   -0.07    0.39
  -3   8  13    0.46    0.89
  -3   8  13    0.29    0.31
  -3  -8  13    0.13    0.67
   3  -8 -13   -0.10    0.53
  -3  -8  13   -0.15    0.71
   3  -8 -13   -0.37    0.51
  -3  -8  13    0.27    0.72
   3  -8 -13    0.33    0.66
   3   8 -13   -0.29    1.71
  -3  -8  13    0.91    1.00
   3   8 -11   24.54    2.31
   3  -8 -11   23.48    1.71
  -3   8  11   23.69    1.28
  -3  -8  11   25.77    1.61
  -3  -8  11   23.52    2.38
  -3   8  11   24.64    2.20
   3  -8 -11   26.52    1.59
   3  -8 -11   22.69    1.54
  -3  -8  11   28.31    2.22
   3   8 -11   26.43    3.15
   3   8  -9    1.38    1.60
  -3  -8   9    2.47    0.99
  -3   8   9    1.80    0.95
   3  -8  -9    1.76    0.85
   3  -8  -9    3.09    0.61
   3  -8  -9    3.27    0.96
  -3  -8   9    1.98    0.91
  -3  -8   9    2.71    0.61
   3  -8  -9    1.98    0.51
   3  -8  -9    2.69    0.55
  -3  -8   9    2.53    0.59
   3   8  -7  298.87   14.25
  -3  -8   7  314.58   13.83
  -3   8   7  312.70   13.83
   3  -8  -7  319.18   12.79
   3  -8  -7  311.57   13.67
  -3  -8   7  351.22   12.77
   3   8  -7  283.36   12.67
   3  -8  -7  365.39   12.91
   3  -8  -7  323.46   12.84
  -3   8   7  305.28   12.79
   3  -8  -7  318.72   13.75
  -3  -8   7  320.90   13.78
   3  -8  -5  155.37    7.78
   3  -8  -5  165.08    6.77
  -3   8   5  155.91    7.00
  -3  -8   5  165.94    7.76
   3  -8  -5  161.71    7.02
   3   8  -5  157.02    7.16
  -3   8   5  162.31    7.52
   3   8  -5  158.44    8.12
  -3  -8   5  161.42    7.25
  -3  -8   5  174.56    6.96
   3  -8  -5  165.41    7.71
   3  -8  -3    5.10    1.06
   3  -8  -3    4.69    0.92
  -3  -8   3    3.24    0.69
  -3   8   3    3.89    1.16
  -3  -8   3    4.34    0.44
  -3   8   3    4.47    0.83
  -3  -8   3    3.06    0.62
   3   8  -3    3.47    1.03
   3  -8  -3    3.78    0.65
  -3  -8   3    2.33    0.76
  -3   8   3    4.43    0.68
   3   8  -3    4.04    1.13
  -3  -8   1   77.96    4.44
   3  -8  -1   78.07    4.41
  -3   8   1   75.73    4.56
  -3   8   1   98.16    4.84
  -3  -8   1   81.15    3.41
  -3   8   1   84.33    3.86
   3  -8  -1   77.11    3.89
  -3  -8   1   77.44    4.02
  -3   8   1   83.83    3.93
   3   8  -1   73.66    4.15
   3   8  -1   83.62    4.27
  -3  -8   1   78.39    3.87
  -3  -8   1   77.87    4.08
   3  -8  -1   71.72    3.97
   3   8  -1   79.38    5.55
  -3  -8  -1    1.29    0.83
  -3   8  -1   -0.40    0.62
   3  -8   1    0.30    0.50
  -3   8  -1   -0.14    0.54
  -3  -8  -1    0.17    0.27
   3   8   1    1.96    0.94
   3   8   1    0.47    0.52
  -3   8  -1    0.37    0.36
  -3   8  -1    0.05    0.27
  -3  -8  -1   -0.09    0.45
  -3  -8  -1    0.12    0.59
   3  -8   1    0.24    0.62
  -3   8  -1   -0.17    1.03
   3  -8   1    0.60    0.58
  -3  -8  -3    0.43    0.83
   3  -8   3   -0.14    0.86
   3  -8   3    0.12    0.53
  -3   8  -3    0.25    0.50
  -3  -8  -3    0.43    0.32
   3  -8   3    0.11    0.13
   3  -8   3    0.13    0.08
   3  -8   3   -0.07    0.53
  -3   8  -3    0.60    0.43
  -3   8  -3    0.93    0.88
  -3  -8  -3    0.51    0.43
  -3   8  -3    0.77    0.36
  -3   8  -3    0.05    0.32
  -3   8  -3   -0.52    1.12
  -3  -8  -3    0.14    0.69
   3   8   3    1.46    1.63
  -3   8  -3    0.21    0.54
   3  -8   3   -0.24    0.59
  -3  -8  -5    5.59    1.13
  -3   8  -5    7.47    1.52
   3  -8   5    6.91    1.13
  -3   8  -5    9.57    1.14
   3  -8   5    7.46    0.58
  -3  -8  -5    5.95    0.77
  -3   8  -5    6.35    0.63
  -3   8  -5    8.02    0.85
  -3  -8  -5    6.66    0.86
  -3  -8  -5    9.86    1.07
  -3   8  -5    9.01    0.75
   3  -8   5    8.06    0.83
  -3   8  -5    8.34    1.00
  -3  -8  -5    7.57    1.28
  -3   8  -5    7.57    1.54
   3   8   5   10.08    2.02
   3  -8   5    8.42    1.18
  -3   8  -5    6.49    0.65
   3   8   7    6.65    0.80
  -3  -8  -7    9.04    0.94
  -3   8  -7    6.41    0.86
  -3  -8  -7    6.68    0.89
  -3   8  -7   10.21    0.87
   3  -8   7    6.89    1.21
  -3   8  -7    7.61    0.93
   3  -8   7    6.53    0.66
  -3  -8  -7    6.25    0.84
  -3  -8  -7    4.83    1.02
   3  -8   7    7.27    0.79
  -3   8  -7    8.69    1.94
   3   8   7    7.17    1.98
  -3   8  -7    4.59    0.78
  -3  -8  -7    6.03    1.31
  -3   8  -7    8.22    1.62
  -3   8  -9    5.27    1.94
  -3  -8  -9    3.63    1.17
  -3   8  -9    6.88    1.74
  -3   8  -9    5.32    0.80
   3  -8   9    4.88    0.64
   3  -8   9    5.76    0.76
  -3  -8  -9    4.45    0.75
  -3  -8  -9    5.45    0.86
   3   8   9    4.89    0.69
   3  -8   9    5.21    1.19
  -3  -8  -9    5.99    1.12
   3  -8   9    7.44    1.23
   3   8  11   12.12    1.03
  -3   8 -11   12.07    2.15
  -3  -8 -11   13.06    1.86
   3  -8  11   12.60    1.12
   3   8  11   12.18    0.99
  -3  -8 -11   12.28    1.28
  -3  -8 -11   14.72    1.24
   3  -8  11   12.06    1.57
  -3  -8 -11    9.53    1.35
  -3   8 -11   11.21    2.50
   3  -8  13   75.30    3.79
   3   8  13   73.02    3.51
  -3   8 -13   74.23    5.59
  -3  -8 -13   78.61    3.77
   3  -8  13   75.37    4.42
  -3  -8 -13   70.68    4.12
  -3   8 -15    1.27    2.50
   3  -8  15    1.43    0.67
   3  -8  15    1.65    0.81
  -3  -8 -15    3.01    0.93
   3   8  15    2.42    0.59
  -3   8 -15    2.16    1.16
  -3  -8 -17   61.74    4.58
   3  -8  17   66.78    3.64
   3   8  17   60.79    3.21
  -3   8 -17   68.66    5.50
   3  -8  17   62.65    3.44
  -3  -8 -17   67.06    3.77
   3  -8  17   67.42    4.06
  -3  -8 -19    1.04    1.22
   3  -8  19   -0.63    0.79
   3   8  19    0.08    0.52
  -3   8 -19    1.73    1.91
   3  -8  19    0.31    0.89
   3  -8  19   -0.50    0.86
   3  -8  21    2.72    0.93
   3  -8  21    3.38    1.09
  -3  -8 -21    3.24    1.36
   3   8  21    4.14    0.83
  -3  -8 -21    1.30    0.86
   3   8  23    1.29    0.68
   3  -8  23   -0.14    0.79
   3  -8  25   13.08    1.67
  -3  -9  26   27.36    2.61
   3   9 -24   20.59    3.17
  -3   9  24   16.09    2.37
  -3  -9  24   16.88    2.04
   3   9 -24   18.62    3.47
   3   9 -22   -0.43    2.12
  -3   9  22    0.21    1.40
   3  -9 -22    1.84    1.06
  -3  -9  22   -0.24    1.02
   3  -9 -22   -0.96    0.91
  -3   9  22    0.31    0.49
  -3  -9  22    0.18    0.85
  -3  -9  20    2.36    1.55
  -3   9  20    1.84    1.37
   3  -9 -20    1.77    1.08
  -3  -9  20    2.57    0.99
  -3   9  20    2.16    0.58
   3   9 -20    1.24    2.74
  -3  -9  20    2.46    1.01
   3  -9 -20    3.38    1.01
  -3  -9  20    1.91    0.90
   3  -9 -20    2.17    0.82
  -3  -9  18   59.53    4.83
   3  -9 -18   63.60    4.22
  -3   9  18   63.35    4.21
  -3   9  18   58.25    2.91
  -3  -9  18   61.45    3.85
   3  -9 -18   60.80    3.27
   3   9 -18   61.12    5.67
  -3  -9  18   61.15    3.76
   3  -9 -18   55.95    3.90
  -3  -9  18   60.49    3.33
  -3  -9  16   -0.57    1.20
  -3   9  16   -1.35    1.31
  -3  -9  16   -0.30    0.70
  -3   9  16    0.20    0.37
   3   9 -16    0.36    2.40
  -3  -9  16   -0.60    0.74
  -3  -9  16   -0.46    0.82
   3  -9 -16    0.19    0.80
   3  -9 -16    0.51    0.59
  -3  -9  14    0.26    1.06
  -3   9  14   -0.75    1.27
  -3  -9  14    0.14    0.68
   3  -9 -14    0.33    0.60
  -3   9  14    0.56    0.36
  -3  -9  14    0.82    0.68
  -3  -9  14    0.31    0.78
   3  -9 -14    1.12    0.92
   3  -9 -14    0.08    0.47
   3  -9 -14    0.15    0.49
   3   9 -14    0.33    2.23
   3   9 -12    1.21    2.10
   3   9 -12   -0.14    1.31
  -3   9  12    2.23    1.05
   3  -9 -12    0.88    0.83
  -3  -9  12    1.54    0.77
   3  -9 -12    1.04    0.57
  -3  -9  12    3.14    0.70
   3  -9 -12    2.44    0.98
  -3  -9  12    1.56    0.81
   3  -9 -12    1.95    0.54
   3  -9 -12    2.15    0.54
  -3  -9  12    3.20    1.24
  -3   9  10   62.61    3.22
   3  -9 -10   68.76    3.26
   3  -9 -10   68.99    3.27
  -3  -9  10   64.76    4.01
   3   9 -10   68.15    5.14
   3   9 -10   61.23    4.19
   3  -9 -10   65.56    3.34
   3  -9 -10   65.65    4.09
  -3  -9  10   74.67    3.23
  -3  -9  10   67.32    4.42
  -3   9  10   65.39    4.25
  -3  -9  10   61.75    3.33
   3   9  -8  173.55   10.16
   3  -9  -8  207.74    8.61
   3  -9  -8  214.63    9.63
  -3  -9   8  231.80    8.61
  -3   9   8  185.70    8.60
   3  -9  -8  231.43    8.80
   3  -9  -8  204.16    8.67
  -3   9   8  207.18    9.91
  -3  -9   8  201.85    9.78
  -3  -9   8  208.62    9.65
  -3  -9   8  200.86    8.90
   3  -9  -6  120.84    5.08
  -3  -9   6  125.89    6.30
   3  -9  -6  112.10    6.19
  -3  -9   6  131.07    5.33
   3  -9  -6  121.04    6.10
  -3  -9   6  120.27    6.21
   3  -9  -6  118.71    5.38
   3   9  -6  119.13    6.80
  -3   9   6  117.18    5.37
   3  -9  -4   64.25    3.79
  -3  -9   4   66.23    3.25
  -3  -9   4   62.79    3.43
  -3  -9   4   64.98    2.81
  -3   9   4   67.61    3.61
   3   9  -4   64.12    3.47
  -3  -9   4   63.34    3.76
   3  -9  -4   62.11    3.25
   3  -9  -4   67.41    4.03
  -3   9   4   64.17    3.27
   3   9  -4   61.89    4.19
  -3   9   2  224.73   10.66
  -3  -9   2  220.21    9.61
  -3  -9   2  222.97    9.75
  -3  -9   2  222.72    8.97
  -3   9   2  239.60    9.77
   3   9  -2  233.63    9.90
  -3   9   2  230.68    9.70
   3  -9  -2  220.72    9.57
  -3  -9   2  218.69    9.86
   3  -9  -2  232.28   10.36
  -3  -9   2  216.81   10.23
  -3   9   2  230.82    9.67
   3   9  -2  220.04   10.23
  -3  -9   0   -0.22    0.63
  -3   9   0   -0.09    0.59
   3   9   0   -1.54    1.23
   3   9   0   -0.64    0.87
  -3   9   0    0.23    0.71
   3  -9   0   -0.32    0.62
   3  -9   0   -0.33    0.85
  -3  -9   0    0.12    0.63
  -3   9   0   -1.40    1.26
  -3  -9   0   -0.30    0.31
  -3   9   0   -0.09    0.46
  -3  -9   0    0.63    0.92
   3  -9   0   -0.27    0.76
   3  -9   2   13.79    1.69
  -3  -9  -2   12.12    1.60
   3   9   2   14.79    1.43
  -3   9  -2    8.22    1.38
   3  -9   2   12.26    1.39
  -3   9  -2   17.16    1.78
  -3  -9  -2   12.41    0.97
  -3   9  -2   11.15    1.08
  -3  -9  -2   12.42    1.25
  -3   9  -2   11.25    1.00
  -3   9  -2   13.08    1.15
  -3  -9  -2   12.74    1.46
   3  -9   2   10.38    1.22
  -3   9  -2   11.87    1.83
   3  -9   2   12.81    1.50
  -3  -9  -4    5.62    1.15
  -3   9  -4    2.11    1.37
   3  -9   4    7.29    1.18
  -3   9  -4    5.57    1.01
  -3   9  -4    7.86    1.69
  -3  -9  -4    5.90    1.14
  -3  -9  -4    7.60    0.82
  -3   9  -4    7.80    0.84
   3  -9   4    7.62    1.15
  -3   9  -4    6.51    0.78
   3  -9   4    8.07    0.97
  -3  -9  -4    7.19    0.97
  -3   9  -4    6.62    0.76
  -3   9  -6    4.50    0.72
  -3  -9  -6    4.54    0.80
   3  -9   6    4.12    1.06
  -3  -9  -6    2.02    0.92
  -3   9  -6    5.06    1.67
  -3  -9  -6    3.28    0.69
   3  -9   6    3.53    0.42
   3  -9   6    3.20    0.68
  -3   9  -6    3.77    1.71
  -3  -9  -6    2.94    0.95
   3  -9   6    3.40    0.89
  -3   9  -8   -0.97    1.65
  -3  -9  -8    0.19    0.92
  -3   9  -8    1.95    1.55
   3  -9   8   -0.05    0.35
   3  -9   8    1.12    0.56
   3  -9   8   -1.31    0.84
  -3  -9  -8    0.97    0.58
  -3  -9  -8    0.57    0.62
   3  -9   8    1.67    0.88
  -3  -9  -8   -0.15    0.75
   3   9   8    1.24    0.52
  -3   9 -10   14.42    2.70
  -3   9 -10   15.02    2.57
  -3  -9 -10   10.28    1.70
   3  -9  10   13.51    1.08
   3  -9  10   14.82    1.17
   3  -9  10   11.91    1.82
  -3  -9 -10   13.07    1.35
  -3  -9 -10   14.54    1.32
   3  -9  10   13.58    1.73
  -3  -9 -10   15.20    1.71
   3   9  10   14.81    1.21
   3  -9  12   78.84    4.63
  -3  -9 -12   77.37    4.34
   3  -9  12   72.30    3.60
   3  -9  12   72.60    3.55
  -3  -9 -12   72.95    3.92
  -3  -9 -12   79.98    3.80
   3   9  12   70.38    3.56
  -3   9 -12   73.30    5.67
  -3  -9 -12   70.71    4.73
  -3  -9 -14   88.30    4.75
   3  -9  14   85.91    5.02
   3  -9  14   83.21    4.12
   3   9  14   79.18    3.88
  -3  -9 -14   81.35    5.29
  -3  -9 -14   87.64    4.44
  -3  -9 -14   85.37    4.17
  -3   9 -14   86.58    6.41
   3   9  14   85.05    4.00
   3   9  16    1.35    0.58
   3  -9  16    0.30    0.57
   3   9  16    1.37    0.56
  -3  -9 -16    1.93    0.72
  -3   9 -16   -0.36    2.57
   3  -9  16    1.31    0.98
  -3  -9 -16    0.30    0.75
  -3  -9 -18   15.53    2.29
   3  -9  18   14.83    1.49
   3   9  18   12.86    1.20
   3  -9  18   15.19    1.48
  -3   9 -18   18.93    3.14
   3  -9  18   18.37    2.01
  -3  -9 -18   13.93    1.44
   3   9  20    9.68    1.10
   3   9  22    7.90    1.02
   3  10 -23   -0.46    2.04
  -3  10  23    1.03    1.69
  -3 -10  21   68.30    4.17
  -3  10  21   62.77    4.75
   3 -10 -21   64.79    3.54
   3  10 -21   58.90    5.92
  -3 -10  19   -2.36    1.58
  -3 -10  19    0.64    0.87
  -3 -10  19    0.28    0.81
   3 -10 -19    0.23    1.12
  -3  10  19   -0.72    1.58
   3 -10 -19   -0.21    0.81
  -3 -10  19   -0.34    0.93
   3 -10 -19    1.14    0.70
   3 -10 -19   -0.67    0.68
   3  10 -19   -1.28    2.86
  -3 -10  17   25.21    2.99
  -3 -10  17   20.31    1.97
  -3 -10  17   20.49    1.60
  -3  10  17   18.18    2.46
   3 -10 -17   16.95    2.09
  -3 -10  17   19.20    2.07
   3 -10 -17   18.69    1.56
   3 -10 -17   22.24    1.64
   3  10 -17   16.36    3.74
  -3 -10  15    0.28    1.20
  -3  10  15   -0.23    1.22
   3 -10 -15    1.03    0.96
  -3 -10  15    1.56    0.85
  -3 -10  15    0.97    0.65
  -3 -10  15   -0.34    0.90
   3 -10 -15    2.72    0.96
   3 -10 -15    0.44    0.50
   3 -10 -15    1.14    0.59
   3  10 -15    1.11    2.57
  -3 -10  13   45.06    3.70
  -3 -10  13   45.50    2.87
  -3  10  13   37.43    2.30
   3 -10 -13   41.87    2.38
   3 -10 -13   41.81    2.37
   3 -10 -13   36.55    3.17
  -3 -10  13   41.82    3.10
  -3 -10  13   47.00    2.39
   3  10 -13   35.98    4.43
   3 -10 -13   39.79    3.18
  -3  10  13   43.97    3.59
  -3  10  11    0.59    0.47
   3 -10 -11   -0.32    0.56
   3 -10 -11    0.23    0.48
   3 -10 -11    0.21    0.82
   3  10 -11    0.32    2.15
   3  10 -11    2.03    1.80
  -3  10  11   -1.12    1.41
   3 -10 -11   -0.18    0.81
  -3 -10  11   -0.24    0.60
  -3 -10  11    0.25    0.54
  -3 -10  11    0.17    0.49
  -3 -10  11   -0.23    0.77
  -3 -10   9    5.81    1.43
  -3  10   9    6.89    1.73
   3 -10  -9    8.63    1.44
  -3 -10   9    7.58    1.40
  -3 -10   9    7.51    0.89
   3 -10  -9    9.49    1.16
   3 -10  -9    6.87    0.88
  -3 -10   9    6.18    0.92
  -3  10   9    6.89    0.88
   3  10  -9    8.11    2.40
   3 -10  -7   91.66    5.07
  -3 -10   7   96.27    4.26
  -3  10   7   80.19    5.45
  -3 -10   7   93.85    5.26
  -3  10   7   89.23    4.33
   3 -10  -7   87.55    4.28
  -3 -10   7   96.20    5.33
   3  10  -7   93.11    6.01
  -3 -10   7   86.39    4.50
  -3 -10   5   20.04    1.14
  -3  10   5   21.26    1.65
  -3 -10   5   20.67    2.06
   3 -10  -5   19.21    1.55
   3  10  -5   19.54    2.55
   3 -10  -5   22.46    2.04
  -3 -10   5   22.56    1.68
  -3 -10   5   21.01    2.20
  -3  10   3   21.58    1.77
  -3 -10   3   18.99    1.86
   3 -10  -3   16.75    1.53
   3  10  -3   20.05    2.44
  -3 -10   3   18.13    1.69
  -3 -10   3   20.68    1.72
  -3 -10   3   18.10    1.10
  -3 -10   1   20.08    1.19
  -3  10   1   22.44    1.89
   3  10  -1   20.30    2.23
   3 -10  -1   16.68    1.63
  -3 -10   1   19.89    1.85
  -3 -10   1   20.52    2.12
  -3 -10   1   15.44    1.61
  -3  10   1   20.64    2.55
  -3  10  -1   95.21    5.97
  -3 -10  -1  101.52    5.00
   3 -10   1   84.96    4.74
  -3 -10  -1   91.46    4.14
   3  10   1   91.15    5.03
  -3  10  -1   89.97    5.10
  -3 -10  -1   94.69    4.76
   3 -10   1   93.46    4.88
   3 -10   1   93.70    5.02
  -3 -10  -1   94.41    5.27
  -3  10  -3    1.90    1.32
  -3  10  -3    2.82    1.49
   3 -10   3    1.86    0.87
  -3 -10  -3    1.94    0.91
  -3 -10  -3    3.32    0.63
   3  10   3    1.90    0.83
  -3 -10  -3    1.33    0.68
   3 -10   3    3.75    1.01
   3 -10   3    2.82    0.86
  -3 -10  -3    3.29    1.05
  -3  10  -5   24.86    2.84
   3 -10   5   26.28    1.93
  -3 -10  -5   27.50    2.40
  -3  10  -5   27.84    3.08
  -3 -10  -5   27.51    1.83
  -3 -10  -5   29.59    2.51
   3 -10   5   27.17    2.26
   3 -10   5   30.19    2.49
  -3 -10  -5   26.98    2.00
   3 -10   7    3.55    1.18
  -3 -10  -7    5.30    1.19
  -3 -10  -7    3.63    1.09
  -3  10  -7    6.78    2.13
   3 -10   7    2.71    0.75
  -3  10  -7    5.41    2.04
   3 -10   7    5.65    1.29
  -3 -10  -7    4.80    0.89
   3 -10   9    2.70    1.05
  -3 -10  -9    2.90    1.07
  -3 -10  -9    2.18    1.00
  -3  10  -9    4.18    2.05
   3 -10   9    1.98    0.70
  -3 -10  -9    3.28    0.78
  -3 -10  -9    1.58    0.86
   3  10   9    2.29    0.66
   3 -10   9    2.50    1.09
  -3  10  -9    3.45    2.35
   3 -10  11   13.96    1.20
  -3 -10 -11   11.08    1.75
  -3  10 -11    8.23    2.64
  -3 -10 -11   12.05    1.30
  -3 -10 -11   11.73    1.34
   3 -10  11   11.82    1.76
  -3 -10 -11   10.38    1.54
   3  10  11   10.93    1.16
  -3 -10 -13   28.46    2.94
   3 -10  13   40.73    2.14
  -3 -10 -13   28.81    2.24
  -3 -10 -13   35.02    2.25
   3  10  13   33.15    2.09
   3 -10  13   35.66    3.06
  -3 -10 -13   30.34    2.68
  -3  10 -13   29.58    3.99
  -3  10 -15    2.60    2.68
  -3 -10 -15    1.93    1.26
  -3 -10 -15    1.11    0.74
  -3 -10 -15    3.35    0.82
  -3 -10 -15    2.69    1.06
   3 -10  15   -0.21    0.90
   3  10  15    3.54    0.75
  -3 -10 -17  189.08    8.74
   3  10  17  190.91    8.27
   3 -10  17  203.74    9.63
  -3  10 -17  188.68   11.42
  -3 -10 -19    1.40    0.82
   3 -11 -22    2.57    0.82
  -3  11  22    3.24    2.17
  -3  11  20   27.93    3.32
  -3 -11  20   30.32    3.56
   3 -11 -20   27.91    2.08
  -3 -11  18    1.13    1.01
   3 -11 -18    2.32    1.15
  -3  11  18    1.39    1.71
   3  11 -18    0.89    2.96
  -3 -11  18    3.34    1.59
   3 -11 -18    1.89    0.75
   3 -11 -18    1.39    0.72
   3 -11 -16   18.40    2.29
  -3 -11  16   18.53    2.17
   3 -11 -16   19.80    2.31
  -3  11  16   22.82    3.01
  -3 -11  16   21.72    1.57
   3  11 -16   14.51    3.74
   3 -11 -16   17.90    1.56
   3 -11 -16   18.38    1.52
  -3 -11  16   21.40    2.93
  -3  11  16   17.32    1.48
   3 -11 -14    9.96    1.79
  -3 -11  14    8.77    1.57
  -3  11  14    8.84    2.02
   3 -11 -14   10.17    1.72
  -3 -11  14   11.78    1.14
   3  11 -14    9.01    3.10
   3 -11 -14   10.06    1.18
   3 -11 -14   10.35    1.08
  -3 -11  14    8.88    1.95
  -3  11  14    8.47    1.00
  -3 -11  12    0.20    0.98
   3 -11 -12    0.46    1.04
   3 -11 -12    0.20    0.89
  -3  11  12    0.27    1.62
  -3 -11  12   -0.59    0.70
   3 -11 -12   -0.17    0.49
   3 -11 -12    0.21    0.70
  -3 -11  12    1.04    1.17
   3  11 -12   -1.46    2.53
  -3  11  12   -0.17    0.50
  -3  11  10   46.71    2.91
   3 -11 -10   54.01    2.94
  -3 -11  10   55.75    4.11
  -3 -11  10   52.72    3.17
  -3 -11  10   52.58    3.80
   3 -11 -10   65.59    4.30
  -3 -11  10   54.95    3.13
   3  11 -10   53.52    5.10
  -3 -11  10   59.53    2.97
   3 -11 -10   53.72    3.76
  -3  11  10   56.23    4.41
   3 -11  -8    0.91    0.87
  -3  11   8    1.32    1.40
  -3 -11   8   -0.59    0.95
  -3 -11   8   -0.09    0.62
   3 -11  -8    0.18    0.52
  -3 -11   8    0.91    0.65
  -3 -11   8   -0.85    1.04
  -3  11   8   -0.10    0.57
   3  11  -6    3.10    1.92
  -3 -11   6    1.37    1.09
  -3 -11   6    1.74    0.94
   3 -11  -6    1.94    0.62
  -3 -11   6    2.35    0.93
   3 -11  -6    3.98    1.08
  -3  11   6    2.41    1.65
  -3 -11   6    1.57    0.72
  -3  11   6    2.46    0.81
   3 -11  -4    2.13    0.71
  -3 -11   4    0.69    0.84
  -3 -11   4    1.54    0.98
  -3  11   4    2.43    0.91
   3  11  -4    1.51    1.70
  -3 -11   2   30.55    2.27
  -3  11   2   26.94    3.12
  -3 -11   2   27.13    2.33
   3 -11  -2   25.86    2.12
   3  11  -2   28.57    2.97
  -3  11   2   31.15    2.43
  -3 -11   2   26.97    2.60
   3  11   0    7.21    1.70
  -3  11   0    6.51    1.50
   3 -11   0    7.62    1.24
  -3 -11   0    8.43    1.31
  -3  11   0    8.58    2.16
  -3 -11   0    5.86    1.15
  -3 -11   0   10.61    1.64
   3 -11   0   11.45    1.51
   3  11   2    8.89    1.62
  -3  11  -2   10.22    1.92
  -3 -11  -2    9.58    1.63
   3 -11   2   13.43    1.58
   3 -11   2   12.17    1.64
  -3 -11  -2   12.31    1.54
  -3  11  -2    6.52    2.15
   3 -11   2   10.96    1.51
  -3 -11  -2   12.50    1.42
  -3  11  -4    3.16    1.83
  -3 -11  -4    4.28    1.07
   3 -11   4    2.94    1.03
  -3  11  -4    4.02    1.89
  -3 -11  -4    3.25    1.20
   3 -11   4    1.17    0.97
   3 -11   4    3.88    1.05
  -3 -11  -4    2.95    0.81
   3 -11   4    3.39    1.01
   3  11   4    2.93    1.01
  -3  11  -6   -0.28    1.82
   3 -11   6    0.93    1.03
  -3 -11  -6    1.52    0.90
   3 -11   6    0.33    0.79
  -3 -11  -6    0.54    0.82
  -3  11  -6    1.30    2.00
   3 -11   6    0.38    0.82
   3 -11   6    0.75    0.83
  -3 -11  -6    0.24    0.58
  -3  11  -8    1.71    2.01
  -3 -11  -8   -0.20    0.91
   3 -11   8    1.39    1.13
  -3 -11  -8    0.19    0.97
   3 -11   8    0.10    0.67
   3 -11   8    0.21    0.84
  -3  11  -8    1.24    2.10
  -3 -11  -8   -0.12    0.55
  -3 -11 -10    7.15    1.47
   3 -11  10    4.87    1.38
  -3 -11 -10    7.18    1.47
   3 -11  10    6.08    1.01
  -3 -11 -10    5.97    1.03
   3  11  10    5.92    1.03
  -3  11 -10    4.03    2.56
   3 -11  10    7.32    1.53
  -3  11 -12   11.25    2.98
   3 -11  12   16.51    2.10
  -3 -11 -12   13.03    1.84
  -3 -11 -12   20.77    1.93
  -3 -11 -12   12.17    1.44
  -3 -11 -12   15.93    2.13
   3 -11  12   18.20    1.49
   3  11  12   12.48    1.37
  -3  11 -14   47.46    5.27
   3 -11  14   48.97    3.81
  -3 -11 -14   45.12    3.47
  -3 -11 -14   49.90    3.08
  -3 -11 -14   50.52    3.05
  -3  11 -16   -0.41    2.99
  -3 -11 -16   -0.26    0.69
  -3 -11 -16    0.18    0.99
   3 -11  16   -0.23    1.09
  -3 -12  17    0.33    1.36
  -3 -12  17    0.84    1.12
  -3 -12  15   11.80    2.26
   3 -12 -15   13.77    2.09
  -3 -12  15   14.75    2.08
   3 -12 -15   15.40    1.60
  -3  12  15   14.47    2.74
   3 -12 -13    5.90    1.48
  -3  12  13    5.60    2.02
  -3 -12  13    6.68    1.48
   3 -12 -13    9.88    1.76
  -3 -12  13    5.40    1.61
   3  12 -13    8.75    3.41
   3 -12 -13    6.49    1.19
   3 -12 -11    5.42    1.36
  -3  12  11    5.57    2.15
  -3 -12  11    6.29    1.54
   3 -12 -11    5.08    1.52
  -3 -12  11    2.63    0.91
  -3 -12  11    6.81    1.62
   3 -12 -11    3.93    0.81
   3  12 -11    5.09    2.72
  -3  12  11    3.85    0.83
   3 -12  -9    0.60    0.88
  -3  12   9   -0.31    1.69
   3 -12  -9    0.51    1.12
  -3 -12   9    0.43    1.01
  -3 -12   9    0.95    0.85
   3  12  -9    4.40    2.65
   3 -12  -9   -0.10    0.54
  -3 -12   9    0.24    1.02
  -3  12   9    1.37    0.71
  -3 -12   7   19.66    2.32
  -3  12   7   16.42    1.71
   3 -12  -7   16.45    1.55
  -3 -12   7   17.19    1.74
  -3  12   7   15.62    2.68
  -3 -12   7   15.38    1.65
   3  12  -7   18.57    3.20
   3 -12  -7   18.11    2.33
  -3 -12   7   18.50    2.20
   3 -12  -5    3.71    0.94
  -3 -12   5    2.78    1.14
  -3  12   5    4.11    1.11
   3 -12  -5    7.43    1.60
  -3 -12   5    4.73    1.36
  -3 -12   5    2.46    1.23
  -3 -12   5    4.91    1.04
   3  12  -5    4.05    2.33
   3 -12  -3  111.84    6.49
  -3  12   3   95.81    6.75
   3 -12  -3  101.37    5.24
  -3 -12   3   99.45    5.66
   3  12  -3  114.78    6.79
  -3  12   3   96.08    5.56
  -3  12   1    3.14    1.36
   3  12  -1    1.97    1.64
  -3 -12   1    5.31    1.41
   3 -12  -1    5.41    1.49
  -3 -12   1    4.18    1.08
  -3  12   1    4.62    2.08
  -3 -12   1    3.50    1.12
   3 -12  -1    2.29    1.04
   3 -12  -1    3.72    1.14
   3 -12   1   22.20    2.22
   3  12   1   27.06    2.82
  -3  12  -1   25.81    2.90
  -3 -12  -1   22.19    2.11
  -3 -12  -1   24.67    2.58
   3 -12   1   27.01    2.44
  -3 -12  -1   21.63    2.14
  -3  12  -1   23.18    3.31
   3 -12   3    1.11    1.25
  -3 -12  -3    3.64    1.08
  -3  12  -3    6.73    2.42
   3  12   3    3.02    1.39
  -3  12  -3    5.67    2.18
   3 -12   3    5.42    1.45
  -3 -12  -3    3.15    1.20
  -3 -12  -3    3.44    0.95
   3 -12   3    3.44    1.05
   3 -12   3    2.53    1.00
  -3  12  -5   10.72    2.87
  -3 -12  -5    6.25    1.28
   3 -12   5    4.70    1.28
  -3  12  -5    6.66    2.47
  -3 -12  -5    5.45    1.37
   3 -12   5    6.19    1.61
  -3 -12  -5    6.32    1.10
   3 -12   5    7.26    1.38
   3 -12   5    4.92    1.28
  -3  12  -7    5.71    2.62
  -3 -12  -7    0.65    0.66
  -3 -12  -7    0.63    1.09
   3 -12   7    2.57    1.16
  -3  12  -7    6.19    2.91
   3 -12   7    1.45    0.95
  -3 -12  -7    2.31    1.08
   3 -12   7    2.51    1.02
  -3 -12  -9    0.63    0.94
   3 -12   9    2.05    1.13
  -3 -12  -9    2.04    0.84
  -3 -12  -9    0.62    0.91
  -3  12  -9    3.98    2.80
  -3 -12 -11    0.83    1.03
   3 -12  11    1.29    1.11
  -3 -12 -11    1.88    0.72
  -3 -12 -13    3.72    1.31
   3 -12  13    3.60    1.36
  -3 -12 -13    3.01    0.90
  -3  12 -13    0.41    3.35
   3 -12  15    0.26    1.04
  -3  12 -15   -0.43    3.13
  -3 -12 -15    0.26    0.72
  -3 -13  14    2.77    1.42
  -3 -13  12   -0.29    1.26
  -3 -13  10   11.05    1.99
  -3 -13   8    9.26    1.77
  -3 -13   6   13.63    2.07
  -3 -13   6   12.62    1.84
   3 -13  -4   -0.40    1.00
  -3 -13   4   -0.30    0.92
  -3 -13   4   -1.46    1.27
   3 -13  -2    0.38    1.00
  -3 -13   2   -0.19    1.07
  -3 -13   0   17.69    2.04
   3 -13   0   18.58    2.07
  -3 -13   0   16.00    1.84
  -3  13   0   19.40    2.87
  -3 -13  -2   10.66    1.58
   3 -13   2   14.03    1.85
  -3 -13  -2   11.96    1.61
  -3  13  -2   13.14    2.60
  -3 -13  -4   19.77    2.07
   3 -13   4   21.97    2.23
  -3 -13  -4   22.63    2.27
  -3  13  -4   17.02    3.35
  -3 -13  -6    0.19    0.92
  -3 -13  -6    0.14    0.83
  -3 -13  -8    1.53    0.79
  -3 -13 -10   14.70    1.61
  -3 -13 -12    0.54    0.66
   3 -14  -1   16.18    2.09
   3 -14   1   -0.19    1.00
   4   0 -32   61.10    4.91
  -4   0  32   61.95    8.20
   4   0 -30   19.85    2.62
  -4   0  30   17.45    2.22
   4   0 -28   12.00    1.21
   4   0 -28   15.35    1.74
   4   0 -28   14.88    2.29
  -4   0  28   14.97    1.91
   4   0 -26   56.25    3.07
   4   0 -26   59.49    3.61
  -4   0  26   61.74    4.01
   4   0 -26   57.86    4.44
   4   0 -24   39.53    3.35
  -4   0  24   35.56    2.56
  -4   0  24   30.90    1.49
   4   0 -24   35.96    2.53
  -4   0  24   35.41    2.79
   4   0 -22   79.81    5.09
  -4   0  22   76.22    4.28
   4   0 -22   78.24    4.22
  -4   0  22   75.25    4.54
   4   0 -20  327.32   14.40
  -4   0  20  318.72   13.75
  -4   0  20  321.04   13.42
   4   0 -20  298.87   13.18
  -4   0  18   46.16    3.57
  -4   0  18   55.87    3.30
  -4   0  18   45.99    2.93
   4   0 -18   51.94    3.65
  -4   0  16   45.98    2.76
  -4   0  16   48.95    3.03
   4   0 -16   45.65    3.33
  -4   0  16   46.54    2.01
  -4   0  16   43.98    3.27
   4   0 -16   46.34    2.61
  -4   0  14   48.84    2.66
   4   0 -14   46.96    2.57
  -4   0  14   42.15    2.70
   4   0 -14   42.88    3.04
  -4   0  14   41.30    3.03
   4   0 -14   48.18    2.19
  -4   0  14   42.92    2.03
   4   0 -14   42.63    2.39
   4   0 -12   34.99    2.52
   4   0 -12   35.20    1.90
  -4   0  12   32.56    2.18
  -4   0  12   37.41    2.16
   4   0 -12   35.23    2.07
   4   0 -12   35.23    1.86
   4   0 -10   40.87    2.55
   4   0 -10   43.30    2.14
  -4   0  10   37.98    2.25
   4   0 -10   38.64    2.19
  -4   0  10   40.47    2.23
   4   0 -10   37.83    1.90
  -4   0   8 2489.79   98.30
   4   0  -8 2549.54   98.31
  -4   0   8 2592.71   98.46
  -4   0   8 2581.97   98.00
   4   0  -8 2564.80   97.89
  -4   0   8 2562.78   98.68
   4   0  -6 3198.15  124.87
  -4   0   6 3339.45  125.08
   4   0  -6 3052.53  125.05
  -4   0   6 3228.86  124.78
  -4   0   6 3335.76  124.47
   4   0  -4 3190.71  119.45
  -4   0   4 3186.89  119.40
  -4   0   4 3173.87  119.30
   4   0  -4 2876.74  119.09
  -4   0   4 3234.07  119.16
  -4   0   4 3232.80  119.47
   4   0  -2 5255.31  194.76
   4   0  -2 5275.62  194.73
  -4   0   2 5209.92  194.71
  -4   0   2 5369.62  194.54
  -4   0   2 4702.44  194.29
  -4   0   2 5473.67  194.62
   4   0  -2 5265.13  194.60
  -4   0   0  454.26   18.92
   4   0   0  462.00   18.90
  -4   0   0  449.46   18.96
  -4   0   0  467.54   18.85
   4   0   0  429.28   18.79
  -4   0   0  466.56   18.50
  -4   0  -2   17.65    0.93
  -4   0  -2   17.69    0.87
   4   0   2   18.02    0.97
  -4   0  -2   18.99    1.27
   4   0   2   16.43    1.11
   4   0   2   16.71    1.31
   4   0   2   17.02    1.08
   4   0   4 1735.57   67.38
  -4   0  -4 1730.23   67.23
  -4   0  -4 1752.44   67.21
   4   0   4 1821.44   67.35
   4   0   4 1707.77   67.58
  -4   0  -4 1697.07   67.50
  -4   0  -4 1800.46   67.45
   4   0   6   22.01    1.38
   4   0   6   18.59    1.30
  -4   0  -6   21.77    1.37
  -4   0  -6   23.12    1.40
   4   0   6   21.42    1.48
   4   0   6   24.82    2.14
  -4   0  -6   21.07    1.44
   4   0   6   22.46    1.56
  -4   0  -6   20.69    1.48
   4   0   6   22.33    1.34
   4   0   8  762.72   31.17
  -4   0  -8  835.21   31.21
   4   0   8  788.81   31.42
  -4   0  -8  793.31   31.17
   4   0   8  816.62   31.26
  -4   0  -8  784.41   31.14
  -4   0  -8  762.63   31.21
   4   0   8  805.03   30.83
   4   0  10    5.82    0.92
  -4   0 -10    9.07    1.01
   4   0  10    8.85    1.12
  -4   0 -10    8.62    0.99
  -4   0 -10    6.89    0.87
   4   0  10    7.68    1.11
   4   0  12  135.88    6.57
  -4   0 -12  142.77    6.52
  -4   0 -12  126.34    6.44
   4   0  12  148.11    6.85
  -4   0 -12  136.00    5.53
   4   0  12  145.47    6.51
   4   0  12  140.08    5.52
  -4   0 -12  134.95    6.32
  -4   0 -14   81.18    4.43
   4   0  14   89.74    4.85
   4   0  14   81.40    4.58
   4   0  14   81.58    6.06
   4   0  14   82.29    4.45
  -4   0 -14   81.70    4.27
  -4   0 -16    3.15    0.94
   4   0  16    1.12    1.03
   4   0  16    3.73    3.19
   4   0  16   -0.54    1.22
  -4   0 -16    1.11    0.59
  -4   0 -18  180.21    8.50
  -4   0 -18  174.50    8.14
   4   0  18  187.03   10.63
   4   0  18  173.55    8.57
   4   0  18  174.48    7.76
   4   0  20  297.39   15.05
  -4   0 -20  279.39   12.41
   4   0  20  274.42   11.96
  -4   0 -20  303.20   12.90
  -4   0 -22    4.18    1.27
  -4   0 -22    5.07    1.06
   4   0  22    1.18    4.00
   4   0  24  165.95   10.82
  -4   0 -24  168.67    8.02
  -4   0 -24  163.02    8.36
   4   0  24  162.61    7.93
   4   0  26    2.14    4.44
  -4   0 -26   -0.85    1.08
   4   0  26   -0.17    0.80
   4   0  28    4.82    4.87
  -4   0 -28    4.67    1.40
   4   1 -31    2.84    1.48
   4  -1 -31    2.93    1.48
  -4   1  31    2.59    1.13
  -4   1  29   48.00    3.66
   4   1 -29   48.78    4.26
   4  -1 -29   50.66    4.21
  -4  -1  29   51.41    7.16
   4   1 -29   47.01    2.96
   4  -1 -29   52.43    3.48
   4  -1 -27   44.74    3.00
   4   1 -27   36.58    2.62
   4  -1 -27   34.60    1.98
  -4   1  27   42.34    3.14
   4  -1 -27   28.36    3.20
   4   1 -27   43.22    3.83
   4  -1 -25    2.17    0.47
   4   1 -25    2.46    1.23
   4  -1 -25    1.75    1.03
  -4   1  25    1.64    0.86
  -4  -1  25    2.64    0.85
  -4   1  25    2.20    0.28
   4   1 -25    1.49    0.79
   4  -1 -25    2.14    0.89
  -4  -1  25    1.84    0.36
   4  -1 -23    2.24    0.45
  -4  -1  23    2.00    0.81
  -4   1  23    2.05    0.99
  -4   1  23    1.84    0.32
  -4  -1  23    2.55    0.58
   4  -1 -23    2.72    0.89
   4   1 -23    0.76    1.04
   4  -1 -23    1.17    0.91
  -4   1  21    6.14    1.13
  -4   1  21    6.95    1.17
  -4  -1  21    6.53    1.02
   4  -1 -21    7.64    1.21
   4  -1 -21    6.25    1.32
   4   1 -21    9.01    1.61
  -4   1  19   49.89    3.25
   4  -1 -19   52.57    3.70
   4   1 -19   54.31    3.89
   4  -1 -19   52.56    3.16
  -4   1  19   53.65    3.24
  -4  -1  19   49.77    2.99
[truncated: 1,467,362 more chars]
